# Supplementary material for: Substituent Effects of Adamantyl Group on Amido Ligand in Syndiospecific Polymerization of Propylene with Ansa-Dimethylsilylene(Fluorenyl)(Amido) Zirconium Complex
Source: Polymers (Basel). 2017 Nov 21;9(11):632. doi: 10.3390/polym9110632 (PMC6418878; doi:10.3390/polym9110632)
Supplement: Supplementary file 1 [file polymers-09-00632-s001.zip]

Archive with 4 entries (3 files):
- polymers-239760-supplementary/
- polymers-239760-supplementary/CCDC 1580574.cif
- polymers-239760-supplementary/CCDC1580573.cif
- polymers-239760-supplementary/polymers-239760-supplementary.doc
