# Supplementary material for: Substituent Effects of Adamantyl Group on Amido Ligand in Syndiospecific Polymerization of Propylene with Ansa-Dimethylsilylene(Fluorenyl)(Amido) Zirconium Complex
Source: Polymers (Basel). 2017 Nov 21;9(11):632. doi: 10.3390/polym9110632 (PMC6418878; doi:10.3390/polym9110632)
Supplement: Supplementary file 1 [file polymers-09-00632-s001.zip › polymers-239760-supplementary/CCDC 1580574.cif]

data_mo_dm17273_0m
_audit_creation_date              2017-05-02
_audit_creation_method
;
Olex2 1.2
(compiled 2017.01.04 svn.r3372 for OlexSys, GUI svn.r5335)
;
_shelx_SHELXL_version_number      '2016/6'
_publ_contact_author_address      ?
_publ_contact_author_email        ?
_publ_contact_author_id_orcid     ?
_publ_contact_author_name         ''
_publ_contact_author_phone        ?
_publ_section_references
;
Dolomanov, O.V., Bourhis, L.J., Gildea, R.J, Howard, J.A.K. & Puschmann, H.
 (2009), J. Appl. Cryst. 42, 339-341.

Sheldrick, G.M. (2008). Acta Cryst. A64, 112-122.

Sheldrick, G.M. (2015). Acta Cryst. C71, 3-8.
;
_chemical_name_common             ?
_chemical_name_systematic
;
 ?
;
_chemical_formula_moiety          'C35 H51 N Si Zr'
_chemical_formula_sum             'C35 H51 N Si Zr'
_chemical_formula_weight          605.07
_chemical_melting_point           ?
loop_
  _atom_type_symbol
  _atom_type_description
  _atom_type_scat_dispersion_real
  _atom_type_scat_dispersion_imag
  _atom_type_scat_source
 'C' 'C' 0.0033 0.0016 'International Tables Vol C Tables 4.2.6.8 and 6.1.1.4'
 'H' 'H' 0.0000 0.0000 'International Tables Vol C Tables 4.2.6.8 and 6.1.1.4'
 'N' 'N' 0.0061 0.0033 'International Tables Vol C Tables 4.2.6.8 and 6.1.1.4'
 'Si' 'Si' 0.0817 0.0704 'International Tables Vol C Tables 4.2.6.8 and 6.1.1.4'
 'Zr' 'Zr' -2.9673 0.5597
 'International Tables Vol C Tables 4.2.6.8 and 6.1.1.4'

_shelx_space_group_comment
;
The symmetry employed for this shelxl refinement is uniquely defined
by the following loop, which should always be used as a source of
symmetry information in preference to the above space-group names.
They are only intended as comments.
;
_space_group_crystal_system       'monoclinic'
_space_group_IT_number            14
_space_group_name_H-M_alt         'P 1 21/n 1'
_space_group_name_Hall            '-P 2yn'
loop_
  _space_group_symop_operation_xyz
 'x, y, z'
 '-x+1/2, y+1/2, -z+1/2'
 '-x, -y, -z'
 'x-1/2, -y-1/2, z-1/2'

_cell_length_a                    12.673(3)
_cell_length_b                    19.886(4)
_cell_length_c                    14.198(3)
_cell_angle_alpha                 90
_cell_angle_beta                  111.899(4)
_cell_angle_gamma                 90
_cell_volume                      3320.0(12)
_cell_formula_units_Z             4
_cell_measurement_reflns_used     3536
_cell_measurement_temperature     273(2)
_cell_measurement_theta_max       21.68
_cell_measurement_theta_min       2.567
_shelx_estimated_absorpt_T_max    ?
_shelx_estimated_absorpt_T_min    ?
_exptl_absorpt_coefficient_mu     0.390
_exptl_absorpt_correction_T_max   0.7456
_exptl_absorpt_correction_T_min   0.6622
_exptl_absorpt_correction_type    multi-scan
_exptl_absorpt_process_details
'SADABS-2008/1 (Bruker,2008) was used for absorption correction. wR2(int) was 0.0720 before and 0.0485 after correction. The Ratio of minimum to maximum transmission is 0.8881. The \l/2 correction factor is 0.0015.'
_exptl_absorpt_special_details    ?
_exptl_crystal_colour             ?
_exptl_crystal_density_diffrn     1.211
_exptl_crystal_density_meas       .
_exptl_crystal_density_method     ?
_exptl_crystal_description        block
_exptl_crystal_F_000              1288
_exptl_crystal_size_max           ?
_exptl_crystal_size_mid           ?
_exptl_crystal_size_min           ?
_exptl_special_details
;
 ?
;
_exptl_transmission_factor_max    ?
_exptl_transmission_factor_min    ?
_diffrn_reflns_av_R_equivalents   0.0635
_diffrn_reflns_av_unetI/netI      0.0601
_diffrn_reflns_Laue_measured_fraction_full 0.997
_diffrn_reflns_Laue_measured_fraction_max 0.997
_diffrn_reflns_limit_h_max        15
_diffrn_reflns_limit_h_min        -15
_diffrn_reflns_limit_k_max        21
_diffrn_reflns_limit_k_min        -24
_diffrn_reflns_limit_l_max        15
_diffrn_reflns_limit_l_min        -17
_diffrn_reflns_number             23033
_diffrn_reflns_point_group_measured_fraction_full 0.997
_diffrn_reflns_point_group_measured_fraction_max 0.997
_diffrn_reflns_theta_full         25.242
_diffrn_reflns_theta_max          25.499
_diffrn_reflns_theta_min          1.842
_diffrn_ambient_temperature       273.15
_diffrn_detector_area_resol_mean  ?
_diffrn_measured_fraction_theta_full 0.997
_diffrn_measured_fraction_theta_max 0.997
_diffrn_measurement_device_type   'Bruker APEX-II CCD'
_diffrn_measurement_method        '\f and \w scans'
_diffrn_radiation_monochromator   'graphite'
_diffrn_radiation_type            MoK\a
_diffrn_radiation_wavelength      0.71073
_diffrn_source                    ?
_diffrn_standards_number          0
_reflns_Friedel_coverage          0.000
_reflns_Friedel_fraction_full     .
_reflns_Friedel_fraction_max      .
_reflns_number_gt                 3957
_reflns_number_total              6155
_reflns_special_details
;
 Reflections were merged by SHELXL according to the crystal
 class for the calculation of statistics and refinement.
 
 _reflns_Friedel_fraction is defined as the number of unique
 Friedel pairs measured divided by the number that would be
 possible theoretically, ignoring centric projections and
 systematic absences.
;
_reflns_threshold_expression      'I > 2\s(I)'
_computing_cell_refinement        'SAINT v7.68A (Bruker, 2009)'
_computing_data_collection        ?
_computing_data_reduction         'SAINT v7.68A (Bruker, 2009)'
_computing_molecular_graphics     'Olex2 (Dolomanov et al., 2009)'
_computing_publication_material   'Olex2 (Dolomanov et al., 2009)'
_computing_structure_refinement   'ShelXL (Sheldrick, 2015)'
_computing_structure_solution     'ShelXS (Sheldrick, 2008)'
_refine_diff_density_max          1.061
_refine_diff_density_min          -0.625
_refine_diff_density_rms          0.074
_refine_ls_extinction_coef        .
_refine_ls_extinction_method      none
_refine_ls_goodness_of_fit_ref    1.008
_refine_ls_hydrogen_treatment     constr
_refine_ls_matrix_type            full
_refine_ls_number_parameters      353
_refine_ls_number_reflns          6155
_refine_ls_number_restraints      80
_refine_ls_R_factor_all           0.1004
_refine_ls_R_factor_gt            0.0546
_refine_ls_restrained_S_all       1.081
_refine_ls_shift/su_max           0.016
_refine_ls_shift/su_mean          0.000
_refine_ls_structure_factor_coef  Fsqd
_refine_ls_weighting_details
'w=1/[\s^2^(Fo^2^)+(0.0892P)^2^+3.6478P] where P=(Fo^2^+2Fc^2^)/3'
_refine_ls_weighting_scheme       calc
_refine_ls_wR_factor_gt           0.1417
_refine_ls_wR_factor_ref          0.1746
_refine_special_details           ?
_olex2_refinement_description
;
1. Fixed Uiso
 At 1.2 times of:
  All C(H) groups, All C(H,H) groups
 At 1.5 times of:
  All C(H,H,H) groups
2. Restrained distances
 C28-C27 = C30-C31 = C35-C33 = C33-C34 = C33-C32 = C32-C30
 1.55 with sigma of 0.02
 C29-C30 = C30-C32
 1.55 with sigma of 0.02
3. Uiso/Uaniso restraints and constraints
C26 \\sim C31 \\sim C27 \\sim C35 \\sim C33 \\sim C34 \\sim C28 \\sim C29 \\sim
C30 \\sim C32: within 2A with sigma of 0.01 and sigma for terminal atoms of 0.02
4.a Ternary CH refined with riding coordinates:
 C28(H28), C30(H30), C33(H33)
4.b Secondary CH2 refined with riding coordinates:
 C27(H27A,H27B), C29(H29A,H29B), C31(H31A,H31B), C32(H32A,H32B), C34(H34A,
 H34B), C35(H35A,H35B)
4.c Aromatic/amide H refined with riding coordinates:
 C3(H3), C4(H4), C6(H6), C9(H9), C11(H11), C12(H12)
4.d Idealised Me refined as rotating group:
 C15(H15A,H15B,H15C), C16(H16A,H16B,H16C), C17(H17A,H17B,H17C), C19(H19A,H19B,
 H19C), C20(H20A,H20B,H20C), C21(H21A,H21B,H21C), C22(H22A,H22B,H22C), C23(H23A,
 H23B,H23C), C24(H24A,H24B,H24C), C25(H25A,H25B,H25C)
;
_atom_sites_solution_hydrogens    geom
_atom_sites_solution_primary      direct
_atom_sites_solution_secondary    ?
loop_
  _atom_site_label
  _atom_site_type_symbol
  _atom_site_fract_x
  _atom_site_fract_y
  _atom_site_fract_z
  _atom_site_U_iso_or_equiv
  _atom_site_adp_type
  _atom_site_occupancy
  _atom_site_site_symmetry_order
  _atom_site_calc_flag
  _atom_site_refinement_flags_posn
  _atom_site_refinement_flags_adp
  _atom_site_refinement_flags_occupancy
  _atom_site_disorder_assembly
  _atom_site_disorder_group
 Zr1 Zr 0.95096(4) 0.86994(2) 0.76882(3) 0.04387(18) Uani 1 1 d . . . . .
 Si1 Si 0.86635(13) 1.01194(7) 0.75848(10) 0.0523(4) Uani 1 1 d . . . . .
 N1 N 0.8532(3) 0.9446(2) 0.6763(3) 0.0456(10) Uani 1 1 d . . . . .
 C1 C 0.9620(4) 0.9662(2) 0.8743(3) 0.0448(11) Uani 1 1 d . . . . .
 C2 C 1.0817(4) 0.9518(2) 0.8961(3) 0.0416(11) Uani 1 1 d . . . . .
 C3 C 1.1653(5) 0.9843(3) 0.8694(4) 0.0513(13) Uani 1 1 d . . . . .
 H3 H 1.148520 1.024366 0.832977 0.062 Uiso 1 1 calc R . . . .
 C4 C 1.2712(4) 0.9566(3) 0.8973(4) 0.0512(12) Uani 1 1 d . . . . .
 H4 H 1.325407 0.979576 0.880209 0.061 Uiso 1 1 calc R . . . .
 C5 C 1.3038(4) 0.8952(2) 0.9505(3) 0.0423(11) Uani 1 1 d . . . . .
 C6 C 1.2230(4) 0.8627(2) 0.9775(3) 0.0454(11) Uani 1 1 d . . . . .
 H6 H 1.241677 0.822506 1.013502 0.054 Uiso 1 1 calc R . . . .
 C7 C 1.1121(4) 0.8895(2) 0.9515(3) 0.0415(11) Uani 1 1 d . . . . .
 C8 C 1.0142(4) 0.8661(2) 0.9693(3) 0.0439(11) Uani 1 1 d . . . . .
 C9 C 0.9991(4) 0.8083(3) 1.0219(4) 0.0502(12) Uani 1 1 d . . . . .
 H9 H 1.058340 0.777843 1.049589 0.060 Uiso 1 1 calc R . . . .
 C10 C 0.8963(5) 0.7976(3) 1.0316(4) 0.0559(13) Uani 1 1 d . . . . .
 C11 C 0.8086(5) 0.8449(3) 0.9862(5) 0.0688(16) Uani 1 1 d . . . . .
 H11 H 0.738608 0.837229 0.991546 0.083 Uiso 1 1 calc R . . . .
 C12 C 0.8197(5) 0.9009(3) 0.9352(4) 0.0613(15) Uani 1 1 d . . . . .
 H12 H 0.758651 0.930120 0.906993 0.074 Uiso 1 1 calc R . . . .
 C13 C 0.9251(4) 0.9141(3) 0.9255(3) 0.0471(12) Uani 1 1 d . . . . .
 C14 C 1.4249(4) 0.8672(3) 0.9796(4) 0.0523(12) Uani 1 1 d . . . . .
 C15 C 1.4793(7) 0.8915(5) 0.9066(7) 0.123(3) Uani 1 1 d . . . . .
 H15A H 1.496029 0.938616 0.917173 0.184 Uiso 1 1 calc GR . . . .
 H15B H 1.427699 0.884226 0.837983 0.184 Uiso 1 1 calc GR . . . .
 H15C H 1.548356 0.867031 0.918472 0.184 Uiso 1 1 calc GR . . . .
 C16 C 1.4947(6) 0.8900(5) 1.0846(6) 0.125(3) Uani 1 1 d . . . . .
 H16A H 1.572486 0.876929 1.101046 0.187 Uiso 1 1 calc GR . . . .
 H16B H 1.466424 0.869623 1.131847 0.187 Uiso 1 1 calc GR . . . .
 H16C H 1.490113 0.938005 1.088421 0.187 Uiso 1 1 calc GR . . . .
 C17 C 1.4233(6) 0.7912(4) 0.9743(8) 0.111(3) Uani 1 1 d . . . . .
 H17A H 1.498762 0.774944 0.987467 0.167 Uiso 1 1 calc GR . . . .
 H17B H 1.373628 0.777130 0.907839 0.167 Uiso 1 1 calc GR . . . .
 H17C H 1.396394 0.773440 1.024092 0.167 Uiso 1 1 calc GR . . . .
 C18 C 0.8721(6) 0.7366(3) 1.0861(5) 0.0736(18) Uani 1 1 d . . . . .
 C19 C 0.8315(7) 0.7608(4) 1.1703(7) 0.111(3) Uani 1 1 d . . . . .
 H19A H 0.808615 0.722697 1.199723 0.167 Uiso 1 1 calc GR . . . .
 H19B H 0.768132 0.790725 1.141652 0.167 Uiso 1 1 calc GR . . . .
 H19C H 0.892413 0.783869 1.221819 0.167 Uiso 1 1 calc GR . . . .
 C20 C 0.9760(7) 0.6927(4) 1.1347(7) 0.117(3) Uani 1 1 d . . . . .
 H20A H 1.000988 0.675729 1.083208 0.176 Uiso 1 1 calc GR . . . .
 H20B H 0.957189 0.655829 1.169121 0.176 Uiso 1 1 calc GR . . . .
 H20C H 1.035738 0.718877 1.182590 0.176 Uiso 1 1 calc GR . . . .
 C21 C 0.7761(8) 0.6955(4) 1.0101(7) 0.129(3) Uani 1 1 d . . . . .
 H21A H 0.801568 0.676507 0.960100 0.194 Uiso 1 1 calc GR . . . .
 H21B H 0.711856 0.724152 0.977322 0.194 Uiso 1 1 calc GR . . . .
 H21C H 0.754493 0.660008 1.045115 0.194 Uiso 1 1 calc GR . . . .
 C22 C 0.8495(6) 0.7751(3) 0.7604(5) 0.0780(18) Uani 1 1 d . . . . .
 H22A H 0.776598 0.786660 0.761969 0.117 Uiso 1 1 calc GR . . . .
 H22B H 0.889599 0.746765 0.817204 0.117 Uiso 1 1 calc GR . . . .
 H22C H 0.839152 0.751743 0.698439 0.117 Uiso 1 1 calc GR . . . .
 C23 C 1.0875(5) 0.8388(4) 0.7127(5) 0.0731(17) Uani 1 1 d . . . . .
 H23A H 1.054220 0.813450 0.651177 0.110 Uiso 1 1 calc GR . . . .
 H23B H 1.142625 0.811637 0.763221 0.110 Uiso 1 1 calc GR . . . .
 H23C H 1.123925 0.878153 0.699794 0.110 Uiso 1 1 calc GR . . . .
 C24 C 0.7314(6) 1.0400(4) 0.7705(5) 0.084(2) Uani 1 1 d . . . . .
 H24A H 0.682998 1.001787 0.764662 0.125 Uiso 1 1 calc GR . . . .
 H24B H 0.693450 1.071643 0.717712 0.125 Uiso 1 1 calc GR . . . .
 H24C H 0.748334 1.060903 0.835481 0.125 Uiso 1 1 calc GR . . . .
 C25 C 0.9356(6) 1.0886(3) 0.7294(5) 0.0778(19) Uani 1 1 d . . . . .
 H25A H 0.972505 1.113768 0.790635 0.117 Uiso 1 1 calc GR . . . .
 H25B H 0.878830 1.116147 0.680952 0.117 Uiso 1 1 calc GR . . . .
 H25C H 0.990849 1.075056 0.701763 0.117 Uiso 1 1 calc GR . . . .
 C26 C 0.7892(4) 0.9401(3) 0.5657(3) 0.0527(12) Uani 1 1 d . U . . .
 C27 C 0.6699(6) 0.9648(5) 0.5344(5) 0.110(2) Uani 1 1 d D U . . .
 H27A H 0.670103 1.009257 0.562543 0.132 Uiso 1 1 calc R . . . .
 H27B H 0.627497 0.935081 0.561572 0.132 Uiso 1 1 calc R . . . .
 C28 C 0.6061(7) 0.9681(5) 0.4092(6) 0.113(2) Uani 1 1 d D U . . .
 H28 H 0.532186 0.990863 0.385951 0.136 Uiso 1 1 calc R . . . .
 C29 C 0.6890(8) 0.9992(5) 0.3703(6) 0.114(2) Uani 1 1 d D U . . .
 H29A H 0.650994 1.005320 0.297589 0.137 Uiso 1 1 calc R . . . .
 H29B H 0.708077 1.043491 0.400290 0.137 Uiso 1 1 calc R . . . .
 C30 C 0.7936(8) 0.9635(5) 0.3881(6) 0.117(2) Uani 1 1 d D U . . .
 H30 H 0.838525 0.983965 0.352499 0.141 Uiso 1 1 calc R . . . .
 C31 C 0.8463(8) 0.9786(5) 0.5085(5) 0.119(2) Uani 1 1 d D U . . .
 H31A H 0.926551 0.967430 0.534840 0.143 Uiso 1 1 calc R . . . .
 H31B H 0.839427 1.026284 0.519425 0.143 Uiso 1 1 calc R . . . .
 C32 C 0.7782(8) 0.8904(5) 0.3692(7) 0.120(3) Uani 1 1 d D U . . .
 H32A H 0.745104 0.882958 0.296438 0.145 Uiso 1 1 calc R . . . .
 H32B H 0.852353 0.869047 0.394511 0.145 Uiso 1 1 calc R . . . .
 C33 C 0.7075(8) 0.8587(4) 0.4152(5) 0.107(2) Uani 1 1 d D U . . .
 H33 H 0.697872 0.810745 0.397912 0.128 Uiso 1 1 calc R . . . .
 C34 C 0.5976(7) 0.8907(5) 0.3941(7) 0.123(3) Uani 1 1 d D U . . .
 H34A H 0.562965 0.871582 0.438551 0.148 Uiso 1 1 calc R . . . .
 H34B H 0.548236 0.880889 0.324725 0.148 Uiso 1 1 calc R . . . .
 C35 C 0.7820(8) 0.8687(4) 0.5314(5) 0.110(3) Uani 1 1 d D U . . .
 H35A H 0.750213 0.841716 0.571240 0.133 Uiso 1 1 calc R . . . .
 H35B H 0.858289 0.852281 0.544441 0.133 Uiso 1 1 calc R . . . .

loop_
  _atom_site_aniso_label
  _atom_site_aniso_U_11
  _atom_site_aniso_U_22
  _atom_site_aniso_U_33
  _atom_site_aniso_U_23
  _atom_site_aniso_U_13
  _atom_site_aniso_U_12
 Zr1 0.0422(3) 0.0490(3) 0.0347(3) -0.0071(2) 0.00783(19) 0.0055(2)
 Si1 0.0524(9) 0.0546(9) 0.0404(7) -0.0070(6) 0.0065(6) 0.0137(7)
 N1 0.042(2) 0.055(2) 0.031(2) -0.0068(17) 0.0041(17) 0.0074(19)
 C1 0.048(3) 0.049(3) 0.033(2) -0.009(2) 0.011(2) 0.002(2)
 C2 0.039(3) 0.053(3) 0.029(2) -0.0033(19) 0.0082(19) 0.002(2)
 C3 0.056(3) 0.047(3) 0.047(3) 0.007(2) 0.016(2) 0.000(2)
 C4 0.046(3) 0.058(3) 0.046(3) 0.005(2) 0.013(2) -0.007(3)
 C5 0.036(3) 0.051(3) 0.035(2) -0.001(2) 0.008(2) -0.003(2)
 C6 0.042(3) 0.054(3) 0.033(2) 0.006(2) 0.005(2) 0.002(2)
 C7 0.039(3) 0.052(3) 0.030(2) -0.0009(19) 0.0088(19) -0.002(2)
 C8 0.041(3) 0.055(3) 0.036(2) -0.004(2) 0.014(2) -0.002(2)
 C9 0.047(3) 0.064(3) 0.043(3) 0.003(2) 0.020(2) -0.003(3)
 C10 0.054(3) 0.064(3) 0.055(3) -0.008(3) 0.027(3) -0.010(3)
 C11 0.048(3) 0.090(4) 0.079(4) -0.010(4) 0.036(3) -0.008(3)
 C12 0.044(3) 0.076(4) 0.066(4) -0.013(3) 0.023(3) 0.006(3)
 C13 0.041(3) 0.059(3) 0.038(3) -0.012(2) 0.011(2) 0.001(2)
 C14 0.040(3) 0.060(3) 0.052(3) 0.007(2) 0.012(2) -0.001(2)
 C15 0.087(6) 0.166(8) 0.144(8) 0.072(7) 0.075(6) 0.054(6)
 C16 0.057(4) 0.188(9) 0.087(6) -0.043(6) -0.022(4) 0.018(5)
 C17 0.069(5) 0.072(5) 0.193(9) 0.016(5) 0.049(5) 0.015(4)
 C18 0.074(4) 0.078(4) 0.083(4) -0.002(3) 0.046(4) -0.018(4)
 C19 0.120(7) 0.128(7) 0.121(7) 0.010(5) 0.084(6) -0.019(5)
 C20 0.116(7) 0.105(6) 0.160(8) 0.066(6) 0.086(6) 0.016(5)
 C21 0.144(8) 0.097(6) 0.133(8) 0.002(5) 0.037(6) -0.056(6)
 C22 0.086(5) 0.070(4) 0.069(4) -0.015(3) 0.019(3) -0.017(4)
 C23 0.058(4) 0.099(5) 0.060(4) -0.021(3) 0.019(3) 0.010(3)
 C24 0.076(4) 0.106(5) 0.061(4) -0.009(4) 0.017(3) 0.040(4)
 C25 0.096(5) 0.055(4) 0.065(4) 0.004(3) 0.011(3) 0.006(3)
 C26 0.056(3) 0.070(3) 0.030(2) -0.003(2) 0.013(2) 0.009(2)
 C27 0.070(4) 0.178(6) 0.062(4) -0.032(4) 0.002(3) 0.030(4)
 C28 0.071(4) 0.166(5) 0.083(4) -0.046(4) 0.004(3) 0.027(4)
 C29 0.144(6) 0.121(5) 0.077(4) -0.003(4) 0.041(4) 0.027(5)
 C30 0.136(5) 0.141(5) 0.082(4) 0.024(4) 0.049(4) -0.014(5)
 C31 0.138(5) 0.150(5) 0.058(4) 0.001(4) 0.025(4) -0.054(5)
 C32 0.118(6) 0.148(6) 0.080(4) -0.038(4) 0.020(4) 0.008(5)
 C33 0.142(5) 0.106(5) 0.053(3) -0.020(3) 0.015(4) 0.020(4)
 C34 0.095(5) 0.169(6) 0.074(4) 0.011(4) -0.005(4) -0.025(5)
 C35 0.141(5) 0.094(4) 0.055(3) -0.022(3) -0.012(4) 0.032(4)

_geom_special_details
;
 All esds (except the esd in the dihedral angle between two l.s. planes)
 are estimated using the full covariance matrix.  The cell esds are taken
 into account individually in the estimation of esds in distances, angles
 and torsion angles; correlations between esds in cell parameters are only
 used when they are defined by crystal symmetry.  An approximate (isotropic)
 treatment of cell esds is used for estimating esds involving l.s. planes.
;
loop_
  _geom_bond_atom_site_label_1
  _geom_bond_atom_site_label_2
  _geom_bond_distance
  _geom_bond_site_symmetry_2
  _geom_bond_publ_flag
 Zr1 Si1 3.0047(16) . ?
 Zr1 N1 2.061(4) . ?
 Zr1 C1 2.402(5) . ?
 Zr1 C2 2.535(5) . ?
 Zr1 C7 2.664(4) . ?
 Zr1 C8 2.655(4) . ?
 Zr1 C13 2.524(5) . ?
 Zr1 C22 2.260(6) . ?
 Zr1 C23 2.244(6) . ?
 Si1 N1 1.743(4) . ?
 Si1 C1 1.874(5) . ?
 Si1 C24 1.867(6) . ?
 Si1 C25 1.880(7) . ?
 N1 C26 1.477(6) . ?
 C1 C2 1.459(7) . ?
 C1 C13 1.440(7) . ?
 C2 C3 1.409(7) . ?
 C2 C7 1.440(7) . ?
 C3 C4 1.366(7) . ?
 C4 C5 1.414(7) . ?
 C5 C6 1.381(7) . ?
 C5 C14 1.537(7) . ?
 C6 C7 1.417(7) . ?
 C7 C8 1.434(7) . ?
 C8 C9 1.422(7) . ?
 C8 C13 1.431(7) . ?
 C9 C10 1.377(7) . ?
 C10 C11 1.414(8) . ?
 C10 C18 1.531(8) . ?
 C11 C12 1.365(9) . ?
 C12 C13 1.418(7) . ?
 C14 C15 1.522(9) . ?
 C14 C16 1.492(9) . ?
 C14 C17 1.511(9) . ?
 C18 C19 1.545(10) . ?
 C18 C20 1.514(10) . ?
 C18 C21 1.527(10) . ?
 C26 C27 1.491(8) . ?
 C26 C31 1.486(9) . ?
 C26 C35 1.493(8) . ?
 C27 C28 1.657(9) . ?
 C28 C29 1.490(12) . ?
 C28 C34 1.553(13) . ?
 C29 C30 1.441(10) . ?
 C30 C31 1.615(10) . ?
 C30 C32 1.476(9) . ?
 C32 C33 1.438(10) . ?
 C33 C34 1.457(11) . ?
 C33 C35 1.579(8) . ?

loop_
  _geom_angle_atom_site_label_1
  _geom_angle_atom_site_label_2
  _geom_angle_atom_site_label_3
  _geom_angle
  _geom_angle_site_symmetry_1
  _geom_angle_site_symmetry_3
  _geom_angle_publ_flag
 N1 Zr1 Si1 34.25(10) . . ?
 N1 Zr1 C1 72.82(15) . . ?
 N1 Zr1 C2 94.00(15) . . ?
 N1 Zr1 C7 125.14(15) . . ?
 N1 Zr1 C8 124.96(15) . . ?
 N1 Zr1 C13 93.79(16) . . ?
 N1 Zr1 C22 111.8(2) . . ?
 N1 Zr1 C23 109.4(2) . . ?
 C1 Zr1 Si1 38.58(12) . . ?
 C1 Zr1 C2 34.25(15) . . ?
 C1 Zr1 C7 55.37(15) . . ?
 C1 Zr1 C8 55.27(16) . . ?
 C1 Zr1 C13 33.89(16) . . ?
 C2 Zr1 Si1 63.77(11) . . ?
 C2 Zr1 C7 32.04(14) . . ?
 C2 Zr1 C8 53.01(15) . . ?
 C7 Zr1 Si1 92.33(11) . . ?
 C8 Zr1 Si1 92.23(11) . . ?
 C8 Zr1 C7 31.28(14) . . ?
 C13 Zr1 Si1 63.57(12) . . ?
 C13 Zr1 C2 54.09(16) . . ?
 C13 Zr1 C7 52.83(15) . . ?
 C13 Zr1 C8 31.95(15) . . ?
 C22 Zr1 Si1 126.56(19) . . ?
 C22 Zr1 C1 126.7(2) . . ?
 C22 Zr1 C2 141.3(2) . . ?
 C22 Zr1 C7 112.8(2) . . ?
 C22 Zr1 C8 88.3(2) . . ?
 C22 Zr1 C13 94.5(2) . . ?
 C23 Zr1 Si1 123.4(2) . . ?
 C23 Zr1 C1 124.6(2) . . ?
 C23 Zr1 C2 92.55(19) . . ?
 C23 Zr1 C7 88.45(19) . . ?
 C23 Zr1 C8 114.09(19) . . ?
 C23 Zr1 C13 141.19(19) . . ?
 C23 Zr1 C22 104.5(3) . . ?
 N1 Si1 Zr1 41.73(13) . . ?
 N1 Si1 C1 94.8(2) . . ?
 N1 Si1 C24 115.4(3) . . ?
 N1 Si1 C25 114.4(3) . . ?
 C1 Si1 Zr1 53.05(14) . . ?
 C1 Si1 C25 112.6(3) . . ?
 C24 Si1 Zr1 126.8(3) . . ?
 C24 Si1 C1 112.3(3) . . ?
 C24 Si1 C25 107.3(3) . . ?
 C25 Si1 Zr1 125.8(2) . . ?
 Si1 N1 Zr1 104.03(18) . . ?
 C26 N1 Zr1 126.5(3) . . ?
 C26 N1 Si1 129.5(3) . . ?
 Si1 C1 Zr1 88.37(17) . . ?
 C2 C1 Zr1 77.9(3) . . ?
 C2 C1 Si1 124.2(4) . . ?
 C13 C1 Zr1 77.7(3) . . ?
 C13 C1 Si1 124.5(4) . . ?
 C13 C1 C2 105.0(4) . . ?
 C1 C2 Zr1 67.9(2) . . ?
 C3 C2 Zr1 117.4(3) . . ?
 C3 C2 C1 132.8(5) . . ?
 C3 C2 C7 117.8(4) . . ?
 C7 C2 Zr1 78.9(3) . . ?
 C7 C2 C1 109.3(4) . . ?
 C4 C3 C2 119.5(5) . . ?
 C3 C4 C5 124.3(5) . . ?
 C4 C5 C14 121.4(4) . . ?
 C6 C5 C4 116.9(5) . . ?
 C6 C5 C14 121.7(4) . . ?
 C5 C6 C7 121.2(4) . . ?
 C2 C7 Zr1 69.0(2) . . ?
 C6 C7 Zr1 121.7(3) . . ?
 C6 C7 C2 120.3(4) . . ?
 C6 C7 C8 132.2(4) . . ?
 C8 C7 Zr1 74.0(2) . . ?
 C8 C7 C2 107.6(4) . . ?
 C7 C8 Zr1 74.7(2) . . ?
 C9 C8 Zr1 122.7(3) . . ?
 C9 C8 C7 130.5(5) . . ?
 C9 C8 C13 121.9(4) . . ?
 C13 C8 Zr1 69.0(3) . . ?
 C13 C8 C7 107.6(4) . . ?
 C10 C9 C8 119.7(5) . . ?
 C9 C10 C11 117.7(5) . . ?
 C9 C10 C18 123.2(5) . . ?
 C11 C10 C18 119.1(5) . . ?
 C12 C11 C10 124.4(5) . . ?
 C11 C12 C13 119.3(5) . . ?
 C1 C13 Zr1 68.4(3) . . ?
 C8 C13 Zr1 79.1(3) . . ?
 C8 C13 C1 110.3(4) . . ?
 C12 C13 Zr1 117.3(3) . . ?
 C12 C13 C1 132.6(5) . . ?
 C12 C13 C8 117.0(5) . . ?
 C15 C14 C5 111.2(5) . . ?
 C16 C14 C5 108.6(5) . . ?
 C16 C14 C15 109.5(7) . . ?
 C16 C14 C17 110.2(7) . . ?
 C17 C14 C5 110.8(5) . . ?
 C17 C14 C15 106.5(6) . . ?
 C10 C18 C19 109.3(6) . . ?
 C20 C18 C10 112.5(5) . . ?
 C20 C18 C19 108.1(7) . . ?
 C20 C18 C21 110.1(7) . . ?
 C21 C18 C10 108.9(6) . . ?
 C21 C18 C19 107.8(6) . . ?
 N1 C26 C27 113.0(4) . . ?
 N1 C26 C31 111.3(5) . . ?
 N1 C26 C35 110.3(4) . . ?
 C27 C26 C35 106.6(6) . . ?
 C31 C26 C27 108.3(6) . . ?
 C31 C26 C35 107.1(6) . . ?
 C26 C27 C28 111.6(5) . . ?
 C29 C28 C27 106.6(7) . . ?
 C29 C28 C34 112.5(7) . . ?
 C34 C28 C27 95.1(7) . . ?
 C30 C29 C28 117.4(8) . . ?
 C29 C30 C31 94.8(7) . . ?
 C29 C30 C32 113.7(9) . . ?
 C32 C30 C31 110.5(7) . . ?
 C26 C31 C30 112.9(6) . . ?
 C33 C32 C30 114.3(8) . . ?
 C32 C33 C34 115.1(8) . . ?
 C32 C33 C35 100.8(8) . . ?
 C34 C33 C35 108.2(7) . . ?
 C33 C34 C28 113.2(8) . . ?
 C26 C35 C33 113.6(6) . . ?

_shelx_res_file
;
TITL mo_dm17273_0m in P2(1)/n
    mo_dm17273_0m.res
    created by SHELXL-2016/6 at 12:17:35 on 02-May-2017
CELL 0.71073 12.6734 19.8865 14.1976 90 111.899 90
ZERR 4 0.0026 0.0038 0.003 0 0.004 0
LATT 1
SYMM 0.5-X,0.5+Y,0.5-Z
SFAC C H N Si Zr
UNIT 140 204 4 4 4
DFIX 1.55 C28 C27 C30 C31 C35 C33 C33 C34 C33 C32 C32 C30
DFIX 1.55 C29 C30 C30 C32
SIMU 0.01 0.02 2 C26 C31 C27 C35 C33 C34 C28 C29 C30 C32

L.S. 10
PLAN  20
TEMP 0
BOND
fmap 2
acta
OMIT -3 51
OMIT 1 3 1
OMIT -3 1 3
OMIT 2 3 0
OMIT -1 3 3
OMIT 1 3 3
OMIT 0 4 2
OMIT -1 4 3
OMIT -5 3 3
OMIT 0 2 3
OMIT 0 4 1
OMIT -2 3 3
OMIT -2 2 5
OMIT -4 2 1
OMIT 3 4 0
OMIT -1 2 4
OMIT 1 2 2
REM <olex2.extras>
REM <HklSrc "%.\\mo_dm17273_0m.hkl">
REM </olex2.extras>

WGHT    0.089200    3.647800
FVAR       0.10923
ZR1   5    0.950965    0.869936    0.768823    11.00000    0.04221    0.04901 =
         0.03474   -0.00709    0.00783    0.00547
SI1   4    0.866353    1.011937    0.758476    11.00000    0.05237    0.05458 =
         0.04045   -0.00701    0.00646    0.01372
N1    3    0.853165    0.944566    0.676331    11.00000    0.04213    0.05483 =
         0.03147   -0.00682    0.00414    0.00742
C1    1    0.961974    0.966201    0.874303    11.00000    0.04832    0.04916 =
         0.03340   -0.00871    0.01120    0.00199
C2    1    1.081702    0.951772    0.896126    11.00000    0.03892    0.05263 =
         0.02930   -0.00335    0.00820    0.00185
C3    1    1.165312    0.984307    0.869375    11.00000    0.05626    0.04685 =
         0.04744    0.00684    0.01555   -0.00026
AFIX  43
H3    2    1.148520    1.024366    0.832977    11.00000   -1.20000
AFIX   0
C4    1    1.271191    0.956563    0.897307    11.00000    0.04592    0.05826 =
         0.04610    0.00524    0.01347   -0.00740
AFIX  43
H4    2    1.325407    0.979576    0.880209    11.00000   -1.20000
AFIX   0
C5    1    1.303834    0.895156    0.950509    11.00000    0.03626    0.05104 =
         0.03486   -0.00054    0.00792   -0.00286
C6    1    1.223006    0.862682    0.977539    11.00000    0.04211    0.05409 =
         0.03252    0.00557    0.00525    0.00225
AFIX  43
H6    2    1.241677    0.822506    1.013502    11.00000   -1.20000
AFIX   0
C7    1    1.112150    0.889479    0.951459    11.00000    0.03887    0.05193 =
         0.03020   -0.00094    0.00881   -0.00170
C8    1    1.014199    0.866114    0.969312    11.00000    0.04055    0.05547 =
         0.03573   -0.00351    0.01412   -0.00239
C9    1    0.999088    0.808293    1.021907    11.00000    0.04675    0.06402 =
         0.04251    0.00298    0.01989   -0.00338
AFIX  43
H9    2    1.058340    0.777843    1.049589    11.00000   -1.20000
AFIX   0
C10   1    0.896289    0.797644    1.031618    11.00000    0.05377    0.06435 =
         0.05502   -0.00770    0.02651   -0.01047
C11   1    0.808581    0.844858    0.986242    11.00000    0.04790    0.08964 =
         0.07925   -0.00965    0.03561   -0.00845
AFIX  43
H11   2    0.738608    0.837229    0.991546    11.00000   -1.20000
AFIX   0
C12   1    0.819652    0.900889    0.935167    11.00000    0.04441    0.07582 =
         0.06615   -0.01299    0.02332    0.00562
AFIX  43
H12   2    0.758651    0.930120    0.906993    11.00000   -1.20000
AFIX   0
C13   1    0.925102    0.914075    0.925501    11.00000    0.04125    0.05900 =
         0.03815   -0.01206    0.01144    0.00085
C14   1    1.424940    0.867155    0.979641    11.00000    0.03957    0.06037 =
         0.05238    0.00661    0.01172   -0.00056
C15   1    1.479274    0.891506    0.906568    11.00000    0.08660    0.16620 =
         0.14378    0.07190    0.07512    0.05378
AFIX 137
H15A  2    1.496029    0.938616    0.917173    11.00000   -1.50000
H15B  2    1.427699    0.884226    0.837983    11.00000   -1.50000
H15C  2    1.548356    0.867031    0.918472    11.00000   -1.50000
AFIX   0
C16   1    1.494707    0.889960    1.084589    11.00000    0.05728    0.18751 =
         0.08678   -0.04294   -0.02193    0.01832
AFIX 137
H16A  2    1.572486    0.876929    1.101046    11.00000   -1.50000
H16B  2    1.466424    0.869623    1.131847    11.00000   -1.50000
H16C  2    1.490113    0.938005    1.088421    11.00000   -1.50000
AFIX   0
C17   1    1.423280    0.791245    0.974270    11.00000    0.06886    0.07219 =
         0.19256    0.01567    0.04873    0.01457
AFIX 137
H17A  2    1.498762    0.774944    0.987467    11.00000   -1.50000
H17B  2    1.373628    0.777130    0.907839    11.00000   -1.50000
H17C  2    1.396394    0.773440    1.024092    11.00000   -1.50000
AFIX   0
C18   1    0.872132    0.736551    1.086073    11.00000    0.07446    0.07802 =
         0.08298   -0.00244    0.04613   -0.01790
C19   1    0.831476    0.760751    1.170286    11.00000    0.11970    0.12803 =
         0.12053    0.01041    0.08403   -0.01912
AFIX 137
H19A  2    0.808615    0.722697    1.199723    11.00000   -1.50000
H19B  2    0.768132    0.790725    1.141652    11.00000   -1.50000
H19C  2    0.892413    0.783869    1.221819    11.00000   -1.50000
AFIX   0
C20   1    0.976009    0.692741    1.134693    11.00000    0.11609    0.10528 =
         0.16042    0.06584    0.08626    0.01568
AFIX 137
H20A  2    1.000988    0.675729    1.083208    11.00000   -1.50000
H20B  2    0.957189    0.655829    1.169121    11.00000   -1.50000
H20C  2    1.035738    0.718877    1.182590    11.00000   -1.50000
AFIX   0
C21   1    0.776096    0.695492    1.010099    11.00000    0.14380    0.09696 =
         0.13340    0.00191    0.03658   -0.05588
AFIX 137
H21A  2    0.801568    0.676507    0.960100    11.00000   -1.50000
H21B  2    0.711856    0.724152    0.977322    11.00000   -1.50000
H21C  2    0.754493    0.660008    1.045115    11.00000   -1.50000
AFIX   0
C22   1    0.849486    0.775145    0.760397    11.00000    0.08588    0.07020 =
         0.06919   -0.01547    0.01874   -0.01688
AFIX 137
H22A  2    0.776598    0.786660    0.761969    11.00000   -1.50000
H22B  2    0.889599    0.746765    0.817204    11.00000   -1.50000
H22C  2    0.839152    0.751743    0.698439    11.00000   -1.50000
AFIX   0
C23   1    1.087461    0.838846    0.712729    11.00000    0.05764    0.09890 =
         0.06047   -0.02118    0.01931    0.01044
AFIX 137
H23A  2    1.054220    0.813450    0.651177    11.00000   -1.50000
H23B  2    1.142625    0.811637    0.763221    11.00000   -1.50000
H23C  2    1.123925    0.878153    0.699794    11.00000   -1.50000
AFIX   0
C24   1    0.731397    1.039972    0.770549    11.00000    0.07597    0.10579 =
         0.06104   -0.00885    0.01658    0.04047
AFIX 137
H24A  2    0.682998    1.001787    0.764662    11.00000   -1.50000
H24B  2    0.693450    1.071643    0.717712    11.00000   -1.50000
H24C  2    0.748334    1.060903    0.835481    11.00000   -1.50000
AFIX   0
C25   1    0.935609    1.088609    0.729398    11.00000    0.09627    0.05529 =
         0.06532    0.00411    0.01115    0.00617
AFIX 137
H25A  2    0.972505    1.113768    0.790635    11.00000   -1.50000
H25B  2    0.878830    1.116147    0.680952    11.00000   -1.50000
H25C  2    0.990849    1.075056    0.701763    11.00000   -1.50000
AFIX   0
C26   1    0.789153    0.940071    0.565713    11.00000    0.05606    0.06978 =
         0.02958   -0.00294    0.01276    0.00904
C27   1    0.669866    0.964789    0.534388    11.00000    0.06983    0.17792 =
         0.06185   -0.03167    0.00191    0.03001
AFIX  23
H27A  2    0.670103    1.009257    0.562543    11.00000   -1.20000
H27B  2    0.627497    0.935081    0.561572    11.00000   -1.20000
AFIX   0
C28   1    0.606126    0.968147    0.409182    11.00000    0.07056    0.16596 =
         0.08295   -0.04606    0.00445    0.02701
AFIX  13
H28   2    0.532186    0.990863    0.385951    11.00000   -1.20000
AFIX   0
C29   1    0.688968    0.999150    0.370265    11.00000    0.14420    0.12146 =
         0.07653   -0.00280    0.04148    0.02663
AFIX  23
H29A  2    0.650994    1.005320    0.297589    11.00000   -1.20000
H29B  2    0.708077    1.043491    0.400290    11.00000   -1.20000
AFIX   0
C30   1    0.793601    0.963455    0.388087    11.00000    0.13603    0.14136 =
         0.08170    0.02403    0.04890   -0.01353
AFIX  13
H30   2    0.838525    0.983965    0.352499    11.00000   -1.20000
AFIX   0
C31   1    0.846254    0.978600    0.508480    11.00000    0.13822    0.15007 =
         0.05800    0.00115    0.02464   -0.05397
AFIX  23
H31A  2    0.926551    0.967430    0.534840    11.00000   -1.20000
H31B  2    0.839427    1.026284    0.519425    11.00000   -1.20000
AFIX   0
C32   1    0.778232    0.890449    0.369151    11.00000    0.11789    0.14847 =
         0.08043   -0.03773    0.02004    0.00783
AFIX  23
H32A  2    0.745104    0.882958    0.296438    11.00000   -1.20000
H32B  2    0.852353    0.869047    0.394511    11.00000   -1.20000
AFIX   0
C33   1    0.707458    0.858658    0.415163    11.00000    0.14203    0.10576 =
         0.05320   -0.01981    0.01460    0.02038
AFIX  13
H33   2    0.697872    0.810745    0.397912    11.00000   -1.20000
AFIX   0
C34   1    0.597585    0.890706    0.394148    11.00000    0.09527    0.16858 =
         0.07385    0.01082   -0.00451   -0.02544
AFIX  23
H34A  2    0.562965    0.871582    0.438551    11.00000   -1.20000
H34B  2    0.548236    0.880889    0.324725    11.00000   -1.20000
AFIX   0
C35   1    0.782040    0.868682    0.531376    11.00000    0.14081    0.09381 =
         0.05477   -0.02188   -0.01199    0.03187
AFIX  23
H35A  2    0.750213    0.841716    0.571240    11.00000   -1.20000
H35B  2    0.858289    0.852281    0.544441    11.00000   -1.20000
AFIX   0
HKLF 4


REM  mo_dm17273_0m in P2(1)/n
REM R1 =  0.0546 for    3957 Fo > 4sig(Fo)  and  0.1004 for all    6155 data
REM    353 parameters refined using     80 restraints

END

WGHT      0.0799      3.6200

REM Highest difference peak  1.061,  deepest hole -0.625,  1-sigma level  0.074
Q1    1   0.7807  1.0107  0.5064  11.00000  0.05    1.06
Q2    1   0.8561  0.8909  0.5209  11.00000  0.05    0.84
Q3    1   0.5840  0.9262  0.4424  11.00000  0.05    0.82
Q4    1   0.7511  0.9390  0.3414  11.00000  0.05    0.71
Q5    1   0.6781  0.9177  0.5516  11.00000  0.05    0.70
Q6    1   0.6336  0.8621  0.3943  11.00000  0.05    0.56
Q7    1   0.7366  0.9983  0.4005  11.00000  0.05    0.54
Q8    1   0.6065  0.9870  0.3593  11.00000  0.05    0.52
Q9    1   0.7735  0.8770  0.4199  11.00000  0.05    0.43
Q10   1   1.4500  0.8047  1.0636  11.00000  0.05    0.40
Q11   1   1.0405  0.8408  0.7442  11.00000  0.05    0.34
Q12   1   0.6735  0.8744  0.5682  11.00000  0.05    0.32
Q13   1   1.5115  0.9229  1.0240  11.00000  0.05    0.30
Q14   1   0.8612  0.9022  0.7931  11.00000  0.05    0.28
Q15   1   0.8613  0.8294  0.7614  11.00000  0.05    0.28
Q16   1   0.6960  0.9913  0.5411  11.00000  0.05    0.26
Q17   1   1.0370  0.6103  1.2272  11.00000  0.05    0.26
Q18   1   1.0330  0.8838  1.0045  11.00000  0.05    0.25
Q19   1   0.8259  0.9101  0.6940  11.00000  0.05    0.25
Q20   1   1.1398  0.8628  0.7739  11.00000  0.05    0.25
;
_shelx_res_checksum               42159
_shelx_hkl_file
;
   1   0   0   -0.08    0.08
   1   0   0    0.01    0.09
   2   0   0   12.37    0.52
   2   0   0   12.67    0.56
   3   0   0   -0.74    0.49
   3   0   0    0.47    0.45
   4   0   0    4.34    0.51
   4   0   0    4.08    0.56
   5   0   0   -0.86    0.52
   5   0   0   -0.16    0.43
   6   0   0    3.53    0.70
   6   0   0    3.59    0.59
   7   0   0   -0.96    0.66
   7   0   0    0.62    0.57
   8   0   0   14.94    1.14
   8   0   0   15.41    1.31
  -9   0   0   -0.83    0.73
   9   0   0    0.48    0.71
   9   0   0   -0.31    1.02
  10   0   0   11.59    1.06
 -10   0   0    9.65    1.02
  10   0   0   11.51    1.39
 -11   0   0   -1.57    0.69
  11   0   0    0.48    0.74
  11   0   0    0.81    1.05
  12   0   0    5.34    1.29
 -12   0   0    4.33    0.91
  13   0   0    0.01    1.29
  14   0   0    1.43    1.37
  15   0   0   -2.10    1.47
   0  -1   0   -0.33    0.03
   0  -1   0   -0.42    0.03
   0   1   0   -0.49    0.03
   1  -1   0  366.36   10.74
  -1  -1   0  379.57    9.97
   1  -1   0  367.23   10.54
   1   1   0  400.61   10.73
   2  -1   0  321.58    8.92
   2  -1   0  308.25    9.14
   2   1   0  328.87    9.17
   2   1   0  342.01    8.95
   3  -1   0   15.67    0.89
   3  -1   0   12.23    0.96
   3   1   0   17.94    0.75
   3   1   0   12.12    1.09
   4  -1   0    6.60    0.58
   4  -1   0    5.61    0.58
   4   1   0    7.81    0.65
   4   1   0    4.63    0.60
   5  -1   0    7.39    0.66
   5  -1   0    6.64    0.62
   5   1   0    6.42    0.54
   5   1   0    7.24    0.68
   6  -1   0   71.04    2.56
   6  -1   0   75.31    2.44
   6   1   0   73.25    2.67
   6   1   0   77.40    2.34
  -7  -1   0    0.29    0.61
   7  -1   0    0.45    0.62
   7  -1   0   -0.14    0.73
   7   1   0    0.33    0.68
   7   1   0    0.63    0.53
   8  -1   0   14.43    1.26
  -8  -1   0   13.60    1.03
   8  -1   0   13.41    1.03
   8   1   0   14.48    1.05
   8   1   0   12.46    1.22
  -9  -1   0   16.90    1.18
   9  -1   0   15.79    1.27
   9  -1   0   14.07    1.41
   9   1   0   17.13    1.15
   9   1   0   14.55    1.44
  10  -1   0   -0.30    1.13
 -10  -1   0   -0.03    0.78
  10  -1   0    0.14    0.80
 -10   1   0    0.41    0.79
  10   1   0   -0.70    1.11
  10   1   0   -1.18    0.68
 -11  -1   0   14.82    1.19
  11  -1   0   16.95    1.61
  11  -1   0   15.98    1.21
 -11   1   0   15.19    1.16
  11   1   0   15.63    1.63
  12  -1   0    2.14    1.27
 -12  -1   0    2.34    0.87
  12   1   0    1.54    1.26
  13  -1   0    1.63    1.34
  13   1   0    0.44    1.24
  14  -1   0    1.60    1.37
  14   1   0    3.78    1.36
  15  -1   0   -1.19    1.33
  15   1   0    2.87    1.64
   0  -2   0  242.44    6.63
   0  -2   0  238.49    6.75
   0  -2   0  241.22    6.20
   0   2   0  236.88    6.76
   1  -2   0   83.48    2.22
  -1  -2   0   83.83    2.30
  -1  -2   0   87.39    2.27
   1  -2   0   80.41    2.40
  -1   2   0   83.56    2.38
   1   2   0   81.46    2.30
   1   2   0   84.95    2.43
   2  -2   0   86.39    2.54
   2  -2   0   88.32    2.54
  -2  -2   0   86.15    2.39
   2   2   0   84.22    2.60
   3  -2   0   15.71    0.87
   3  -2   0   18.50    1.03
  -3  -2   0   18.35    0.89
   3   2   0   19.10    0.69
   3   2   0   14.93    1.12
   4  -2   0    9.64    0.70
   4  -2   0   11.48    0.85
  -4  -2   0    9.77    0.73
   4   2   0   11.17    0.59
   4   2   0    9.14    0.76
   5  -2   0   15.90    1.03
  -5  -2   0   17.33    0.90
   5  -2   0   15.84    1.06
   5   2   0   16.40    1.06
   5   2   0   16.08    0.77
   6  -2   0    3.02    0.69
  -6  -2   0    2.50    0.58
   6  -2   0    1.57    0.66
   6   2   0    2.61    0.70
   6   2   0    2.52    0.47
   7  -2   0   59.61    2.16
   7  -2   0   62.20    2.30
  -7  -2   0   58.22    2.08
   7   2   0   59.89    1.97
   7   2   0   62.47    2.39
   8  -2   0    0.52    0.90
  -8  -2   0   -0.40    0.66
   8  -2   0   -0.82    0.75
   8   2   0    0.83    0.58
   8   2   0    0.26    0.97
   9  -2   0    1.14    0.95
   9  -2   0    1.24    0.80
  -9  -2   0    2.65    0.81
   9   2   0    1.61    1.02
   9   2   0    2.08    0.66
 -10  -2   0    0.87    0.81
  10  -2   0    1.26    0.87
  10  -2   0   -0.10    0.99
  10   2   0    0.46    1.14
  11  -2   0    2.29    1.16
  11  -2   0    0.87    0.82
 -11  -2   0    2.36    0.80
  11   2   0    1.96    1.23
 -11   2   0    2.69    0.82
 -12  -2   0   -0.14    0.80
  12  -2   0   -1.78    1.16
  12  -2   0   -0.36    0.83
  12   2   0    0.58    1.14
  13  -2   0    4.95    1.40
  13   2   0    5.34    1.49
  14  -2   0   -0.19    1.21
  14   2   0   -0.99    1.26
  15  -2   0    2.57    1.56
  15   2   0    3.06    1.56
   0  -3   0    0.00    0.22
   0  -3   0   -0.20    0.17
   0   3   0    0.00    0.13
  -1  -3   0   24.23    0.75
   1  -3   0   24.30    0.76
  -1  -3   0   23.84    0.84
   1  -3   0   23.75    0.87
  -1   3   0   24.26    0.73
   1   3   0   23.22    0.84
   2  -3   0    8.77    0.66
   2  -3   0    7.95    0.53
  -2  -3   0   10.68    0.71
   2   3   0    8.82    0.69
   3  -3   0   23.21    1.14
   3  -3   0   20.93    0.98
  -3  -3   0   23.12    0.99
   3   3   0   22.29    1.23
   4  -3   0    0.27    0.54
  -4  -3   0   -0.20    0.38
   4  -3   0    0.64    0.43
   4   3   0    0.42    0.23
   4   3   0    0.27    0.51
  -5  -3   0    8.76    0.70
   5  -3   0    8.85    0.71
   5  -3   0    8.33    0.76
   5   3   0   10.07    0.54
   5   3   0    9.97    0.84
  -6  -3   0  163.36    4.40
   6  -3   0  157.04    4.65
   6  -3   0  145.64    4.70
   6   3   0  154.28    4.36
   6   3   0  155.12    4.81
   7  -3   0   27.94    1.48
   7  -3   0   28.86    1.46
  -7  -3   0   28.60    1.38
   7   3   0   28.34    1.12
   7   3   0   29.20    1.63
   8  -3   0    7.56    1.00
   8  -3   0    6.97    0.96
  -8  -3   0    9.00    0.90
   8   3   0    9.65    0.80
   8   3   0    8.76    1.22
   9  -3   0    4.86    1.10
   9  -3   0    4.27    0.96
  -9  -3   0    3.06    0.82
   9   3   0    0.80    1.09
   9   3   0    3.44    0.61
 -10  -3   0   -0.82    0.73
  10  -3   0    0.92    0.98
  10  -3   0    0.96    0.91
  10   3   0    0.46    1.15
  11  -3   0    1.68    0.88
  11  -3   0    1.95    1.12
 -11  -3   0    1.70    0.79
  11   3   0    2.61    1.21
  12  -3   0    2.00    1.23
  12  -3   0    2.05    0.95
 -12  -3   0    1.39    0.85
  12   3   0    3.78    1.36
  13  -3   0    2.17    1.20
  13   3   0    2.30    1.31
  14  -3   0    2.90    1.41
  14   3   0    0.84    1.43
  15  -3   0    1.04    1.50
  15   3   0   -0.08    1.57
   0  -4   0  192.53    5.32
   0  -4   0  191.63    5.03
   0   4   0  187.07    5.36
  -1  -4   0   11.16    0.56
  -1  -4   0    9.76    0.61
   1  -4   0   10.05    0.55
   1  -4   0   10.90    0.72
   1   4   0   10.77    0.63
  -1   4   0    9.80    0.40
   2  -4   0  266.94    6.99
  -2  -4   0  272.09    7.29
  -2  -4   0  271.58    7.08
   2   4   0  257.45    7.65
  -2   4   0  271.37    7.53
   3  -4   0   11.18    0.85
  -3  -4   0    9.01    0.65
   3  -4   0    7.98    0.69
   3   4   0    9.54    0.74
   4  -4   0  190.22    5.53
  -4  -4   0  184.11    5.19
   4  -4   0  191.77    5.54
   4   4   0  195.35    5.64
   5  -4   0    0.46    0.48
   5  -4   0    0.08    0.55
  -5  -4   0   -0.25    0.48
   5   4   0   -0.46    0.56
   6  -4   0   32.39    1.47
   6  -4   0   32.87    1.52
  -6  -4   0   33.28    1.39
   6   4   0   32.38    1.66
   6   4   0   32.50    1.04
   7  -4   0    1.01    0.72
  -7  -4   0    1.39    0.65
   7  -4   0   -0.01    0.75
   7   4   0    1.09    0.35
   7   4   0    1.23    0.89
   8  -4   0   54.02    2.20
   8  -4   0   54.16    2.36
  -8  -4   0   54.73    2.04
   8   4   0   54.71    2.60
   8   4   0   52.06    1.70
   9  -4   0    0.40    0.97
  -9  -4   0    1.00    0.78
   9  -4   0    0.62    0.88
   9   4   0    0.07    1.06
 -10  -4   0    1.70    0.86
  10  -4   0    3.82    1.05
  10  -4   0    1.56    0.93
  10   4   0    3.06    1.32
 -11  -4   0   -0.61    0.72
  11  -4   0   -0.29    0.82
  11  -4   0    2.33    1.09
  11   4   0   -0.40    1.17
  12  -4   0    2.86    1.20
  12  -4   0    2.07    1.00
 -12  -4   0    1.30    0.89
  12   4   0    3.29    1.38
  13  -4   0    1.97    1.28
 -13  -4   0   -0.02    0.83
  13   4   0    1.03    1.37
  14  -4   0    1.13    1.20
  14   4   0   -0.73    1.30
  15  -4   0   -0.56    1.43
  15   4   0    0.59    1.59
   0  -5   0    0.63    0.50
   0  -5   0    1.05    0.40
   0   5   0    0.73    0.27
   1  -5   0   20.86    0.86
  -1  -5   0   21.56    0.97
   1  -5   0   20.69    1.12
  -1  -5   0   22.30    0.89
  -1   5   0   19.68    0.68
   1   5   0   22.63    1.01
  -2  -5   0    0.57    0.26
   2  -5   0   -0.31    0.34
   2  -5   0    0.68    0.59
  -2  -5   0    0.49    0.45
   2   5   0    0.51    0.50
  -2   5   0    0.02    0.20
   3  -5   0   18.07    1.03
   3  -5   0   19.35    0.83
  -3  -5   0   18.05    0.95
   3   5   0   17.34    1.10
   4  -5   0  139.76    4.18
  -4  -5   0  142.59    3.93
   4  -5   0  143.00    4.13
   4   5   0  131.63    4.26
   5  -5   0    1.14    0.49
  -5  -5   0    0.68    0.54
   5  -5   0    1.60    0.64
   5   5   0    0.58    0.66
  -6  -5   0   24.11    1.24
   6  -5   0   23.89    1.41
   6  -5   0   24.00    1.30
   6   5   0   24.48    1.49
   7  -5   0   46.08    1.87
  -7  -5   0   45.52    1.80
   7  -5   0   44.49    1.97
   7   5   0   46.26    2.13
  -8  -5   0   12.45    1.06
   8  -5   0   11.11    1.13
   8  -5   0   11.19    1.15
   8   5   0   12.65    1.41
   9  -5   0   10.22    1.22
   9  -5   0    8.37    1.13
  -9  -5   0    9.39    1.08
   9   5   0   11.21    1.48
  10  -5   0    5.45    1.13
 -10  -5   0    3.86    0.86
  10  -5   0    4.48    1.06
  10   5   0    2.74    1.21
  11  -5   0    4.39    1.13
 -11  -5   0    3.07    0.92
  11  -5   0    2.59    0.95
  11   5   0    6.36    1.36
  12  -5   0    0.75    1.15
 -12  -5   0   -0.50    0.84
  12  -5   0   -1.10    0.94
  12   5   0    0.80    1.31
  13  -5   0   -0.53    0.96
 -13  -5   0   -0.46    0.88
  13  -5   0    0.60    1.21
  13   5   0    2.81    1.42
  14  -5   0    5.95    1.48
  14   5   0    4.44    1.49
   0  -6   0   23.80    1.07
   0  -6   0   23.75    0.99
   0   6   0   23.90    0.85
   1  -6   0   20.63    0.91
   1  -6   0   23.55    1.13
  -1  -6   0   20.29    0.94
  -1  -6   0   23.72    0.94
  -1   6   0   21.91    0.71
   1   6   0   21.76    0.98
   2  -6   0    1.16    0.37
  -2  -6   0    1.29    0.31
   2  -6   0    1.99    0.57
  -2  -6   0    1.01    0.47
  -2   6   0    1.36    0.20
   2   6   0    0.89    0.48
  -3  -6   0    7.52    0.65
   3  -6   0    7.70    0.72
   3  -6   0    7.44    0.60
   3  -6   0    7.27    0.57
  -3  -6   0    7.59    0.36
   3   6   0    6.27    0.67
   4  -6   0    1.19    0.40
   4  -6   0    1.42    0.59
  -4  -6   0   -0.03    0.50
   4   6   0    0.02    0.59
   5  -6   0  118.96    3.65
  -5  -6   0  121.92    3.50
   5  -6   0  115.77    3.76
   6  -6   0    0.66    0.60
   6  -6   0    0.75    0.77
  -6  -6   0    0.88    0.63
   6   6   0    0.77    0.83
   7  -6   0   12.19    1.15
   7  -6   0   10.91    1.01
  -7  -6   0   10.59    0.98
   7   6   0   12.52    1.20
   8  -6   0    0.32    0.92
  -8  -6   0   -0.10    0.75
   8  -6   0    0.43    0.84
   8   6   0   -0.44    1.02
   9  -6   0    2.81    1.01
  -9  -6   0    2.45    0.85
   9  -6   0    0.76    0.97
   9   6   0    1.85    1.29
 -10  -6   0    1.08    0.84
  10  -6   0    2.51    1.00
  10  -6   0    1.75    0.98
  10   6   0    3.14    1.28
 -11  -6   0    3.96    0.90
  11  -6   0    3.00    1.01
  11  -6   0    3.52    1.09
  11   6   0    2.83    1.23
  12  -6   0    1.83    1.15
  12  -6   0    0.23    1.00
 -12  -6   0    0.15    0.82
  12   6   0    1.00    1.21
  13  -6   0    5.75    1.33
  13  -6   0    2.05    1.03
 -13  -6   0    4.48    1.01
  13   6   0    3.08    1.47
  14  -6   0    2.68    1.35
  14   6   0   -0.28    1.45
   0  -7   0    0.37    0.38
   0  -7   0    0.48    0.47
   0   7   0    0.36    0.25
   1  -7   0   76.20    2.39
  -1  -7   0   72.01    2.23
  -1  -7   0   75.65    2.25
   1  -7   0   73.63    2.18
   1   7   0   70.93    2.26
  -1   7   0   71.83    2.11
   2  -7   0   39.73    1.59
  -2  -7   0   40.24    1.46
  -2  -7   0   39.92    1.30
   2  -7   0   38.64    1.33
   2   7   0   40.02    1.52
  -2   7   0   39.14    1.21
  -3  -7   0   19.92    0.99
   3  -7   0   20.97    0.86
   3  -7   0   20.20    1.18
  -3  -7   0   19.74    0.72
   3  -7   0   19.32    0.82
   3   7   0   19.39    1.13
   4  -7   0    9.42    0.88
  -4  -7   0   11.03    0.84
   4  -7   0   10.81    0.72
   4   7   0    7.99    0.84
   5  -7   0    1.58    0.72
  -5  -7   0    1.84    0.64
   5  -7   0    1.57    0.48
   5   7   0    1.69    0.72
  -6  -7   0    1.81    0.71
   6  -7   0    2.74    0.62
   6  -7   0    3.82    0.89
   6   7   0    2.16    0.82
   7  -7   0   -0.07    0.70
   7  -7   0    0.82    0.84
  -7  -7   0    1.20    0.68
   7   7   0    1.04    1.03
   8  -7   0    6.48    0.97
  -8  -7   0    6.82    0.96
   8  -7   0    6.78    1.05
   8   7   0    6.71    1.30
   9  -7   0    4.43    1.09
  -9  -7   0    5.22    0.96
   9  -7   0    4.66    1.05
   9   7   0    6.10    1.40
  10  -7   0    1.87    1.00
  10  -7   0    2.00    0.95
 -10  -7   0    0.24    0.80
  10   7   0    2.33    1.25
  11  -7   0   13.50    1.37
  11  -7   0   16.39    1.44
 -11  -7   0   14.82    1.29
  11   7   0   14.75    1.70
  12  -7   0   -2.23    0.93
  12  -7   0   -0.98    1.07
 -12  -7   0    0.78    0.84
  12   7   0    0.46    1.24
 -13  -7   0    2.56    0.94
  13  -7   0    0.91    1.08
  13  -7   0    2.99    1.24
  13   7   0    2.55    1.34
  14  -7   0   -1.76    0.99
  14  -7   0   -1.05    1.23
  14   7   0   -1.21    1.44
   0  -8   0  270.96    7.49
   0  -8   0  265.00    7.09
   0   8   0  259.98    7.47
   1  -8   0    0.54    0.51
   1  -8   0    0.74    0.38
  -1  -8   0    0.91    0.43
  -1  -8   0    0.03    0.43
   1   8   0    0.56    0.38
  -1   8   0    0.77    0.18
   2  -8   0   25.72    1.25
  -2  -8   0   27.28    1.03
  -2  -8   0   25.98    1.19
   2  -8   0   27.85    1.07
   2   8   0   26.33    1.21
  -2   8   0   26.97    0.87
   3  -8   0    4.27    0.52
  -3  -8   0    4.90    0.66
   3  -8   0    3.85    0.69
  -3  -8   0    4.31    0.38
  -3   8   0    4.22    0.32
   3   8   0    4.09    0.65
   4  -8   0    0.67    0.42
  -4  -8   0    1.20    0.56
   4  -8   0    1.67    0.68
   4  -8   0    1.16    0.40
   4   8   0    0.33    0.69
  -5  -8   0    4.44    0.69
   5  -8   0    4.93    0.61
   5  -8   0    4.88    0.92
   5   8   0    4.93    0.88
   6  -8   0    0.21    0.80
   6  -8   0    0.98    0.61
  -6  -8   0    0.77    0.65
   6   8   0    0.35    0.91
   7  -8   0    7.83    0.91
   7  -8   0    8.26    1.08
  -7  -8   0    7.38    0.97
   7   8   0    8.78    1.27
   8  -8   0    7.19    1.21
   8  -8   0    8.55    1.04
  -8  -8   0    7.46    1.01
   8   8   0    7.35    1.29
  -9  -8   0    0.38    0.75
   9  -8   0   -2.08    0.83
   9  -8   0   -0.29    0.99
   9   8   0    0.38    1.17
  10  -8   0   14.34    1.39
  10  -8   0   16.74    1.36
 -10  -8   0   13.44    1.24
  10   8   0   18.33    1.70
 -11  -8   0    0.28    0.82
  11  -8   0   -0.04    0.99
  11  -8   0    1.49    0.98
  11   8   0   -1.04    1.28
  12  -8   0   10.13    1.43
  12  -8   0    9.92    1.33
 -12  -8   0   10.21    1.24
  12   8   0    9.61    1.64
  13  -8   0    0.68    1.07
  13  -8   0    0.31    1.16
 -13  -8   0   -0.39    0.86
  13   8   0    2.46    1.33
  14  -8   0   -1.33    1.11
 -14  -8   0    0.46    1.03
  14  -8   0   -1.26    1.28
  14   8   0    0.80    1.42
   0  -9   0   -0.38    0.44
   0  -9   0    0.21    0.50
   0   9   0   -0.01    0.25
   1  -9   0    7.97    0.64
  -1  -9   0    7.60    0.66
   1  -9   0    9.37    0.81
  -1  -9   0   10.61    0.82
   1   9   0    7.77    0.68
  -1   9   0    8.02    0.41
  -2  -9   0    3.21    0.61
  -2  -9   0    1.89    0.45
   2  -9   0    2.64    0.72
   2  -9   0    2.62    0.50
  -2   9   0    3.26    0.25
   2   9   0    2.91    0.58
   3  -9   0   -0.13    0.46
  -3  -9   0   -0.11    0.33
   3  -9   0    1.03    0.66
  -3  -9   0    0.63    0.57
   3   9   0   -0.46    0.59
  -3   9   0    0.39    0.24
   4  -9   0   49.69    2.03
   4  -9   0   52.72    1.72
  -4  -9   0   52.12    1.53
  -4  -9   0   49.91    1.88
   4  -9   0   50.33    1.73
   4   9   0   53.79    2.08
   5  -9   0    1.37    0.84
  -5  -9   0    0.18    0.67
   5  -9   0   -0.33    0.46
   5   9   0   -0.63    0.80
   6  -9   0   43.36    1.75
   6  -9   0   44.34    2.10
   6   9   0   42.18    2.07
  -7  -9   0    1.93    0.83
   7  -9   0    1.39    0.75
   7  -9   0    0.99    1.03
   7   9   0    1.05    1.05
   8  -9   0    9.39    1.32
   8  -9   0   11.40    1.06
  -8  -9   0   12.17    1.17
   8   9   0    9.83    1.37
   9  -9   0    2.26    0.93
   9  -9   0    2.34    1.08
  -9  -9   0    2.20    0.88
   9   9   0    3.68    1.32
  10  -9   0   -0.66    0.97
  10  -9   0    1.91    0.90
 -10  -9   0    0.48    0.81
  10   9   0    0.48    1.21
  11  -9   0    5.78    1.22
  11  -9   0    8.36    1.20
 -11  -9   0    7.10    1.09
  11   9   0    8.41    1.52
  12  -9   0    3.23    1.14
  12  -9   0    3.61    1.17
 -12  -9   0    2.78    0.98
  12   9   0    2.13    1.41
  13  -9   0   -1.67    1.02
  13  -9   0    2.00    1.21
 -13  -9   0    0.12    0.92
  13   9   0   -1.40    1.35
  14  -9   0    1.84    1.19
 -14  -9   0    0.48    1.02
  14  -9   0   -0.91    1.27
  14   9   0    0.25    1.52
   0 -10   0   -0.23    0.49
   0 -10   0    0.99    0.59
   0  10   0    0.18    0.27
  -1 -10   0    0.14    0.48
   1 -10   0    0.40    0.48
   1 -10   0    0.72    0.63
  -1 -10   0    0.02    0.50
   1  10   0   -0.16    0.41
  -1  10   0   -0.10    0.19
  -2 -10   0    1.30    0.48
   2 -10   0    1.26    0.66
   2 -10   0    1.63    0.51
  -2 -10   0    2.22    0.62
  -2  10   0    2.03    0.22
   2  10   0    2.96    0.59
  -3 -10   0   22.51    0.93
   3 -10   0   22.40    1.41
   3 -10   0   21.56    1.06
  -3 -10   0   23.55    1.29
  -3  10   0   22.46    0.81
   3  10   0   24.25    1.30
   4 -10   0    5.27    0.90
  -4 -10   0    5.64    0.42
  -4 -10   0    5.34    0.76
   4 -10   0    6.09    0.52
   4 -10   0    6.02    0.66
   4  10   0    5.30    0.85
   5 -10   0   49.28    1.75
   5 -10   0   44.20    2.06
  -5 -10   0   46.66    1.96
   5  10   0   50.32    2.07
   6 -10   0    6.60    1.07
  -6 -10   0    5.45    0.93
   6 -10   0    6.48    0.77
   6  10   0    6.09    1.17
   7 -10   0   30.74    1.59
   7 -10   0   27.92    1.78
  -7 -10   0   26.99    1.55
   7  10   0   32.43    2.14
   8 -10   0    4.30    0.91
  -8 -10   0    2.88    0.88
   8 -10   0    4.75    1.19
   8  10   0    3.11    1.32
  -9 -10   0    0.55    0.84
   9 -10   0    1.21    1.03
   9 -10   0    3.14    0.87
   9  10   0    1.69    1.16
  10 -10   0    4.37    0.95
  10 -10   0    1.45    1.01
 -10 -10   0    2.08    0.92
  10  10   0    2.98    1.22
  11 -10   0    0.77    0.97
  11 -10   0    0.32    1.06
 -11 -10   0    0.96    0.92
  11  10   0    1.28    1.34
 -12 -10   0   -0.05    0.86
  12 -10   0    2.08    1.10
  12 -10   0    0.21    1.08
  12  10   0    2.09    1.28
  13 -10   0    0.26    1.19
 -13 -10   0    2.01    1.01
  13 -10   0   -0.58    1.09
  13  10   0   -0.84    1.40
  14 -10   0   -1.23    1.13
 -14 -10   0   -0.62    0.98
  14  10   0    1.14    1.60
   0 -11   0    0.06    0.63
   0 -11   0    0.07    0.53
   0  11   0    0.13    0.28
   1 -11   0   36.48    1.55
   1 -11   0   34.00    1.43
  -1 -11   0   36.78    1.45
  -1 -11   0   33.86    1.45
  -1  11   0   36.16    1.12
   1  11   0   34.63    1.32
  -2 -11   0    0.50    0.61
   2 -11   0   -0.14    0.71
  -2 -11   0    0.36    0.50
   2 -11   0    0.53    0.51
   2  11   0   -0.23    0.55
  -2  11   0    0.63    0.20
  -3 -11   0   20.17    0.91
   3 -11   0   17.29    1.27
   3 -11   0   18.34    1.01
  -3 -11   0   19.50    1.24
  -3  11   0   17.33    0.71
   3  11   0   19.46    1.25
  -4 -11   0   23.25    1.38
   4 -11   0   20.70    0.96
  -4 -11   0   20.78    0.88
   4 -11   0   22.02    1.13
   4 -11   0   20.22    1.42
   4  11   0   20.71    1.49
   5 -11   0   10.73    0.91
   5 -11   0    8.63    1.11
  -5 -11   0   10.73    1.02
   5  11   0   12.43    1.22
   6 -11   0   33.40    1.87
   6 -11   0   30.71    1.51
  -6 -11   0   33.49    1.65
   6  11   0   32.99    2.06
   7 -11   0   10.15    0.93
   7 -11   0   10.37    1.36
  -7 -11   0   10.34    1.17
   7  11   0    9.60    1.40
   8 -11   0    0.40    0.81
   8 -11   0   -0.77    0.95
  -8 -11   0   -0.24    0.82
   8  11   0    0.19    1.22
  -9 -11   0    7.77    1.05
   9 -11   0    9.97    1.05
   9 -11   0    9.34    1.32
   9  11   0    7.89    1.41
  10 -11   0   -0.18    0.97
  10 -11   0    0.65    0.84
 -10 -11   0   -0.44    0.84
  10  11   0   -1.38    1.23
  11 -11   0    6.34    1.14
 -11 -11   0    3.76    1.05
  11 -11   0    4.13    1.22
  11  11   0    4.77    1.46
 -12 -11   0   -1.80    0.82
  12 -11   0   -0.47    1.08
  12  11   0   -0.68    1.24
 -13 -11   0    0.41    1.05
  13 -11   0    1.74    1.22
  13  11   0   -2.05    1.30
   0 -12   0  111.49    3.45
   0 -12   0  108.78    3.28
   0  12   0  104.06    3.16
   1 -12   0   21.44    1.34
   1 -12   0   21.48    1.16
  -1 -12   0   20.52    1.21
  -1 -12   0   22.19    1.19
   1  12   0   19.89    1.00
  -1  12   0   19.43    0.75
  -2 -12   0   33.81    1.49
  -2 -12   0   32.56    1.38
   2 -12   0   31.72    1.66
   2 -12   0   30.38    1.39
  -2  12   0   31.79    1.02
   2  12   0   32.03    1.48
   3 -12   0    0.01    0.86
  -3 -12   0    0.48    0.66
  -3 -12   0    1.12    0.50
   3 -12   0    1.11    0.59
   3  12   0    1.36    0.72
  -3  12   0    0.68    0.26
   4 -12   0   27.08    1.72
  -4 -12   0   23.77    1.42
   4 -12   0   24.80    1.05
   4 -12   0   24.93    1.26
  -4 -12   0   24.64    1.03
   4  12   0   26.00    1.73
   5 -12   0   -0.42    0.96
   5 -12   0    0.14    0.62
   5 -12   0    0.79    0.54
  -5 -12   0   -0.21    0.29
  -5 -12   0    0.05    0.80
   5  12   0    0.52    0.96
   6 -12   0    7.77    1.19
   6 -12   0   10.41    0.83
  -6 -12   0    7.96    1.03
   6  12   0   12.04    1.36
   7 -12   0    4.72    0.81
   7 -12   0    3.15    1.10
  -7 -12   0    2.07    0.85
   7  12   0    4.98    1.29
   8 -12   0    4.38    1.18
   8 -12   0    5.92    0.84
  -8 -12   0    3.07    0.95
   8  12   0    6.15    1.22
   9 -12   0    2.04    0.81
   9 -12   0    0.90    1.09
  -9 -12   0    0.56    0.82
   9  12   0    0.33    1.20
  10 -12   0    6.10    1.04
  10 -12   0    4.30    1.14
 -10 -12   0    5.64    1.09
  10  12   0    4.96    1.42
  11 -12   0   -1.62    1.07
 -11 -12   0   -0.58    0.79
  11  12   0    0.88    1.33
  12 -12   0    0.58    1.16
 -12 -12   0    1.02    0.97
  12  12   0    3.86    1.38
  13 -12   0    1.77    1.25
 -13 -12   0    2.50    1.09
  13  12   0    1.32    1.55
   0 -13   0    0.60    0.72
   0 -13   0    0.00    0.63
   0  13   0    0.43    0.32
  -1 -13   0    3.50    0.73
  -1 -13   0    3.67    0.73
   1 -13   0    2.62    0.84
   1 -13   0    3.00    0.70
  -1  13   0    3.27    0.30
   1  13   0    3.43    0.50
  -2 -13   0   42.23    1.68
   2 -13   0   42.00    1.90
  -2 -13   0   39.60    1.82
   2 -13   0   42.14    1.69
   2  13   0   42.33    1.68
  -2  13   0   42.03    1.29
   3 -13   0    7.19    1.04
   3 -13   0    8.59    0.85
  -3 -13   0    8.32    1.00
  -3 -13   0    8.48    0.73
   3  13   0    8.70    0.96
  -4 -13   0   31.96    1.24
   4 -13   0   29.90    1.39
   4 -13   0   28.83    1.87
   4 -13   0   31.86    1.19
  -4 -13   0   28.25    1.57
   4  13   0   32.11    1.86
   5 -13   0   -0.39    1.02
  -5 -13   0    0.27    0.84
   5 -13   0    1.01    0.52
   5 -13   0   -0.17    0.67
   5  13   0    0.52    1.00
   6 -13   0    4.12    1.09
   6 -13   0    5.01    0.72
  -6 -13   0    4.34    1.00
   6  13   0    4.59    1.21
  -7 -13   0    0.48    0.80
   7 -13   0    0.37    0.65
   7 -13   0   -0.17    1.04
   7  13   0   -1.99    1.11
   8 -13   0    3.05    1.07
  -8 -13   0    3.00    0.97
   8  13   0    3.47    1.23
  -9 -13   0    0.70    0.81
   9 -13   0   -0.93    0.96
   9  13   0   -0.47    1.22
 -10 -13   0   -0.53    0.86
  10 -13   0    0.01    1.04
  10  13   0    0.38    1.31
  11 -13   0   -2.68    1.07
 -11 -13   0   -1.20    0.90
  11  13   0    0.09    1.23
  12 -13   0    3.37    1.32
 -12 -13   0    2.09    1.04
  12  13   0    0.17    1.43
  13 -13   0    0.65    1.26
 -13 -13   0    1.79    1.09
  13  13   0   -0.63    1.54
   0 -14   0    7.13    0.90
   0 -14   0    7.07    1.01
   0  14   0    7.41    0.59
  -1 -14   0    7.39    0.92
   1 -14   0    6.76    0.94
  -1 -14   0    6.08    0.87
   1 -14   0    4.65    0.82
  -1  14   0    6.61    0.46
   1  14   0    6.97    0.60
   2 -14   0    2.12    0.70
   2 -14   0    2.33    0.96
  -2 -14   0    1.37    0.77
  -2 -14   0    0.92    0.69
   2  14   0    1.84    0.65
  -2  14   0    1.48    0.24
   3 -14   0   21.52    1.65
  -3 -14   0   20.72    1.15
  -3 -14   0   21.17    1.37
   3 -14   0   20.96    1.23
   3  14   0   19.49    1.48
   4 -14   0   -0.05    0.64
  -4 -14   0    0.28    0.74
  -4 -14   0   -0.78    0.52
   4 -14   0   -0.52    0.92
   4  14   0   -0.32    0.89
  -5 -14   0    4.44    1.02
   5 -14   0    4.31    1.18
   5 -14   0    4.28    0.81
   5  14   0    3.75    1.12
  -6 -14   0    0.25    0.79
   6 -14   0    3.09    1.13
   6  14   0    1.20    1.11
   7 -14   0    6.31    1.22
  -7 -14   0    3.70    0.94
   7  14   0    4.39    1.20
   8 -14   0    3.01    1.18
  -8 -14   0    3.09    1.00
   8  14   0    1.82    1.23
  -9 -14   0    3.73    1.05
   9 -14   0    3.00    1.22
   9  14   0    2.85    1.35
 -10 -14   0    2.04    1.02
  10 -14   0    2.21    1.20
  10  14   0    3.05    1.39
  11 -14   0    0.49    1.18
 -11 -14   0   -1.42    0.81
  11  14   0   -2.14    1.31
 -12 -14   0    0.78    1.03
  12 -14   0   -1.00    1.20
  12  14   0   -2.59    1.40
   0 -15   0   -0.06    0.67
   0 -15   0   -0.46    0.81
   0  15   0    0.17    0.33
  -1 -15   0   24.23    1.39
  -1 -15   0   20.10    1.33
   1 -15   0   20.54    1.51
   1 -15   0   17.57    1.28
   1  15   0   19.20    1.00
   2 -15   0    7.73    0.87
   2 -15   0    9.00    1.17
  -2 -15   0   10.19    1.05
  -2 -15   0   10.15    0.95
   2  15   0   10.06    0.82
  -3 -15   0    4.41    0.99
   3 -15   0    5.24    0.85
   3 -15   0    3.89    1.02
  -3 -15   0    5.57    0.78
   3  15   0    5.06    0.89
   4 -15   0    2.17    1.10
   4 -15   0    1.31    0.71
  -4 -15   0   -0.09    0.57
  -4 -15   0    0.45    0.88
   4  15   0    0.68    0.95
   5 -15   0    0.71    0.68
  -5 -15   0    1.04    0.89
   5 -15   0    1.38    0.99
   5  15   0    1.77    1.04
  -6 -15   0    1.55    0.86
   6 -15   0    1.79    1.00
   6  15   0    0.38    1.05
  -7 -15   0    2.14    0.94
   7 -15   0    0.12    1.05
   7  15   0    1.23    1.11
  -8 -15   0    0.52    0.85
   8 -15   0    2.93    1.21
   8  15   0    1.21    1.20
  -9 -15   0   -0.46    0.93
   9 -15   0    0.57    1.06
   9  15   0    1.34    1.26
 -10 -15   0    3.85    1.03
  10 -15   0    1.56    1.24
  10  15   0    4.08    1.40
 -11 -15   0    4.32    1.17
  11 -15   0    4.05    1.28
  11  15   0    4.36    1.49
 -12 -15   0   -0.82    1.00
  12 -15   0    1.01    1.33
  12  15   0   -0.32    1.37
   0 -16   0   23.35    1.52
   0 -16   0   18.86    1.41
  -1 -16   0    0.02    0.82
  -1 -16   0   -0.50    0.80
   1 -16   0   -0.05    0.67
   1 -16   0    1.49    0.96
   1  16   0   -0.41    0.43
   2 -16   0    8.52    0.94
  -2 -16   0    9.43    1.12
   2 -16   0    7.69    1.11
  -2 -16   0    6.62    0.92
   2  16   0    8.45    0.80
   3 -16   0    1.49    1.06
  -3 -16   0    0.89    0.67
  -3 -16   0    3.04    0.90
   3 -16   0    1.79    0.76
   3  16   0    1.44    0.76
   4 -16   0    3.20    0.78
  -4 -16   0    2.24    0.86
   4 -16   0    2.10    1.01
   4  16   0    3.06    0.97
   5 -16   0    9.62    0.99
   5 -16   0   10.24    1.27
  -5 -16   0    8.43    1.10
   5  16   0    9.90    1.18
   6 -16   0   -0.92    0.95
  -6 -16   0    1.31    0.91
   6  16   0   -1.92    1.04
   7 -16   0   -0.56    1.05
  -7 -16   0   -0.45    0.88
   7  16   0   -0.12    1.09
   8 -16   0   -0.38    1.12
  -8 -16   0   -0.47    0.91
   8  16   0   -1.19    1.15
  -9 -16   0   -0.59    0.92
   9 -16   0    3.02    1.31
   9  16   0    1.64    1.28
  10 -16   0    4.66    1.37
 -10 -16   0    4.31    1.15
  10  16   0    3.25    1.40
 -11 -16   0   -1.25    0.97
  11 -16   0   -2.14    1.20
  11  16   0   -2.30    1.35
 -12 -16   0   -0.28    1.05
   0 -17   0    0.59    0.81
   0 -17   0    0.41    0.92
  -1 -17   0    1.37    0.84
  -1 -17   0    0.25    0.80
   1 -17   0   -0.13    0.76
   1 -17   0    1.91    0.95
   2 -17   0    0.53    0.74
  -2 -17   0   -0.52    0.82
  -2 -17   0    0.00    0.74
   2 -17   0   -0.01    0.95
   3 -17   0   -0.06    0.90
   3 -17   0    0.04    0.70
  -3 -17   0    0.06    0.63
  -3 -17   0    0.49    0.87
   3  17   0    0.36    0.69
   4 -17   0   32.87    1.67
   4 -17   0   36.15    2.11
  -4 -17   0   40.14    2.03
   4  17   0   39.60    1.91
  -5 -17   0   -0.42    0.85
   5 -17   0    0.31    1.05
   5 -17   0    1.13    0.76
   5  17   0   -1.53    0.88
   6 -17   0    6.52    1.22
   6 -17   0    8.79    1.00
  -6 -17   0    8.39    1.20
   6  17   0    9.41    1.26
  -7 -17   0   -0.34    0.85
   7 -17   0   -1.28    1.07
   7  17   0   -1.03    1.16
  -8 -17   0    0.25    0.97
   8 -17   0   -0.32    1.04
   8  17   0   -0.57    1.16
   9 -17   0   -0.39    1.18
  -9 -17   0    0.38    0.98
   9  17   0   -2.20    1.20
 -10 -17   0    1.32    0.98
  10 -17   0   -1.62    1.20
  10  17   0   -0.70    1.36
 -11 -17   0    1.27    1.10
  11 -17   0   -0.75    1.32
  11  17   0   -1.33    1.42
   0 -18   0    5.77    0.97
   0 -18   0    4.65    0.96
  -1 -18   0   -0.47    0.70
   1 -18   0    0.07    0.87
   1 -18   0    0.33    0.75
  -1 -18   0    0.38    0.76
  -2 -18   0    7.19    1.07
   2 -18   0    5.74    1.12
  -2 -18   0    6.65    0.92
   2 -18   0    7.66    0.99
   3 -18   0    1.70    0.78
  -3 -18   0    1.80    0.92
  -3 -18   0    0.84    0.66
   3 -18   0    0.41    0.98
   4 -18   0    3.80    0.85
   4 -18   0    2.60    1.02
  -4 -18   0    2.59    1.00
   4  18   0    1.75    0.88
   5 -18   0   17.41    1.57
   5 -18   0   18.61    1.30
  -5 -18   0   17.90    1.48
   5  18   0   17.19    1.40
   6 -18   0    0.52    0.78
   6 -18   0    0.61    1.14
  -6 -18   0    1.14    0.96
   6  18   0    0.48    1.05
  -7 -18   0    1.92    1.02
   7 -18   0    2.62    1.22
   7  18   0    1.27    1.22
  -8 -18   0    1.06    1.00
   8 -18   0    0.73    1.13
   8  18   0    0.32    1.22
   9 -18   0   -0.50    1.12
  -9 -18   0   -1.24    0.95
   9  18   0   -0.80    1.26
  10 -18   0   -0.71    1.26
 -10 -18   0    1.51    1.11
  10  18   0   -2.25    1.31
   0 -19   0    0.18    0.78
   0 -19   0    0.21    0.85
  -1 -19   0    8.32    1.06
   1 -19   0    9.40    1.19
   1 -19   0   10.21    1.12
  -1 -19   0    9.27    1.15
   2 -19   0    1.19    0.80
  -2 -19   0    0.29    0.76
  -2 -19   0    2.30    0.93
   2 -19   0    1.37    0.91
   3 -19   0   10.75    1.11
  -3 -19   0    9.15    1.22
   3 -19   0    8.01    1.27
   4 -19   0   -0.28    0.77
  -4 -19   0   -0.78    0.82
   4 -19   0   -0.85    1.04
  -5 -19   0   -0.82    0.84
   5 -19   0    0.67    0.81
   5 -19   0   -0.06    1.08
   6 -19   0   -1.27    1.10
  -6 -19   0    0.25    0.89
   6 -19   0    0.21    0.81
   6  19   0    0.15    1.08
   7 -19   0    2.07    1.23
  -7 -19   0    2.51    1.06
   7  19   0    1.31    1.15
   8 -19   0   -0.79    1.08
  -8 -19   0   -1.01    0.87
   8  19   0   -0.89    1.16
   9 -19   0    1.14    1.23
  -9 -19   0    2.03    1.04
   9  19   0   -0.60    1.39
 -10 -19   0    0.60    1.10
  10 -19   0   -1.20    1.29
  10  19   0   -3.59    1.36
   0 -20   0    0.13    0.91
   0 -20   0    1.64    0.87
   1 -20   0    0.80    0.96
  -1 -20   0   -0.29    0.83
   1 -20   0    1.52    0.87
  -1 -20   0    1.30    0.92
   2 -20   0    5.59    1.17
  -2 -20   0    6.37    0.98
   2 -20   0    6.09    1.02
  -2 -20   0    5.91    1.04
  -3 -20   0    5.69    1.16
   3 -20   0    6.24    1.01
   3 -20   0    5.00    1.12
  -4 -20   0    1.66    1.01
   4 -20   0    0.23    0.76
   4 -20   0    1.04    1.02
   5 -20   0    0.56    0.77
   5 -20   0   -0.30    1.11
  -5 -20   0   -0.66    0.94
   6 -20   0    0.28    0.82
   6 -20   0   -0.54    1.05
  -6 -20   0    0.49    1.00
   7 -20   0   -0.71    1.03
  -7 -20   0    0.07    0.92
   8 -20   0   -1.91    1.18
  -8 -20   0    0.59    1.07
   9 -20   0   -0.29    1.21
  -9 -20   0    2.22    1.15
   9  20   0   -4.11    1.31
   0 -21   0    0.28    0.78
   0 -21   0   -0.94    0.85
  -1 -21   0    0.12    0.83
   1 -21   0   -0.20    0.94
  -1 -21   0   -0.27    0.82
   1 -21   0    0.09    0.83
   2 -21   0    5.57    1.21
  -2 -21   0    6.07    1.11
   2 -21   0    7.46    1.07
  -3 -21   0    0.13    0.93
   3 -21   0   -0.03    0.80
   3 -21   0    0.06    1.05
  -4 -21   0    5.36    1.21
   4 -21   0    7.86    1.04
   4 -21   0    3.87    1.24
  -5 -21   0    0.96    1.03
   5 -21   0   -1.51    1.07
   5 -21   0   -0.02    0.78
  -6 -21   0    1.83    1.06
   6 -21   0    1.01    1.21
  -7 -21   0   -0.69    1.02
   7 -21   0   -0.63    1.11
   8 -21   0    3.37    1.43
  -8 -21   0    1.10    1.14
   0 -22   0    5.24    1.09
   0 -22   0    2.03    1.04
  -1 -22   0   -0.12    0.85
   1 -22   0    2.19    0.95
  -1 -22   0    2.57    0.99
   1 -22   0    0.18    0.96
   2 -22   0    1.23    0.89
  -2 -22   0    0.68    0.97
   2 -22   0   -1.31    0.99
  -3 -22   0    3.77    1.10
   3 -22   0    2.40    1.17
   3 -22   0    5.70    1.02
  -4 -22   0    0.04    1.01
   4 -22   0    0.33    0.82
   4 -22   0   -0.50    1.09
   5 -22   0    1.33    0.91
  -5 -22   0    0.58    0.97
   5 -22   0   -1.49    1.10
  -6 -22   0    0.13    0.98
   6 -22   0   -1.34    1.08
  -7 -22   0    1.77    1.16
   7 -22   0   -0.41    1.30
  -8 -22   0   -1.00    1.01
   8 -22   0   -0.63    1.35
   0 -23   0   -0.50    0.97
   0 -23   0    0.44    0.93
   1 -23   0    4.53    1.05
   1 -23   0    2.64    1.04
  -1 -23   0    2.35    0.95
  -1 -23   0    3.40    1.06
  -2 -23   0    0.61    0.98
   2 -23   0   -1.45    0.97
   2 -23   0    0.06    0.90
   3 -23   0    2.78    0.96
  -3 -23   0    3.02    1.13
   3 -23   0    0.27    1.10
   4 -23   0   -0.43    0.82
  -4 -23   0   -0.43    1.01
   4 -23   0   -1.99    0.97
  -5 -23   0   -0.66    0.96
   5 -23   0   -1.70    1.14
   5 -23   0   -0.70    0.90
   6 -23   0   -1.82    1.22
  -6 -23   0    0.69    1.05
  -7 -23   0    1.16    1.09
   0 -24   0    0.16    1.03
   0 -24   0    1.51    0.99
   1 -24   0   -0.47    0.89
   1 -24   0   -0.50    1.04
  -1 -24   0   -0.30    0.90
  -2 -24   0    1.90    1.10
   2 -24   0    0.10    1.05
   2 -24   0    1.90    0.98
   3 -24   0   -0.27    1.00
   3 -24   0    0.33    0.93
  -3 -24   0    1.25    1.12
   4 -24   0    0.50    0.95
  -4 -24   0   -0.71    1.06
   4 -24   0   -0.34    1.15
  -5 -24   0    0.42    1.03
   5 -24   0    0.42    1.17
   0 -25   0    1.56    1.05
  -1 -25   0    0.18    1.03
   1 -25   0   -0.15    0.97
   1 -25   0   -1.54    1.07
  -2 -25   0   -1.24    0.98
   2 -25   0   -1.29    1.13
   2 -25   0    0.73    1.02
   3 -25   0   -0.10    0.93
   3 -25   0   -2.25    1.08
  -3 -25   0   -0.43    1.06
  15   0  -1    7.84    1.64
  14   0  -1    0.99    1.41
  13   0  -1   20.53    1.83
 -13   0   1   20.22    1.53
 -12   0   1   -0.54    0.77
  12   0  -1    0.67    1.11
 -11   0   1    0.09    0.84
  11   0  -1    0.95    1.06
  11   0  -1   -0.53    0.67
  10   0  -1   -0.25    0.73
  10   0  -1   -0.15    1.10
   9   0  -1   31.86    2.16
   9   0  -1   27.30    1.43
   8   0  -1    0.06    0.86
   8   0  -1    0.00    0.61
   7   0  -1   85.59    2.95
   7   0  -1   84.48    2.69
   6   0  -1    0.50    0.48
   6   0  -1   -0.47    0.59
   5   0  -1   28.21    1.08
   5   0  -1   25.79    1.27
   4   0  -1   -0.57    0.48
   4   0  -1    0.27    0.38
   3   0  -1   41.56    1.64
   3   0  -1   46.31    1.41
   2   0  -1   -0.41    0.23
   2   0  -1    0.32    0.18
   1   0  -1  223.28    6.09
   1   0  -1  213.24    6.21
   0   0  -1   -0.02    0.06
   0   0  -1   -0.01    0.05
  -1   0  -1  123.68    3.20
   2   0   1    0.01    0.31
  -2   0  -1    0.02    0.25
   2   0   1    0.03    0.31
  -2   0  -1    0.06    0.24
   3   0   1  181.75    5.32
  -3   0  -1  184.48    4.80
   3   0   1  179.92    5.13
   4   0   1    0.27    0.47
  -4   0  -1   -0.09    0.35
   4   0   1   -0.28    0.48
   5   0   1   61.30    1.97
   5   0   1   59.90    2.11
  -5   0  -1   57.76    1.83
  -6   0  -1   -0.55    0.45
   6   0   1   -1.12    0.58
   6   0   1   -0.58    0.57
   7   0   1   33.96    1.49
   7   0   1   35.80    1.87
  -7   0  -1   32.51    1.35
   8   0   1   -1.45    0.79
   8   0   1    0.64    0.75
  -8   0  -1   -0.95    0.60
   9   0   1   26.89    2.10
  -9   0  -1   25.49    1.35
   9   0   1   27.10    1.55
  10   0   1   -0.28    1.08
 -10   0  -1   -0.11    0.70
  10   0   1   -1.32    0.77
  11   0   1    7.29    1.20
 -11   0  -1    4.89    0.82
  12   0   1   -0.87    1.20
  13   0   1    8.94    1.49
  14   0   1   -0.56    1.36
  15  -1  -1    0.66    1.48
  15   1  -1   -0.66    1.37
  14  -1  -1    4.53    1.50
  14   1  -1    4.50    1.54
  13  -1  -1    2.59    1.25
 -13  -1   1   -0.10    0.88
  13   1  -1    0.82    1.32
  12  -1  -1    3.41    1.29
 -12  -1   1    3.11    0.94
 -12   1   1    2.36    0.93
  12   1  -1    1.99    1.19
  11  -1  -1    4.84    0.84
 -11  -1   1    5.69    0.98
  11  -1  -1    4.65    1.28
  11   1  -1    4.38    1.28
  10  -1  -1    5.24    0.89
  10  -1  -1    5.13    1.33
 -10  -1   1    6.18    0.99
  10   1  -1    5.07    1.36
  10   1  -1    5.85    0.79
   9  -1  -1   19.26    1.54
   9  -1  -1   19.91    1.29
   9   1  -1   19.99    1.16
   9   1  -1   17.33    1.47
   8  -1  -1   12.72    1.07
   8  -1  -1   13.02    1.16
   8   1  -1   12.60    1.20
   8   1  -1   12.03    0.92
   7  -1  -1   24.47    1.42
   7  -1  -1   23.70    1.17
   7   1  -1   26.49    1.50
   7   1  -1   24.76    1.10
   6  -1  -1   16.26    0.97
   6  -1  -1   16.66    1.24
   6   1  -1   15.75    1.19
   6   1  -1   15.77    0.84
   5  -1  -1    0.73    0.54
   5  -1  -1    1.19    0.46
   5   1  -1    1.52    0.61
   5   1  -1    0.48    0.35
   4  -1  -1  196.93    5.83
   4  -1  -1  198.30    5.63
   4   1  -1  196.48    5.86
   4   1  -1  208.21    5.56
   3  -1  -1    4.02    0.55
   3  -1  -1    5.73    0.50
   3   1  -1    5.02    0.59
   3   1  -1    6.08    0.46
   2  -1  -1  793.60   22.68
   2  -1  -1  778.70   22.11
   2   1  -1  796.09   22.86
   2   1  -1  836.38   21.94
   1  -1  -1  223.90    5.98
   1  -1  -1  217.34    6.19
   1   1  -1  217.37    6.14
   1   1  -1  214.33    5.99
   0  -1  -1   25.29    0.72
   0  -1  -1   25.42    0.75
   0  -1  -1   25.61    0.75
   0   1  -1   24.42    0.76
  -1  -1  -1   45.30    1.24
   1  -1   1   45.28    1.36
  -1   1  -1   44.13    1.34
   2  -1   1   12.56    0.75
  -2  -1  -1   13.72    0.60
  -2   1  -1   13.43    0.60
   2   1   1   13.19    0.71
   3  -1   1    7.80    0.63
  -3  -1  -1   11.72    0.65
   3  -1   1    8.99    0.70
   3   1   1   10.54    0.69
   3   1   1    9.16    0.68
   4  -1   1   17.86    0.97
  -4  -1  -1   15.46    0.75
   4  -1   1   16.71    1.01
   4   1   1   16.19    0.96
   4   1   1   15.96    0.85
   5  -1   1   11.20    0.85
  -5  -1  -1    9.08    0.71
   5  -1   1    9.91    0.76
   5   1   1   12.38    0.94
   5   1   1    9.01    0.66
   6  -1   1   17.39    1.19
  -6  -1  -1   18.60    0.97
   6  -1   1   20.92    1.12
   6   1   1   18.15    1.05
   6   1   1   17.95    1.38
   7  -1   1    4.58    0.83
   7  -1   1    5.40    0.80
  -7  -1  -1    4.78    0.67
   7   1   1    4.75    0.92
   7   1   1    3.96    0.67
   8  -1   1   25.67    1.88
   8  -1   1   27.08    1.53
  -8  -1  -1   24.75    1.30
   8   1   1   29.09    1.43
   8   1   1   24.34    1.77
  -8   1  -1   28.81    1.29
  -9  -1  -1    9.48    0.95
   9  -1   1   13.30    1.15
   9  -1   1   13.24    1.38
  -9   1  -1   11.31    0.94
   9   1   1   12.65    1.30
   9   1   1   11.94    1.02
  10  -1   1    3.56    1.16
 -10  -1  -1    1.34    0.73
  10  -1   1    1.38    0.90
  10   1   1    0.40    0.76
  10   1   1    4.17    1.14
 -10   1  -1    0.99    0.71
  11  -1   1    5.34    1.24
 -11  -1  -1    7.00    0.89
  11  -1   1    5.75    0.95
  12  -1   1    6.61    1.38
  12   1   1    4.57    1.31
  13  -1   1    0.65    1.16
  13   1   1    0.31    1.30
  14  -1   1    3.64    1.50
  14   1   1    2.91    1.51
  15  -2  -1   -0.02    1.48
  15   2  -1    0.04    1.42
  14  -2  -1   -1.12    1.17
  14   2  -1    1.05    1.28
  13  -2  -1    0.07    1.26
 -13  -2   1   -0.06    0.88
  13   2  -1    1.26    1.37
 -12  -2   1    9.61    1.15
  12  -2  -1   11.56    1.42
  12  -2  -1    9.62    1.04
  12   2  -1   10.72    1.57
 -11  -2   1    0.72    0.85
  11  -2  -1    1.85    1.17
  11  -2  -1    2.49    0.83
  11   2  -1    1.79    1.13
 -10  -2   1    6.44    1.01
  10  -2  -1    4.40    1.25
  10  -2  -1    4.36    0.92
  10   2  -1    4.02    0.67
  10   2  -1    4.90    1.36
   9  -2  -1   -0.01    0.76
   9  -2  -1   -0.80    0.99
  -9  -2   1    0.68    0.80
   9   2  -1    1.84    1.14
   9   2  -1    0.26    0.54
  -8  -2   1   49.05    1.93
   8  -2  -1   45.77    1.88
   8  -2  -1   49.47    2.27
   8   2  -1   51.92    2.42
   8   2  -1   49.05    1.68
   7  -2  -1    3.39    0.66
   7  -2  -1    4.54    0.74
   7   2  -1    3.79    0.91
   7   2  -1    3.29    0.47
   6  -2  -1   13.37    1.15
   6  -2  -1   15.04    0.96
   6   2  -1   11.52    0.97
   6   2  -1   12.74    0.71
   5  -2  -1   64.20    2.21
   5  -2  -1   64.61    2.12
   5   2  -1   64.01    2.32
   5   2  -1   65.79    1.92
   4  -2  -1    7.21    0.63
   4  -2  -1    6.72    0.61
   4   2  -1    7.41    0.45
   4   2  -1    6.89    0.67
   3  -2  -1   44.77    1.47
   3  -2  -1   40.32    1.43
   3   2  -1   37.65    1.62
   3   2  -1   37.26    1.17
   2  -2  -1   36.38    1.19
   2  -2  -1   34.55    1.12
   2   2  -1   34.06    1.23
   2   2  -1   35.14    1.01
   1  -2  -1   12.65    0.51
  -1  -2   1   13.30    0.53
   1  -2  -1   12.28    0.49
  -1   2   1   12.05    0.42
   1   2  -1   12.37    0.54
   0  -2   1  349.20    9.59
   0  -2  -1  353.38    9.75
   0  -2  -1  344.50    9.40
   0  -2  -1  340.43    8.90
   0  -2   1  343.26    8.93
   0   2  -1  338.19    9.70
   1  -2   1   25.47    0.91
   1  -2   1   25.72    0.72
  -1  -2  -1   25.52    0.79
  -1  -2  -1   25.16    0.83
   1   2   1   25.78    0.89
  -1   2  -1   25.40    0.84
  -2  -2  -1  371.74    9.56
   2  -2   1  376.97   10.17
   2   2   1  362.82   10.42
  -2   2  -1  362.79   10.36
   3  -2   1    4.26    0.62
  -3  -2  -1    4.55    0.46
   3  -2   1    4.12    0.53
  -3   2  -1    5.53    0.47
   3   2   1    3.40    0.55
   3   2   1    4.41    0.42
  -4  -2  -1   33.37    1.17
   4  -2   1   32.97    1.36
   4  -2   1   34.87    1.38
   4   2   1   30.20    1.35
   4   2   1   33.43    1.15
   5  -2   1    8.86    0.78
   5  -2   1    7.26    0.69
  -5  -2  -1    8.88    0.64
   5   2   1    8.52    0.70
   5   2   1    7.47    0.78
  -6  -2  -1    0.95    0.49
   6  -2   1    1.22    0.66
   6  -2   1    0.68    0.58
   6   2   1    0.10    0.65
   6   2   1    0.31    0.51
   7  -2   1   -0.24    0.70
  -7  -2  -1   -0.35    0.57
   7  -2   1   -0.31    0.76
   7   2   1   -0.10    0.81
   7   2   1   -0.26    0.58
  -8  -2  -1   29.82    1.43
   8  -2   1   30.96    1.60
   8  -2   1   31.54    1.94
   8   2   1   26.87    1.83
   8   2   1   32.32    1.40
  -9  -2  -1   19.12    1.28
   9  -2   1   22.51    1.71
   9  -2   1   20.73    1.52
   9   2   1   19.19    1.20
   9   2   1   17.89    1.53
  -9   2  -1   17.52    1.23
  10  -2   1   48.99    2.39
  10  -2   1   45.66    2.11
 -10  -2  -1   50.28    1.89
 -10   2  -1   47.88    1.85
  10   2   1   46.38    2.43
  11  -2   1    1.25    1.01
 -11  -2  -1   -1.74    0.67
  11  -2   1    0.40    0.85
  11   2   1   -1.19    1.12
  12  -2   1    3.77    1.20
  12   2   1    5.25    1.42
  13  -2   1    1.34    1.17
  13   2   1    1.01    1.20
  14  -2   1    1.89    1.43
  14   2   1    1.58    1.37
  15  -3  -1    1.43    1.46
  15   3  -1   -0.19    1.54
  14  -3  -1   -0.82    1.29
  14   3  -1    1.32    1.33
 -13  -3   1   -0.57    0.83
  13  -3  -1   -0.40    1.21
  13   3  -1    1.15    1.29
  12  -3  -1    0.81    1.15
 -12  -3   1    0.15    0.88
  12  -3  -1    0.32    0.83
  12   3  -1    0.71    1.29
  11  -3  -1    0.27    0.77
 -11  -3   1   -0.36    0.76
  11  -3  -1    1.27    1.11
  11   3  -1    0.14    1.07
  10  -3  -1    0.75    1.14
  10  -3  -1   -0.55    0.81
 -10  -3   1    1.19    0.84
  10   3  -1    2.71    1.30
  -9  -3   1    8.14    1.01
   9  -3  -1    7.71    1.12
   9  -3  -1    8.61    1.03
   9   3  -1    8.91    0.67
   9   3  -1    7.33    1.31
  -8  -3   1    4.46    0.82
   8  -3  -1    3.51    0.78
   8  -3  -1    4.14    0.87
   8   3  -1    4.71    0.51
   8   3  -1    3.90    1.02
  -7  -3   1   20.35    1.24
   7  -3  -1   23.41    1.33
   7  -3  -1   21.19    1.31
   7   3  -1   22.12    0.89
   7   3  -1   22.93    1.68
  -6  -3   1  133.29    3.87
   6  -3  -1  134.35    4.14
   6  -3  -1  132.49    4.04
   6   3  -1  135.18    4.23
   6   3  -1  132.19    3.75
   5  -3  -1    2.14    0.55
   5  -3  -1    2.02    0.52
  -5  -3   1    1.78    0.56
   5   3  -1    2.02    0.25
   5   3  -1    2.53    0.65
  -4  -3   1   34.20    1.29
   4  -3  -1   33.27    1.32
   4  -3  -1   35.56    1.38
   4   3  -1   35.51    1.02
   4   3  -1   35.02    1.53
   3  -3  -1    4.15    0.55
  -3  -3   1    3.66    0.53
   3  -3  -1    4.24    0.47
   3   3  -1    3.78    0.25
   3   3  -1    4.48    0.63
   2  -3  -1   29.74    1.13
   2  -3  -1   26.47    0.97
   2   3  -1   28.72    1.19
  -1  -3   1  998.50   27.09
   1  -3  -1  994.61   25.70
  -1  -3   1 1000.00   25.87
   1  -3  -1  975.15   27.31
   1   3  -1  958.24   27.89
   0  -3   1  188.95    5.22
   0  -3   1  190.19    4.90
   0  -3  -1  185.22    5.18
   0  -3  -1  187.32    4.93
   0   3   1  190.49    5.26
   0   3  -1  183.19    5.29
   1  -3   1   13.87    0.50
  -1  -3  -1   14.30    0.63
  -1  -3  -1   13.67    0.53
  -1   3  -1   14.28    0.54
   1   3   1   13.15    0.64
  -2  -3  -1    7.74    0.54
   2  -3   1    7.66    0.73
  -2  -3  -1    6.09    0.37
  -2   3  -1    6.55    0.49
   2   3   1    5.04    0.55
  -3  -3  -1   23.67    1.01
   3  -3   1   27.07    1.23
  -3   3  -1   27.83    0.97
   3   3   1   27.15    1.18
   4  -3   1   53.16    1.84
   4  -3   1   52.35    1.87
  -4  -3  -1   52.84    1.69
   4   3   1   51.78    1.58
   4   3   1   51.57    1.88
   5  -3   1    0.27    0.47
   5  -3   1    0.68    0.62
  -5  -3  -1    0.07    0.46
   5   3   1    0.34    0.57
   5   3   1    0.50    0.38
  -6  -3  -1   62.18    2.03
   6  -3   1   62.26    2.25
   6  -3   1   62.01    2.32
   6   3   1   61.16    1.97
   6   3   1   65.71    2.38
  -7  -3  -1    0.27    0.62
   7  -3   1    0.35    0.75
   7  -3   1   -0.13    0.79
   7   3   1    0.82    0.54
   7   3   1   -0.92    0.75
   8  -3   1   11.10    1.11
   8  -3   1    9.14    1.14
  -8  -3  -1    9.29    0.92
   8   3   1   10.11    0.80
   8   3   1    8.97    1.15
   9  -3   1    8.44    1.26
   9  -3   1   11.44    1.16
  -9  -3  -1   11.30    1.01
   9   3   1   10.70    0.86
   9   3   1   12.25    1.45
 -10  -3  -1    9.58    0.95
  10  -3   1    8.29    1.17
  10  -3   1    9.02    1.14
 -10   3  -1    7.55    0.89
  10   3   1    9.81    1.40
  11  -3   1    7.37    1.10
 -11  -3  -1    8.22    0.98
  11  -3   1    9.37    1.27
  11   3   1   10.40    1.47
  12  -3   1    0.27    0.90
  12  -3   1    1.96    1.10
  12   3   1   -0.02    1.28
  13  -3   1    0.87    1.14
  13   3   1    1.07    1.34
  14  -3   1   -0.93    1.21
  14   3   1    2.09    1.49
  15  -4  -1    2.93    1.51
  15   4  -1    4.85    1.72
  14  -4  -1   -0.61    1.24
 -14  -4   1   -1.43    0.83
  14   4  -1   -1.15    1.40
 -13  -4   1    1.11    0.96
  13  -4  -1    3.14    1.28
  13  -4  -1    3.25    0.98
  13   4  -1    2.53    1.32
  12  -4  -1   -1.16    0.85
  12  -4  -1    0.35    1.16
 -12  -4   1    0.15    0.82
  12   4  -1   -0.24    1.18
 -11  -4   1    3.70    0.92
  11  -4  -1    4.60    0.94
  11  -4  -1    5.00    1.11
  11   4  -1    6.77    1.28
  10  -4  -1   -0.05    0.86
 -10  -4   1    0.01    0.81
  10  -4  -1    0.54    1.13
  10   4  -1   -0.92    1.11
   9  -4  -1    0.00    0.83
  -9  -4   1   -1.37    0.75
   9  -4  -1    1.07    0.93
   9   4  -1    1.62    1.09
   8  -4  -1    1.43    0.87
  -8  -4   1    1.87    0.79
   8  -4  -1    1.85    0.81
   8   4  -1    1.90    0.36
   8   4  -1    2.12    1.01
  -7  -4   1   41.24    1.71
   7  -4  -1   42.62    1.86
   7  -4  -1   42.17    1.78
   7   4  -1   42.19    2.12
   7   4  -1   42.28    1.29
   6  -4  -1    0.35    0.56
   6  -4  -1   -0.38    0.56
  -6  -4   1   -0.56    0.57
   6   4  -1    0.01    0.19
   6   4  -1    0.07    0.74
   5  -4  -1  122.70    3.81
  -5  -4   1  132.52    3.64
   5  -4  -1  123.79    3.82
   5   4  -1  125.51    3.98
   4  -4  -1    0.82    0.49
  -4  -4   1    1.03    0.47
   4  -4  -1    1.37    0.41
   4   4  -1    0.75    0.59
   3  -4  -1   49.16    1.72
   3  -4  -1   48.81    1.55
  -3  -4   1   47.46    1.62
   3   4  -1   46.12    1.80
   2  -4  -1   -0.10    0.29
  -2  -4   1    0.23    0.44
   2  -4  -1    0.63    0.49
  -2  -4   1    0.39    0.33
   2  -4  -1    0.86    0.39
  -1  -4   1    2.44    0.42
   1  -4  -1    2.58    0.39
  -1  -4   1    1.90    0.41
   1  -4  -1    1.87    0.45
   1   4  -1    2.46    0.38
   0  -4   1   33.89    1.24
   0  -4  -1   32.93    1.10
   0  -4  -1   33.37    1.13
   0  -4   1   34.70    1.08
   0   4  -1   34.41    1.08
   0   4   1   33.07    1.06
   1  -4   1    9.04    0.73
   1  -4   1    8.57    0.50
  -1  -4  -1    8.89    0.62
  -1  -4  -1    9.26    0.54
  -1   4  -1    8.38    0.45
   1   4   1    8.06    0.64
  -2  -4  -1   27.05    0.85
  -2  -4  -1   28.62    1.02
   2  -4   1   27.09    1.21
   2  -4   1   27.11    0.87
  -2   4  -1   25.76    0.93
   2   4   1   25.24    1.19
   3  -4   1   45.48    1.71
  -3  -4  -1   48.94    1.56
  -3   4  -1   48.98    1.54
   3   4   1   46.01    1.75
   4  -4   1    1.32    0.45
  -4  -4  -1    1.00    0.46
   4  -4   1    1.52    0.58
   4   4   1    0.80    0.28
   4   4   1    1.56    0.54
   5  -4   1   85.53    2.84
  -5  -4  -1   85.93    2.63
   5  -4   1   89.95    2.81
   5   4   1   84.70    2.50
   5   4   1   90.64    2.94
  -6  -4  -1   11.73    0.90
   6  -4   1   11.57    1.02
   6  -4   1   12.18    1.02
   6   4   1   14.33    1.24
   6   4   1   12.69    0.72
   7  -4   1   72.89    2.69
  -7  -4  -1   74.76    2.38
   7  -4   1   68.17    2.61
   7   4   1   74.69    2.86
   7   4   1   69.73    2.21
  -8  -4  -1   -0.36    0.67
   8  -4   1    0.36    0.87
   8  -4   1    1.43    0.97
   8   4   1    0.39    0.52
   8   4   1    0.53    0.95
   9  -4   1    0.17    0.98
   9  -4   1   -1.40    0.91
  -9  -4  -1    0.28    0.76
   9   4   1    0.06    1.14
  10  -4   1    0.70    0.91
  10  -4   1    1.78    1.04
 -10  -4  -1    0.23    0.72
  10   4   1   -0.12    1.07
  11  -4   1    0.70    1.04
 -11  -4  -1    0.17    0.77
  11  -4   1    0.37    0.93
  11   4   1   -0.11    1.20
 -12  -4  -1    0.51    0.82
  12  -4   1   -1.71    0.90
  12  -4   1   -0.57    1.10
  12   4   1    1.83    1.31
  13  -4   1    1.40    1.24
  13   4   1    0.92    1.22
  14  -4   1   -0.29    1.36
  14   4   1    1.29    1.37
  15  -5  -1    0.56    1.42
  15   5  -1   -1.41    1.52
 -14  -5   1    0.00    0.90
  14  -5  -1    1.47    1.28
  14   5  -1   -0.29    1.44
  13  -5  -1   -0.13    1.17
  13  -5  -1    0.77    0.95
 -13  -5   1    0.64    0.95
  13   5  -1    2.72    1.44
  12  -5  -1    1.95    1.16
 -12  -5   1   -1.40    0.78
  12  -5  -1    0.99    0.90
  12   5  -1   -0.07    1.19
  11  -5  -1    4.98    1.20
 -11  -5   1    6.03    0.98
  11  -5  -1    6.05    1.03
  11   5  -1    5.87    1.32
 -10  -5   1    1.38    0.85
  10  -5  -1    1.30    0.93
  10  -5  -1    2.59    1.00
  10   5  -1    2.38    1.24
   9  -5  -1    3.85    0.95
  -9  -5   1    4.50    0.93
   9  -5  -1    5.10    1.08
   9   5  -1    4.08    1.18
   8  -5  -1    0.23    0.82
   8  -5  -1    0.28    0.83
  -8  -5   1    0.02    0.75
   8   5  -1   -1.50    0.96
  -7  -5   1   20.56    1.24
   7  -5  -1   18.38    1.33
   7  -5  -1   15.85    1.27
   7   5  -1   20.44    1.51
   6  -5  -1   88.65    2.85
  -6  -5   1   86.56    2.72
   6  -5  -1   84.31    2.88
   6   5  -1   87.61    3.02
   5  -5  -1    1.03    0.50
   5  -5  -1    3.29    0.67
  -5  -5   1    1.91    0.58
   5   5  -1    3.01    0.69
  -4  -5   1   85.74    2.61
   4  -5  -1   88.69    2.78
   4  -5  -1   85.39    2.65
   4   5  -1   88.16    2.87
   3  -5  -1   16.44    0.99
  -3  -5   1   14.99    0.59
  -3  -5   1   14.81    0.84
   3  -5  -1   15.19    0.72
   3   5  -1   16.11    1.09
  -2  -5   1    7.28    0.59
   2  -5  -1    7.34    0.66
  -2  -5   1    7.62    0.58
   2  -5  -1    6.46    0.52
   2  -5  -1    4.99    0.43
   2   5  -1    6.60    0.63
   1  -5  -1   56.68    1.75
   1  -5  -1   54.97    1.83
  -1  -5   1   56.22    1.73
  -1  -5   1   57.64    1.81
   1   5  -1   57.54    1.84
   0  -5   1   59.76    1.75
   0  -5  -1   57.18    1.77
   0  -5  -1   59.55    1.85
   0  -5   1   59.02    1.94
   0   5  -1   58.94    1.78
   0   5   1   58.07    1.77
  -1  -5  -1  140.66    3.73
   1  -5   1  134.51    3.62
  -1  -5  -1  134.93    3.80
  -1   5  -1  134.23    3.86
   1   5   1  131.15    3.91
  -2  -5  -1   10.74    0.68
  -2  -5  -1    9.55    0.47
   2  -5   1    9.76    0.55
   2  -5   1    8.28    0.74
   2   5   1    8.54    0.64
  -2   5  -1    9.67    0.53
  -3  -5  -1   19.67    0.64
  -3  -5  -1   20.27    0.97
   3  -5   1   21.43    1.17
  -3   5  -1   19.97    0.81
   3   5   1   16.76    0.99
   4  -5   1   32.00    1.42
  -4  -5  -1   28.73    1.21
   4  -5   1   28.89    1.26
   4   5   1   28.63    1.32
   5  -5   1    3.92    0.61
   5  -5   1    3.35    0.81
  -5  -5  -1    3.01    0.60
   5   5   1    3.17    0.71
   6  -5   1   37.96    1.61
   6  -5   1   36.72    1.77
  -6  -5  -1   39.60    1.56
   6   5   1   38.75    1.23
   6   5   1   40.59    1.93
  -7  -5  -1    5.41    0.82
   7  -5   1    5.17    0.99
   7  -5   1    4.25    0.79
   7   5   1    3.99    0.97
   7   5   1    6.02    0.47
  -8  -5  -1    4.20    0.84
   8  -5   1    3.89    1.03
   8  -5   1    3.66    0.88
   8   5   1    2.93    1.06
  -9  -5  -1   13.65    1.16
   9  -5   1   15.02    1.37
   9  -5   1   11.93    1.29
   9   5   1   14.72    1.56
 -10  -5  -1    5.97    0.89
  10  -5   1    4.57    1.02
  10  -5   1    5.72    1.08
  10   5   1    5.57    1.32
 -11  -5  -1    7.53    1.02
  11  -5   1    8.23    1.27
  11  -5   1    8.27    1.17
  11   5   1    9.98    1.45
 -12  -5  -1   -0.26    0.77
  12  -5   1    0.08    1.11
  12  -5   1   -2.02    0.94
  12   5   1   -0.05    1.29
  13  -5   1    5.04    1.32
  13   5   1    4.20    1.35
  14  -5   1   -0.08    1.30
  14   5   1   -0.18    1.34
  15  -6  -1    0.95    1.46
  15   6  -1    0.23    1.47
  14  -6  -1   -1.48    1.20
 -14  -6   1   -1.74    0.91
  14   6  -1    0.45    1.31
 -13  -6   1    1.11    0.91
  13  -6  -1    1.62    1.19
  13  -6  -1    0.46    0.97
  13   6  -1    2.03    1.42
 -12  -6   1    8.86    1.14
  12  -6  -1    8.36    1.34
  12  -6  -1    7.02    1.14
  12   6  -1    8.07    1.55
  11  -6  -1    0.20    1.03
  11  -6  -1   -0.99    0.85
 -11  -6   1   -0.83    0.79
  11   6  -1    2.31    1.29
  10  -6  -1    4.29    1.11
 -10  -6   1    2.76    0.89
  10  -6  -1    4.09    1.01
  10   6  -1    4.95    1.26
  -9  -6   1    9.22    1.10
   9  -6  -1    8.70    1.15
   9  -6  -1    9.36    1.17
   9   6  -1    7.57    1.42
   8  -6  -1   22.45    1.44
  -8  -6   1   23.85    1.45
   8  -6  -1   19.90    1.58
   8   6  -1   22.15    1.80
  -7  -6   1    0.73    0.71
   7  -6  -1   -0.13    0.76
   7  -6  -1   -0.01    0.71
   7   6  -1    1.39    0.98
   6  -6  -1   26.40    1.27
   6  -6  -1   24.38    1.33
  -6  -6   1   26.76    1.34
   6   6  -1   25.09    1.53
   5  -6  -1   43.75    1.61
  -5  -6   1   40.69    1.66
   5  -6  -1   43.62    1.79
   5   6  -1   47.50    1.95
   4  -6  -1   15.19    0.97
  -4  -6   1   14.42    0.89
   4  -6  -1   15.26    0.78
   4   6  -1   15.09    1.17
   3  -6  -1    1.89    0.32
   3  -6  -1    1.76    0.42
  -3  -6   1    1.22    0.30
  -3  -6   1    1.25    0.47
   3  -6  -1    1.66    0.57
   3   6  -1    2.23    0.54
   2  -6  -1   33.49    1.17
   2  -6  -1   33.23    1.02
  -2  -6   1   34.52    1.30
  -2  -6   1   32.60    1.16
   2  -6  -1   33.61    1.38
   2   6  -1   34.16    1.35
  -1  -6   1    2.67    0.49
   1  -6  -1    2.76    0.49
  -1  -6   1    3.07    0.50
   1  -6  -1    2.47    0.42
   1   6  -1    2.76    0.42
   0  -6   1   63.49    1.89
   0  -6  -1   63.80    1.94
   0  -6   1   65.29    2.07
   0  -6  -1   62.48    1.98
   0   6   1   60.94    1.89
   0   6  -1   62.50    1.89
   1  -6   1   14.13    1.01
  -1  -6  -1   15.01    0.78
   1  -6   1   15.00    0.70
  -1  -6  -1   14.80    0.73
  -1   6  -1   15.21    0.60
   1   6   1   14.26    0.82
   2  -6   1   79.81    2.28
   2  -6   1   77.38    2.58
  -2  -6  -1   85.65    2.45
  -2  -6  -1   79.42    2.33
  -2   6  -1   79.59    2.39
   2   6   1   82.95    2.53
  -3  -6  -1   -0.07    0.18
  -3  -6  -1    0.06    0.41
   3  -6   1    0.51    0.32
   3  -6   1   -0.07    0.60
  -3   6  -1   -0.11    0.25
   3   6   1   -0.13    0.49
   4  -6   1    3.63    0.53
   4  -6   1    5.23    0.81
  -4  -6  -1    3.36    0.60
  -4   6  -1    4.53    0.43
   4   6   1    4.44    0.69
   5  -6   1   47.09    1.75
   5  -6   1   44.53    1.88
  -5  -6  -1   50.58    1.74
   5   6   1   44.02    1.89
  -6  -6  -1    0.39    0.55
   6  -6   1    2.81    0.86
   6  -6   1    1.19    0.63
   6   6   1    1.05    0.76
   7  -6   1   -0.41    0.74
   7  -6   1    1.14    0.96
  -7  -6  -1    1.12    0.70
   7   6   1    0.83    0.91
   8  -6   1    6.27    1.14
  -8  -6  -1    5.25    0.87
   8  -6   1    5.78    0.93
   8   6   1    5.14    1.25
   9  -6   1    0.39    0.96
  -9  -6  -1    0.34    0.76
   9  -6   1   -1.21    0.98
   9   6   1   -0.01    1.22
 -10  -6  -1   21.87    1.40
  10  -6   1   27.35    1.85
  10  -6   1   22.61    1.68
  10   6   1   22.20    1.83
  11  -6   1   -0.32    0.96
 -11  -6  -1   -0.64    0.77
  11  -6   1    1.29    1.00
  11   6   1   -0.16    1.26
  12  -6   1    9.17    1.35
 -12  -6  -1    7.57    1.04
  12  -6   1    5.93    1.19
  12   6   1    8.16    1.45
  13  -6   1   -0.80    0.98
  13  -6   1    2.87    1.23
  13   6   1    2.45    1.40
  14  -6   1    3.00    1.39
  14   6   1    1.33    1.38
  14  -7  -1    4.14    1.41
 -14  -7   1    3.31    1.12
  14  -7  -1    2.82    1.06
  14   7  -1    1.34    1.41
  13  -7  -1    0.91    1.03
 -13  -7   1    0.53    0.91
  13  -7  -1   -0.11    1.13
  13   7  -1    0.84    1.40
  12  -7  -1    3.07    1.05
 -12  -7   1    5.37    1.04
  12  -7  -1    5.54    1.25
  12   7  -1    6.23    1.52
 -11  -7   1   -0.02    0.85
  11  -7  -1   -0.11    0.92
  11  -7  -1    0.88    1.03
  11   7  -1   -0.51    1.12
  10  -7  -1    0.21    0.95
  10  -7  -1   -0.85    0.91
 -10  -7   1    0.48    0.81
  10   7  -1    0.11    1.25
  -9  -7   1    2.03    0.92
   9  -7  -1    2.10    1.00
   9  -7  -1    1.32    0.96
   9   7  -1    2.86    1.34
   8  -7  -1    6.43    1.00
  -8  -7   1    8.79    1.04
   8  -7  -1    6.59    0.95
   8   7  -1    8.03    1.34
   7  -7  -1   -0.06    0.71
  -7  -7   1   -0.04    0.73
   7  -7  -1   -0.62    0.81
   7   7  -1    0.60    0.93
  -6  -7   1   32.31    1.54
   6  -7  -1   35.43    1.50
   6  -7  -1   33.43    1.59
   6   7  -1   34.35    1.88
   5  -7  -1    7.61    0.82
  -5  -7   1    7.38    0.76
   5  -7  -1    7.30    0.61
   5   7  -1    7.09    0.86
   4  -7  -1   80.44    2.63
  -4  -7   1   74.28    2.43
   4  -7  -1   75.44    2.37
   4   7  -1   79.42    2.66
   3  -7  -1    9.60    0.69
   3  -7  -1    9.01    0.79
  -3  -7   1    8.52    0.70
  -3  -7   1    9.97    0.58
   3  -7  -1    9.07    0.53
   3   7  -1    8.93    0.75
  -2  -7   1   23.76    1.10
   2  -7  -1   25.40    1.02
  -2  -7   1   24.70    1.01
   2  -7  -1   23.98    1.18
   2   7  -1   23.32    1.16
   1  -7  -1    5.61    0.61
   1  -7  -1    4.90    0.53
  -1  -7   1    5.89    0.57
  -1  -7   1    5.45    0.57
   1   7  -1    5.94    0.45
   0  -7   1   -0.11    0.38
   0  -7  -1    0.46    0.38
   0  -7  -1    0.76    0.42
   0  -7   1    0.55    0.52
   0   7  -1    0.18    0.26
   0   7   1   -0.10    0.31
  -1  -7  -1   24.93    0.98
   1  -7   1   26.21    0.98
   1  -7   1   24.17    1.17
  -1  -7  -1   26.09    1.09
   1   7   1   25.17    1.03
  -1   7  -1   25.25    0.88
  -2  -7  -1   23.04    1.09
  -2  -7  -1   23.49    0.86
   2  -7   1   25.37    1.26
   2  -7   1   24.00    0.92
   2   7   1   22.84    1.09
  -2   7  -1   23.18    0.85
   3  -7   1   13.38    0.68
  -3  -7  -1   14.06    0.56
   3  -7   1   13.54    1.11
  -3  -7  -1   14.18    0.86
   3   7   1   13.70    1.02
  -3   7  -1   12.35    0.64
  -4  -7  -1   27.43    0.82
   4  -7   1   26.21    1.48
   4  -7   1   24.45    1.18
  -4  -7  -1   27.28    1.27
   4   7   1   25.26    1.43
  -4   7  -1   25.93    1.03
  -5  -7  -1    4.99    0.73
   5  -7   1    4.67    0.62
   5  -7   1    5.05    0.91
   5   7   1    3.70    0.83
  -6  -7  -1    8.97    0.89
   6  -7   1    8.45    0.81
   6  -7   1    7.99    1.08
   6   7   1    8.97    1.09
   7  -7   1    0.50    0.91
  -7  -7  -1   -0.12    0.70
   7  -7   1   -0.95    0.71
   7   7   1   -0.87    0.94
   8  -7   1    8.92    1.27
   8  -7   1    9.14    1.08
  -8  -7  -1    9.18    1.02
   8   7   1    9.15    1.30
   9  -7   1    1.11    1.05
   9  -7   1    1.26    0.91
  -9  -7  -1    2.03    0.81
   9   7   1    1.97    1.28
 -10  -7  -1    3.79    0.86
  10  -7   1    2.16    0.96
  10  -7   1    3.38    1.06
  10   7   1    3.89    1.27
  11  -7   1   10.10    1.28
  11  -7   1    9.41    1.29
 -11  -7  -1    8.61    1.09
  11   7   1   10.28    1.49
  12  -7   1    1.74    1.10
 -12  -7  -1    0.41    0.88
  12  -7   1    0.22    1.00
  12   7   1    0.55    1.30
 -13  -7  -1    0.71    0.94
  13  -7   1    4.06    1.34
  13  -7   1    1.23    1.13
  13   7   1    3.34    1.46
  14  -7   1    4.31    1.46
  14   7   1    2.78    1.49
 -14  -8   1   -0.86    0.94
  14  -8  -1   -1.17    0.98
  14  -8  -1   -1.03    1.23
  14   8  -1    1.61    1.53
  13  -8  -1    6.39    1.19
 -13  -8   1    3.87    1.06
  13  -8  -1    6.47    1.30
  13   8  -1    5.30    1.49
  12  -8  -1   -1.05    0.94
 -12  -8   1    0.11    0.89
  12  -8  -1    0.07    1.05
  12   8  -1   -1.85    1.22
  11  -8  -1    5.55    1.13
 -11  -8   1    3.14    0.95
  11  -8  -1    2.21    1.03
  11   8  -1    2.43    1.38
 -10  -8   1    4.16    0.94
  10  -8  -1    5.73    1.06
  10  -8  -1    4.65    1.08
  10   8  -1    2.85    1.31
   9  -8  -1    2.33    0.98
  -9  -8   1    4.62    0.98
   9  -8  -1    3.93    1.00
   9   8  -1    4.96    1.29
   8  -8  -1   10.00    1.02
  -8  -8   1   10.32    1.12
   8  -8  -1   11.45    1.19
   8   8  -1   10.34    1.36
  -7  -8   1   19.50    1.37
   7  -8  -1   19.35    1.55
   7  -8  -1   21.26    1.40
   7   8  -1   16.08    1.41
  -6  -8   1    2.46    0.72
   6  -8  -1    2.71    0.86
   6  -8  -1    3.39    0.63
   6   8  -1    2.09    0.94
   5  -8  -1   64.00    2.10
   5  -8  -1   62.68    2.37
  -5  -8   1   63.76    2.24
   5   8  -1   62.72    2.36
   4  -8  -1    4.86    0.74
   4  -8  -1    5.32    0.58
  -4  -8   1    4.95    0.68
   4  -8  -1    5.69    0.48
  -4  -8   1    5.06    0.36
   4   8  -1    5.23    0.76
  -3  -8   1   31.90    1.34
  -3  -8   1   35.64    1.19
   3  -8  -1   33.90    1.27
   3  -8  -1   34.19    1.10
   3  -8  -1   33.25    1.50
   3   8  -1   32.89    1.47
  -2  -8   1   47.73    1.59
   2  -8  -1   48.40    1.61
   2  -8  -1   48.31    1.74
  -2  -8   1   46.73    1.64
   2   8  -1   45.99    1.71
   1  -8  -1   -0.51    0.46
   1  -8  -1   -0.42    0.40
  -1  -8   1    0.19    0.50
  -1  -8   1    0.02    0.44
   1   8  -1   -0.03    0.34
   0  -8  -1    6.02    0.60
   0  -8   1    6.96    0.69
   0  -8  -1    6.57    0.61
   0  -8   1    6.31    0.57
   0   8   1    6.53    0.55
   0   8  -1    6.78    0.49
   1  -8   1    0.68    0.54
  -1  -8  -1    0.97    0.40
   1  -8   1    0.94    0.38
  -1  -8  -1    1.50    0.45
   1   8   1    1.00    0.40
  -1   8  -1    0.95    0.24
  -2  -8  -1    5.07    0.45
   2  -8   1    5.39    0.50
   2  -8   1    4.62    0.70
  -2  -8  -1    4.67    0.61
  -2   8  -1    4.92    0.42
   2   8   1    4.84    0.58
  -3  -8  -1  132.84    3.95
   3  -8   1  138.19    3.79
  -3  -8  -1  136.33    3.86
  -3   8  -1  134.08    3.99
   3   8   1  145.04    4.21
   4  -8   1    7.59    0.95
  -4  -8  -1    6.33    0.76
  -4  -8  -1    6.89    0.39
   4  -8   1    6.84    0.56
   4   8   1    5.61    0.82
  -4   8  -1    7.32    0.59
   5  -8   1   34.22    1.72
  -5  -8  -1   35.96    1.58
   5  -8   1   36.27    1.51
   5   8   1   36.89    1.73
  -6  -8  -1    5.12    0.78
   6  -8   1    4.72    1.07
   6  -8   1    5.79    0.75
   6   8   1    4.86    1.05
   7  -8   1   13.09    1.07
   7  -8   1   14.29    1.36
  -7  -8  -1   13.67    1.13
   7   8   1   13.63    1.42
   8  -8   1    5.26    1.21
  -8  -8  -1    3.91    0.91
   8  -8   1    4.98    1.02
   8   8   1    4.62    1.23
   9  -8   1    4.64    0.96
   9  -8   1    4.47    1.15
  -9  -8  -1    4.12    0.90
   9   8   1    4.41    1.23
  10  -8   1   -0.79    0.97
 -10  -8  -1   -0.34    0.76
  10  -8   1    1.22    0.88
  10   8   1    0.54    1.20
  11  -8   1   -0.08    1.00
 -11  -8  -1   -1.37    0.76
  11  -8   1    0.54    0.95
  11   8   1   -1.02    1.15
  12  -8   1    1.57    1.07
  12  -8   1   -1.51    0.99
 -12  -8  -1   -0.35    0.82
  12   8   1   -0.88    1.15
  13  -8   1    2.48    1.22
  13  -8   1   -1.29    1.11
 -13  -8  -1   -0.15    0.93
  13   8   1   -0.29    1.26
  14  -8   1   -0.33    1.21
  14  -8   1   -0.76    1.32
  14   8   1    1.06    1.45
  14  -9  -1   -1.25    1.36
 -14  -9   1    1.40    1.09
  14  -9  -1   -2.17    0.99
  14   9  -1    0.35    1.57
 -13  -9   1    0.30    0.98
  13  -9  -1   -1.80    0.94
  13  -9  -1   -1.56    1.16
  13   9  -1   -1.46    1.37
  12  -9  -1    1.80    1.15
  12  -9  -1   -1.69    0.97
 -12  -9   1    0.69    0.94
  12   9  -1    2.59    1.43
  11  -9  -1    5.80    1.19
  11  -9  -1    8.45    1.25
 -11  -9   1    5.14    1.06
  11   9  -1    5.53    1.44
  10  -9  -1    1.76    0.96
 -10  -9   1    1.25    0.88
  10  -9  -1    1.00    1.00
  10   9  -1    0.57    1.23
   9  -9  -1   16.05    1.28
   9  -9  -1   12.50    1.37
  -9  -9   1   14.80    1.29
   9   9  -1   11.51    1.51
   8  -9  -1    0.78    0.78
   8  -9  -1    1.94    1.06
  -8  -9   1    0.66    0.88
   8   9  -1    1.12    1.24
  -7  -9   1   30.66    1.65
   7  -9  -1   30.53    1.58
   7  -9  -1   31.35    1.72
   7   9  -1   28.57    1.92
  -6  -9   1    9.73    0.98
   6  -9  -1    9.91    0.78
   6  -9  -1    9.64    1.11
   6   9  -1    9.85    1.11
  -5  -9   1    4.18    0.73
   5  -9  -1    4.22    0.53
   5  -9  -1    4.38    0.87
   5   9  -1    3.02    0.90
  -4  -9   1    8.63    0.57
   4  -9  -1   10.05    0.67
   4  -9  -1    8.18    0.87
  -4  -9   1    9.06    0.82
   4  -9  -1    8.23    0.73
   4   9  -1    8.93    0.90
   3  -9  -1   41.70    1.52
  -3  -9   1   44.08    1.67
  -3  -9   1   40.45    1.44
   3  -9  -1   41.44    1.76
   3  -9  -1   41.67    1.31
   3   9  -1   43.92    1.71
  -2  -9   1   68.97    2.22
  -2  -9   1   68.70    2.24
   2  -9  -1   70.38    2.21
   2   9  -1   70.68    2.28
   1  -9  -1  238.53    6.61
   1  -9  -1  244.92    7.00
  -1  -9   1  244.84    6.65
  -1  -9   1  251.24    6.95
   1   9  -1  244.10    7.00
   0  -9  -1   22.29    1.08
   0  -9  -1   21.78    1.06
   0  -9   1   22.02    1.17
   0  -9   1   21.93    0.98
   0   9   1   21.22    0.86
   0   9  -1   21.90    0.84
   1  -9   1   15.20    1.09
  -1  -9  -1   13.73    0.82
  -1  -9  -1   12.92    0.92
   1  -9   1   13.56    0.78
  -1   9  -1   12.14    0.60
   1   9   1   12.25    0.83
   2  -9   1   17.71    0.87
   2  -9   1   18.97    1.18
  -2  -9  -1   18.17    0.84
  -2  -9  -1   19.48    1.02
  -2   9  -1   17.75    0.74
   2   9   1   18.62    1.09
  -3  -9  -1   59.49    1.80
  -3  -9  -1   59.63    2.04
   3  -9   1   58.24    1.85
   3  -9   1   54.10    2.24
   3   9   1   60.22    2.18
  -3   9  -1   58.76    1.83
  -4  -9  -1   30.91    1.01
   4  -9   1   32.60    1.70
  -4  -9  -1   29.38    1.46
   4  -9   1   31.20    1.22
  -4   9  -1   32.01    1.16
   4   9   1   33.18    1.63
  -5  -9  -1    1.19    0.69
   5  -9   1    0.83    0.92
   5  -9   1    0.69    0.53
   5   9   1    0.52    0.85
  -6  -9  -1    0.18    0.73
   6  -9   1    0.18    0.91
   6  -9   1   -0.17    0.65
   6   9   1    0.28    0.99
   7  -9   1    6.92    0.94
  -7  -9  -1    6.63    0.97
   7  -9   1    8.30    1.28
   7   9   1    8.37    1.31
   8  -9   1    4.68    1.24
  -8  -9  -1    4.10    0.92
   8  -9   1    4.56    0.96
   8   9   1    3.34    1.20
   9  -9   1   11.87    1.31
   9  -9   1   12.60    1.19
  -9  -9  -1   10.45    1.12
   9   9   1   11.27    1.48
  10  -9   1   -0.53    1.04
  10  -9   1    0.88    0.89
 -10  -9  -1    0.03    0.79
  10   9   1    1.12    1.23
  11  -9   1    3.98    1.07
 -11  -9  -1    2.28    0.92
  11  -9   1    2.66    1.15
  11   9   1    3.63    1.29
  12  -9   1   -0.84    1.04
 -12  -9  -1   -1.34    0.79
  12  -9   1    0.54    1.00
  12   9   1    0.65    1.36
  13  -9   1    3.47    1.27
 -13  -9  -1    3.58    1.06
  13  -9   1   -1.81    1.12
  13   9   1    4.64    1.57
  14 -10  -1   -0.28    1.08
 -14 -10   1   -1.36    1.00
  14  10  -1    1.67    1.50
  13 -10  -1   -1.23    1.02
  13 -10  -1    0.14    1.22
 -13 -10   1    0.53    0.97
  13  10  -1    0.68    1.35
  12 -10  -1    1.09    1.07
 -12 -10   1    1.91    0.98
  12 -10  -1    3.46    1.18
  12  10  -1    1.25    1.41
  11 -10  -1    2.08    1.10
 -11 -10   1   -0.44    0.87
  11 -10  -1   -0.52    1.01
  11  10  -1   -2.60    1.15
  10 -10  -1   12.46    1.26
 -10 -10   1    9.71    1.21
  10 -10  -1   11.71    1.31
  10  10  -1   13.88    1.62
  -9 -10   1    0.98    0.86
   9 -10  -1   -0.26    0.96
   9 -10  -1    0.02    0.79
   9  10  -1   -1.46    1.20
   8 -10  -1   21.71    1.64
  -8 -10   1   21.68    1.58
   8 -10  -1   21.75    1.54
   8  10  -1   22.76    1.80
   7 -10  -1    1.63    0.94
  -7 -10   1    3.80    0.95
   7 -10  -1    1.75    0.72
   7  10  -1    2.00    1.09
  -6 -10   1    6.02    0.94
   6 -10  -1    5.91    0.71
   6 -10  -1    6.61    1.08
   6  10  -1    5.84    1.15
   5 -10  -1   14.50    1.22
  -5 -10   1   15.42    1.23
   5 -10  -1   15.06    0.97
   5  10  -1   14.89    1.23
  -4 -10   1    6.18    0.79
  -4 -10   1    6.89    0.52
   4 -10  -1    6.60    0.72
   4 -10  -1    7.61    0.95
   4 -10  -1    7.32    0.62
   4  10  -1    7.74    0.91
  -3 -10   1    1.75    0.48
  -3 -10   1    2.21    0.61
   3 -10  -1    1.95    0.74
   3 -10  -1    0.96    0.53
   3 -10  -1    2.70    0.26
   3  10  -1    2.63    0.69
   2 -10  -1   49.98    1.92
  -2 -10   1   51.37    1.81
   2 -10  -1   52.01    1.80
  -2 -10   1   52.37    1.89
   2  10  -1   50.31    1.83
   1 -10  -1    0.04    0.59
  -1 -10   1   -0.14    0.56
   1 -10  -1    0.63    0.50
  -1 -10   1   -0.64    0.46
   1  10  -1    0.14    0.36
   0 -10   1   45.26    1.66
   0 -10  -1   47.63    1.66
   0 -10   1   48.60    1.81
   0 -10  -1   45.38    1.71
   0  10  -1   47.38    1.50
   0  10   1   44.57    1.48
  -1 -10  -1    0.86    0.48
   1 -10   1    0.78    0.69
   1 -10   1    0.34    0.44
  -1 -10  -1   -0.42    0.48
   1  10   1   -0.13    0.46
  -1  10  -1    0.10    0.25
   2 -10   1   58.25    2.27
  -2 -10  -1   59.29    1.94
   2 -10   1   61.02    1.95
  -2  10  -1   60.41    1.85
   2  10   1   60.88    2.09
   3 -10   1    1.62    0.50
  -3 -10  -1    1.25    0.60
   3 -10   1    2.41    0.84
  -3 -10  -1    1.73    0.39
   3  10   1    1.86    0.66
  -3  10  -1    1.59    0.30
   4 -10   1   24.85    1.11
  -4 -10  -1   26.06    0.92
  -4 -10  -1   28.75    1.44
   4 -10   1   24.32    1.64
  -4  10  -1   24.89    1.02
   4  10   1   26.08    1.53
   5 -10   1    2.82    0.63
  -5 -10  -1    3.23    0.77
   5 -10   1    3.98    1.00
   5  10   1    2.90    0.96
   6 -10   1   -0.21    0.64
  -6 -10  -1    0.60    0.79
   6 -10   1   -0.36    0.96
   6  10   1    0.25    1.02
   7 -10   1    5.65    0.85
  -7 -10  -1    5.23    0.96
   7 -10   1    4.88    1.26
   7  10   1    4.96    1.16
   8 -10   1   16.83    1.23
  -8 -10  -1   15.85    1.26
   8 -10   1   14.06    1.49
   8  10   1   16.59    1.52
   9 -10   1    0.57    1.07
   9 -10   1    0.09    0.78
   9  10   1   -0.35    1.07
  10 -10   1   14.19    1.30
  10 -10   1   11.58    1.45
 -10 -10  -1   11.78    1.22
  10  10   1   13.74    1.54
 -11 -10  -1   -0.85    0.77
  11 -10   1    2.15    1.03
  11 -10   1    0.05    1.10
  11  10   1    1.62    1.25
 -12 -10  -1    2.83    1.02
  12 -10   1    4.46    1.18
  12 -10   1    0.85    1.10
  12  10   1    1.08    1.38
  13 -10   1   -1.28    1.14
 -13 -10  -1   -2.05    0.92
  13 -10   1    0.42    1.21
  13  10   1    0.52    1.35
 -14 -11   1   -1.61    1.05
  14 -11  -1    0.09    1.12
  14  11  -1   -0.18    1.61
 -13 -11   1    0.63    1.00
  13 -11  -1   -0.08    1.10
  13  11  -1   -2.28    1.41
  12 -11  -1    1.28    1.12
 -12 -11   1    2.23    1.00
  12  11  -1    1.63    1.43
 -11 -11   1   -0.30    0.92
  11 -11  -1   -0.41    1.05
  11 -11  -1   -0.45    0.98
  11  11  -1    1.26    1.37
  10 -11  -1   -1.13    1.01
 -10 -11   1   -0.27    0.88
  10 -11  -1    1.16    0.92
  10  11  -1   -0.28    1.14
   9 -11  -1    9.10    1.03
  -9 -11   1    4.99    0.97
   9 -11  -1    5.09    1.17
   9  11  -1    6.83    1.31
  -8 -11   1    2.42    0.94
   8 -11  -1    1.66    0.85
   8 -11  -1    1.64    1.01
   8  11  -1    2.97    1.30
   7 -11  -1    1.09    0.97
   7 -11  -1    1.29    0.71
  -7 -11   1    0.94    0.89
   7  11  -1    2.13    1.22
   6 -11  -1   10.17    0.80
  -6 -11   1   10.22    1.11
   6 -11  -1    9.83    1.23
   6  11  -1   10.86    1.22
   5 -11  -1    0.16    0.80
  -5 -11   1   -0.79    0.30
   5 -11  -1    0.61    0.47
   5 -11  -1    0.10    0.58
  -5 -11   1    0.46    0.77
   5  11  -1    0.96    0.92
   4 -11  -1   48.64    1.58
  -4 -11   1   49.85    1.95
   4 -11  -1   49.90    1.80
  -4 -11   1   50.60    1.64
   4 -11  -1   48.34    2.05
   4  11  -1   48.63    2.07
   3 -11  -1   19.04    1.28
  -3 -11   1   21.55    1.04
  -3 -11   1   21.83    1.30
   3 -11  -1   21.18    1.13
   3  11  -1   21.63    1.29
  -2 -11   1   24.49    1.23
   2 -11  -1   23.48    1.36
  -2 -11   1   24.00    1.20
   2 -11  -1   24.34    1.20
   2  11  -1   23.01    1.19
  -1 -11   1   17.01    1.17
   1 -11  -1   16.35    0.98
  -1 -11   1   18.79    1.03
   1 -11  -1   19.61    1.18
   1  11  -1   17.26    0.86
   0 -11   1    1.88    0.57
   0 -11  -1    1.22    0.57
   0 -11   1    1.99    0.70
   0 -11  -1    1.86    0.61
   0  11   1    1.10    0.32
   0  11  -1    1.57    0.34
  -1 -11  -1    1.05    0.55
   1 -11   1    1.53    0.76
  -1 -11  -1    1.67    0.55
   1 -11   1    0.05    0.48
   1  11   1    0.49    0.50
  -1  11  -1    0.63    0.27
   2 -11   1   -0.19    0.79
  -2 -11  -1    0.33    0.56
  -2 -11  -1    1.10    0.47
   2 -11   1   -0.11    0.47
  -2  11  -1    0.34    0.26
   2  11   1    0.78    0.59
  -3 -11  -1    4.26    0.50
   3 -11   1    4.27    0.91
  -3 -11  -1    5.25    0.80
   3 -11   1    4.57    0.60
   3  11   1    5.20    0.78
  -3  11  -1    4.47    0.39
  -4 -11  -1    9.38    0.61
   4 -11   1    9.30    0.76
  -4 -11  -1   10.71    1.03
   4 -11   1   10.30    1.21
  -4  11  -1   10.02    0.66
   4  11   1    9.47    1.05
  -5 -11  -1    7.13    0.91
   5 -11   1    6.15    0.71
   5 -11   1    6.76    1.19
   5  11   1    6.56    1.10
   6 -11   1   42.39    1.83
  -6 -11  -1   40.94    1.95
   6 -11   1   40.44    2.25
   6  11   1   45.65    2.31
   7 -11   1    2.38    1.21
  -7 -11  -1    2.51    0.90
   7 -11   1    0.98    0.77
   7  11   1    1.83    1.22
  -8 -11  -1    9.88    1.12
   8 -11   1   10.94    1.05
   8 -11   1   10.00    1.29
   8  11   1    9.02    1.33
   9 -11   1    3.46    0.86
   9 -11   1    1.84    1.12
  -9 -11  -1   -0.32    0.82
   9  11   1    0.41    1.10
  10 -11   1    1.34    1.13
 -10 -11  -1   -0.03    0.84
  10 -11   1    1.21    0.92
  10  11   1   -0.51    1.24
 -11 -11  -1   -0.20    0.85
  11 -11   1    1.03    1.14
  11 -11   1    1.46    0.99
  11  11   1    0.61    1.20
  12 -11   1   -0.77    1.10
 -12 -11  -1    0.61    0.97
  12 -11   1    2.44    1.14
  12  11   1   -0.21    1.34
 -13 -11  -1    0.82    0.98
  13 -11   1   -0.61    1.19
  13  11   1   -0.16    1.47
 -13 -12   1    0.83    1.03
  13 -12  -1    0.42    1.17
  13  12  -1    2.36    1.58
 -12 -12   1   -1.70    0.80
  12 -12  -1   -0.22    1.00
  12  12  -1   -0.03    1.28
 -11 -12   1    0.64    0.97
  11 -12  -1    0.48    1.12
  11  12  -1   -0.43    1.36
 -10 -12   1    0.33    0.92
  10 -12  -1    0.58    1.08
  10  12  -1   -0.07    1.30
   9 -12  -1    3.51    1.14
  -9 -12   1    3.57    1.00
   9  12  -1    3.27    1.31
   8 -12  -1   -0.59    0.72
  -8 -12   1   -0.76    0.76
   8 -12  -1    0.12    0.94
   8  12  -1    0.20    1.17
   7 -12  -1   22.99    1.72
   7 -12  -1   24.92    1.49
  -7 -12   1   25.62    1.67
   7  12  -1   28.52    2.12
   6 -12  -1    2.00    0.94
   6 -12  -1    0.38    0.59
  -6 -12   1   -0.32    0.85
   6  12  -1    1.75    1.09
  -5 -12   1   25.01    0.98
   5 -12  -1   26.38    1.13
   5 -12  -1   22.06    1.58
  -5 -12   1   27.14    1.58
   5 -12  -1   24.53    1.30
   5  12  -1   29.41    1.79
   4 -12  -1    7.77    1.08
  -4 -12   1    4.51    0.83
   4 -12  -1    7.81    0.60
   4 -12  -1    4.95    0.75
  -4 -12   1    7.07    0.65
   4  12  -1    7.59    0.98
  -3 -12   1   40.58    1.73
   3 -12  -1   40.62    1.62
  -3 -12   1   40.33    1.55
   3 -12  -1   37.21    1.87
   3  12  -1   38.98    1.69
  -2 -12   1    6.19    0.82
   2 -12  -1    5.54    0.69
  -2 -12   1    4.66    0.69
   2 -12  -1    4.13    0.78
   2  12  -1    4.07    0.61
   1 -12  -1    1.51    0.62
  -1 -12   1    2.12    0.68
  -1 -12   1    2.69    0.64
   1 -12  -1    1.90    0.66
   1  12  -1    1.19    0.42
   0 -12  -1   35.95    1.57
   0 -12   1   36.69    1.53
   0 -12   1   36.94    1.68
   0 -12  -1   36.18    1.52
   0  12  -1   37.48    1.28
   0  12   1   36.41    1.24
   1 -12   1    0.38    0.79
  -1 -12  -1    0.22    0.57
  -1 -12  -1    0.15    0.63
   1 -12   1    0.29    0.53
   1  12   1    0.10    0.50
  -1  12  -1    0.41    0.28
  -2 -12  -1    1.40    0.53
  -2 -12  -1    2.22    0.68
   2 -12   1    2.34    0.89
   2 -12   1    1.14    0.58
  -2  12  -1    0.88    0.28
   2  12   1    0.85    0.67
   3 -12   1    0.91    0.60
  -3 -12  -1    0.89    0.66
   3 -12   1    1.52    0.87
  -3 -12  -1    0.84    0.46
  -3  12  -1    1.21    0.32
   3  12   1    1.03    0.80
   4 -12   1    1.95    1.05
   4 -12   1    3.04    0.63
  -4 -12  -1    1.83    0.76
  -4 -12  -1    2.13    0.43
  -4  12  -1    2.67    0.41
   4  12   1    2.23    0.92
   5 -12   1   29.24    1.32
  -5 -12  -1   29.78    1.67
   5 -12   1   29.14    1.82
   5 -12   1   31.18    1.42
   5  12   1   34.16    1.93
  -6 -12  -1    2.39    0.93
   6 -12   1    3.49    1.23
   6 -12   1    3.98    0.75
   6  12   1    5.84    1.22
   7 -12   1   13.52    1.04
   7 -12   1   12.27    1.47
  -7 -12  -1   10.91    1.12
   7  12   1   11.07    1.45
   8 -12   1    0.65    0.78
   8 -12   1   -1.17    1.04
  -8 -12  -1    2.35    0.89
   8  12   1   -2.01    1.08
   9 -12   1    1.20    0.82
  -9 -12  -1    0.23    0.79
   9 -12   1    0.16    1.11
   9  12   1   -1.41    1.16
 -10 -12  -1    1.84    0.93
  10 -12   1    3.42    1.23
  10 -12   1    3.07    0.99
  10  12   1    3.44    1.26
  11 -12   1   -1.73    1.09
 -11 -12  -1   -0.11    0.88
  11  12   1   -1.41    1.30
 -12 -12  -1    0.66    0.95
  12 -12   1    0.08    1.20
  12  12   1    0.43    1.41
  13 -12   1   -3.64    1.15
 -13 -12  -1    0.38    1.05
  13  12   1   -1.47    1.50
  13 -13  -1   -2.59    1.12
 -13 -13   1    0.50    1.09
  13  13  -1   -0.99    1.51
 -12 -13   1   -1.13    0.93
  12 -13  -1   -2.77    1.06
  12  13  -1   -0.51    1.40
 -11 -13   1   12.68    1.43
  11 -13  -1   10.70    1.47
  11  13  -1   10.80    1.66
 -10 -13   1    0.51    0.95
  10 -13  -1   -0.31    1.00
  10  13  -1   -0.93    1.25
  -9 -13   1    6.97    1.15
   9 -13  -1    9.81    1.38
   9  13  -1    9.39    1.49
  -8 -13   1    2.65    0.96
   8 -13  -1    2.65    1.02
   8  13  -1    3.07    1.22
  -7 -13   1    2.98    0.95
   7 -13  -1    1.71    1.09
   7  13  -1    1.42    1.19
   6 -13  -1    5.26    1.16
  -6 -13   1    6.18    1.01
   6  13  -1    4.41    1.22
  -5 -13   1    1.56    0.45
   5 -13  -1    1.11    0.70
  -5 -13   1    0.88    0.86
   5 -13  -1    2.31    0.93
   5  13  -1    1.28    1.06
   4 -13  -1    9.50    0.91
  -4 -13   1   10.21    0.77
   4 -13  -1   10.19    1.14
  -4 -13   1    8.58    1.06
   4  13  -1   10.02    1.05
  -3 -13   1    1.38    0.65
   3 -13  -1    1.36    0.68
  -3 -13   1    2.32    0.83
   3 -13  -1    2.55    0.92
   3  13  -1    1.76    0.77
  -2 -13   1    0.44    0.70
   2 -13  -1    0.53    0.82
   2 -13  -1    0.90    0.61
  -2 -13   1    0.76    0.72
   2  13  -1    0.70    0.54
  -1 -13   1   91.80    2.99
  -1 -13   1   96.79    3.11
   1 -13  -1   93.44    3.14
   1 -13  -1   90.08    2.96
   1  13  -1   89.14    2.84
   0 -13   1    5.30    0.79
   0 -13  -1    5.68    0.83
   0 -13  -1    5.69    0.82
   0 -13   1    5.22    0.92
   0  13  -1    5.78    0.46
   0  13   1    4.70    0.41
   1 -13   1   28.28    1.35
  -1 -13  -1   30.97    1.47
  -1 -13  -1   29.49    1.41
   1 -13   1   27.74    1.55
   1  13   1   27.58    1.24
  -1  13  -1   28.17    1.04
  -2 -13  -1    4.17    0.84
   2 -13   1    3.99    0.95
   2 -13   1    4.05    0.70
  -2 -13  -1    4.80    0.70
   2  13   1    5.11    0.80
  -2  13  -1    5.14    0.40
  -3 -13  -1    3.64    0.58
   3 -13   1    2.05    0.66
   3 -13   1    3.76    1.07
  -3 -13  -1    3.95    0.83
  -3  13  -1    3.00    0.37
   3  13   1    1.62    0.84
   4 -13   1    3.11    0.69
  -4 -13  -1    4.28    0.52
  -4 -13  -1    3.11    0.89
   4 -13   1    5.71    1.10
   4  13   1    4.68    1.01
  -4  13  -1    4.08    0.45
   5 -13   1    1.96    1.05
   5 -13   1    2.69    0.61
   5 -13   1    2.83    0.69
  -5 -13  -1    4.57    0.92
   5  13   1    2.92    1.12
  -6 -13  -1    8.06    1.06
   6 -13   1    9.27    1.32
   6 -13   1   10.40    0.88
   6  13   1    8.85    1.32
  -7 -13  -1    1.11    0.88
   7 -13   1    2.42    0.69
   7 -13   1    3.44    1.19
   7  13   1    0.20    1.10
   8 -13   1    1.67    0.75
  -8 -13  -1    0.16    0.77
   8 -13   1   -1.00    1.07
   8  13   1   -0.18    1.14
  -9 -13  -1    4.75    1.06
   9 -13   1    2.30    1.13
   9  13   1    3.88    1.33
 -10 -13  -1   -0.18    0.90
  10 -13   1   -0.15    1.18
  10  13   1    0.36    1.29
 -11 -13  -1    6.24    1.14
  11 -13   1    5.75    1.41
  11  13   1    6.41    1.43
 -12 -13  -1    0.84    0.97
  12 -13   1    0.22    1.24
  12  13   1    0.26    1.45
 -13 -14   1    0.80    1.06
  13 -14  -1   -1.18    1.20
  13  14  -1   -1.52    1.54
  12 -14  -1    2.45    1.28
 -12 -14   1    3.57    1.14
  12  14  -1    0.90    1.47
  11 -14  -1    1.27    1.12
 -11 -14   1    0.47    0.98
  11  14  -1    0.13    1.33
  10 -14  -1    7.55    1.30
 -10 -14   1    5.83    1.17
  10  14  -1    7.44    1.52
   9 -14  -1    0.89    1.11
  -9 -14   1    0.97    0.94
   9  14  -1    0.27    1.26
   8 -14  -1    6.65    1.24
  -8 -14   1    3.82    1.03
   8  14  -1    4.00    1.28
   7 -14  -1    1.08    0.96
  -7 -14   1    0.14    0.79
   7  14  -1    0.64    1.09
  -6 -14   1   -0.29    0.87
   6 -14  -1   -0.34    0.93
   6  14  -1    0.78    1.12
   5 -14  -1    5.74    0.87
   5 -14  -1    8.91    1.26
  -5 -14   1    6.71    1.10
   5  14  -1    6.89    1.12
  -4 -14   1    1.30    0.82
   4 -14  -1    2.00    0.93
   4 -14  -1    2.28    0.73
  -4 -14   1    0.70    0.61
   4  14  -1    1.37    0.91
   3 -14  -1    4.21    0.95
  -3 -14   1    4.84    0.78
  -3 -14   1    4.57    0.94
   3 -14  -1    3.93    0.78
   3  14  -1    5.13    0.82
   2 -14  -1   29.13    1.70
  -2 -14   1   29.42    1.48
   2 -14  -1   26.38    1.45
  -2 -14   1   29.76    1.59
   2  14  -1   27.86    1.33
  -1 -14   1    4.72    0.81
   1 -14  -1    3.57    0.89
  -1 -14   1    3.75    0.88
   1 -14  -1    2.92    0.79
   1  14  -1    4.03    0.52
   0 -14  -1   58.87    2.18
   0 -14   1   54.53    2.10
   0 -14   1   54.49    2.24
   0 -14  -1   58.69    2.19
   0  14   1   52.45    1.72
   0  14  -1   55.08    1.79
  -1 -14  -1    6.51    0.84
  -1 -14  -1    4.30    0.82
   1 -14   1    6.20    0.82
   1 -14   1    5.84    1.06
  -1  14  -1    5.73    0.44
   1  14   1    6.01    0.63
   2 -14   1   16.16    1.10
  -2 -14  -1   15.03    1.23
   2 -14   1   14.08    1.36
  -2 -14  -1   14.03    1.07
  -2  14  -1   16.48    0.73
   2  14   1   16.17    1.28
   3 -14   1    7.78    0.85
  -3 -14  -1    7.78    1.01
   3 -14   1    9.89    1.28
  -3 -14  -1    8.35    0.75
  -3  14  -1    8.46    0.59
   3  14   1    8.84    1.03
   4 -14   1    3.47    0.56
  -4 -14  -1    3.42    0.88
   4 -14   1    2.23    1.07
   4 -14   1    3.10    0.70
  -4 -14  -1    3.54    0.53
  -4  14  -1    3.15    0.42
   4  14   1    4.16    1.05
  -5 -14  -1   -1.39    0.82
   5 -14   1   -0.10    0.65
   5 -14   1    1.23    1.16
   5 -14   1    1.02    0.58
   5  14   1    0.04    1.11
  -6 -14  -1    1.61    0.90
   6 -14   1    2.34    1.17
   6  14   1    1.23    1.11
  -7 -14  -1    0.31    0.79
   7 -14   1    1.55    1.12
   7  14   1    2.29    1.12
  -8 -14  -1    0.19    0.89
   8 -14   1   -0.38    1.12
   8  14   1    1.39    1.19
  -9 -14  -1    0.08    0.89
   9 -14   1   -1.78    1.10
   9  14   1    0.45    1.14
  10 -14   1    5.07    1.28
 -10 -14  -1    5.39    1.13
  10  14   1    7.45    1.51
 -11 -14  -1   -0.88    0.91
  11 -14   1   -0.39    1.20
  11  14   1   -0.62    1.33
  12 -14   1    2.96    1.31
 -12 -14  -1    4.13    1.16
  12  14   1    2.01    1.44
  12 -15  -1   -0.80    1.22
 -12 -15   1    0.79    1.07
  12  15  -1    0.12    1.35
 -11 -15   1    0.95    0.95
  11 -15  -1    1.29    1.14
  11  15  -1    0.27    1.37
 -10 -15   1   -0.19    0.94
  10 -15  -1    0.25    1.14
  10  15  -1   -2.22    1.25
   9 -15  -1    2.37    1.09
  -9 -15   1   -0.42    0.92
   9  15  -1    0.18    1.25
  -8 -15   1    7.37    1.16
   8 -15  -1    3.52    1.11
   8  15  -1    4.00    1.25
  -7 -15   1    1.08    0.83
   7 -15  -1   -1.50    0.97
   7  15  -1    1.04    1.10
  -6 -15   1    8.49    1.15
   6 -15  -1   10.02    1.31
   6  15  -1    6.13    1.20
  -5 -15   1   -0.17    0.80
   5 -15  -1    1.26    1.06
   5 -15  -1    0.32    0.73
   5  15  -1   -1.33    0.96
   4 -15  -1    5.25    0.88
  -4 -15   1    7.31    1.03
   4 -15  -1    6.32    1.18
  -4 -15   1    6.78    0.77
   4  15  -1    6.82    1.01
   3 -15  -1    1.89    0.93
   3 -15  -1    0.87    0.74
  -3 -15   1    0.35    0.85
  -3 -15   1    1.13    0.74
   3  15  -1    1.44    0.74
   2 -15  -1   39.20    1.82
  -2 -15   1   45.23    1.97
  -2 -15   1   42.71    1.85
   2 -15  -1   40.92    2.04
   2  15  -1   41.00    1.64
  -1 -15   1   13.70    1.15
   1 -15  -1   12.11    1.10
   1 -15  -1   14.53    1.22
  -1 -15   1   13.57    1.16
   1  15  -1   13.74    0.90
   0 -15  -1    0.35    0.70
   0 -15   1    0.54    0.88
   0 -15  -1    0.53    0.77
   0 -15   1    0.85    0.67
   0  15  -1    0.37    0.36
   1 -15   1    2.98    0.92
  -1 -15  -1    2.63    0.85
   1 -15   1    2.43    0.70
  -1 -15  -1    3.03    0.79
  -1  15  -1    2.64    0.36
   1  15   1    3.03    0.54
  -2 -15  -1    0.14    0.65
  -2 -15  -1    0.43    0.77
   2 -15   1    1.39    0.71
   2 -15   1    1.16    1.02
   2  15   1   -0.37    0.69
   3 -15   1    0.43    0.67
  -3 -15  -1    0.45    0.61
  -3 -15  -1   -0.43    0.78
   3 -15   1    0.22    1.07
   3  15   1   -0.55    0.85
   4 -15   1   18.11    1.15
  -4 -15  -1   17.78    1.40
   4 -15   1   15.15    1.48
   4  15   1   19.76    1.72
   5 -15   1    3.92    0.76
   5 -15   1    4.16    1.13
  -5 -15  -1    2.62    0.87
   5  15   1    4.34    1.08
  -6 -15  -1   12.10    1.24
   6 -15   1   11.01    1.41
   6  15   1   12.53    1.40
  -7 -15  -1    2.15    0.96
   7 -15   1    0.08    1.01
   7  15   1   -1.15    1.09
   8 -15   1   -0.66    1.14
  -8 -15  -1    1.46    0.89
   8  15   1    1.02    1.21
   9 -15   1   -0.29    1.18
  -9 -15  -1   -0.31    0.80
   9  15   1    1.18    1.29
 -10 -15  -1    0.49    0.87
  10 -15   1   -1.66    1.16
  10  15   1   -1.04    1.29
 -11 -15  -1    1.70    1.04
  11 -15   1   -1.00    1.22
  11  15   1   -0.45    1.40
  12 -15   1    0.29    1.35
 -12 -15  -1    2.53    1.11
  12  15   1    2.72    1.64
 -12 -16   1   -0.72    1.06
  12 -16  -1   -1.00    1.23
  12  16  -1   -1.80    1.46
  11 -16  -1   -2.59    1.13
 -11 -16   1    1.44    1.09
  11  16  -1   -1.46    1.34
 -10 -16   1   -0.41    0.95
  10 -16  -1   -0.04    1.18
  10  16  -1   -1.73    1.24
  -9 -16   1    2.26    1.06
   9 -16  -1    2.41    1.23
   9  16  -1    1.43    1.28
  -8 -16   1    3.64    1.08
   8 -16  -1    2.39    1.19
   8  16  -1    0.85    1.21
   7 -16  -1    6.66    1.20
  -7 -16   1    8.50    1.19
   7  16  -1    8.13    1.30
  -6 -16   1    0.90    0.89
   6 -16  -1   -0.92    0.97
   6  16  -1   -0.31    0.97
   5 -16  -1    6.27    1.13
   5 -16  -1    7.89    1.00
  -5 -16   1    7.15    1.06
   5  16  -1    7.85    1.14
   4 -16  -1    1.17    1.02
   4 -16  -1    0.53    0.70
  -4 -16   1    0.54    0.83
  -4 -16   1   -0.18    0.61
   4  16  -1    1.04    0.81
  -3 -16   1   12.27    1.04
   3 -16  -1   12.54    1.12
  -3 -16   1   12.76    1.27
   3 -16  -1   13.17    1.30
   3  16  -1   13.82    1.04
   2 -16  -1   -0.09    0.76
  -2 -16   1    0.47    0.81
   2 -16  -1   -0.79    0.92
  -2 -16   1    0.49    0.78
   2  16  -1   -0.09    0.55
   1 -16  -1    4.28    0.89
  -1 -16   1    3.55    0.96
   1 -16  -1    4.06    0.99
  -1 -16   1    4.03    0.93
   1  16  -1    3.89    0.55
   0 -16   1   -0.28    0.73
   0 -16  -1   -0.73    0.71
   0 -16   1    0.29    0.89
   0 -16  -1   -0.37    0.79
   0  16  -1   -0.19    0.36
   1 -16   1    0.57    0.75
   1 -16   1    0.94    1.00
  -1 -16  -1   -0.44    0.74
  -1 -16  -1    0.09    0.70
  -2 -16  -1    9.25    1.10
  -2 -16  -1    8.86    0.92
   2 -16   1   10.70    1.23
   2 -16   1    9.72    1.00
   2  16   1   10.21    0.89
   3 -16   1    4.37    1.19
  -3 -16  -1    3.86    0.93
   3 -16   1    4.03    0.80
  -3 -16  -1    4.79    0.73
   3  16   1    2.88    0.88
  -4 -16  -1   18.37    1.42
   4 -16   1   20.41    1.27
   4 -16   1   16.52    1.55
   4  16   1   19.10    1.39
  -5 -16  -1    4.81    0.96
   5 -16   1    3.71    1.17
   5 -16   1    4.58    0.78
   5  16   1    2.15    1.07
   6 -16   1    2.61    1.08
  -6 -16  -1    2.48    0.91
   6  16   1    1.78    1.08
  -7 -16  -1    2.64    0.98
   7 -16   1    0.13    1.05
   7  16   1    1.59    1.17
  -8 -16  -1    6.73    1.16
   8 -16   1    6.67    1.41
   8  16   1    5.37    1.36
  -9 -16  -1   -0.50    0.91
   9 -16   1   -1.92    1.14
   9  16   1   -0.90    1.24
 -10 -16  -1    1.63    1.03
  10 -16   1    0.55    1.28
  10  16   1    2.15    1.40
 -11 -16  -1   -0.26    1.01
  11 -16   1   -3.14    1.22
  11  16   1    0.33    1.46
  11 -17  -1    0.50    1.30
 -11 -17   1    2.30    1.13
  11  17  -1   -0.93    1.41
  10 -17  -1   -0.42    1.08
 -10 -17   1   -0.59    0.90
  10  17  -1   -0.84    1.31
  -9 -17   1    3.69    1.15
   9 -17  -1    3.32    1.27
   9  17  -1    4.65    1.38
   8 -17  -1    3.00    1.17
  -8 -17   1    1.75    1.05
   8  17  -1    0.01    1.23
   7 -17  -1    4.96    1.18
  -7 -17   1    5.80    1.09
   7  17  -1    5.46    1.22
   6 -17  -1   -0.60    0.72
  -6 -17   1    0.97    0.95
   6 -17  -1    2.02    1.02
   6  17  -1   -0.96    0.99
   5 -17  -1    1.36    0.76
   5 -17  -1    1.73    1.00
  -5 -17   1   -0.51    0.78
   5  17  -1   -0.27    0.90
   4 -17  -1   -0.64    0.96
  -4 -17   1    0.32    0.79
   4 -17  -1    0.23    0.69
   4  17  -1    0.10    0.78
   3 -17  -1    4.69    1.08
  -3 -17   1    4.17    0.94
   3 -17  -1    5.90    0.91
  -3 -17   1    6.39    0.87
   3  17  -1    5.05    0.81
  -2 -17   1    1.09    0.86
   2 -17  -1    0.60    0.77
  -2 -17   1    0.56    0.81
   2 -17  -1    1.84    0.96
   2  17  -1    0.45    0.54
  -1 -17   1    7.21    1.03
   1 -17  -1    6.24    0.98
  -1 -17   1    6.60    1.01
   1 -17  -1    6.30    1.05
   0 -17  -1    1.58    0.79
   0 -17   1    2.00    0.95
   0 -17   1    1.99    0.83
   0 -17  -1    2.67    0.86
  -1 -17  -1    6.84    0.95
   1 -17   1    5.53    1.11
  -1 -17  -1    5.84    1.02
   1 -17   1    7.25    0.94
   2 -17   1    0.91    0.72
  -2 -17  -1   -0.06    0.81
   2 -17   1    0.69    0.99
  -2 -17  -1   -0.04    0.68
   3 -17   1   13.39    1.13
  -3 -17  -1   13.29    1.25
  -3 -17  -1   15.00    1.06
   3 -17   1   15.19    1.47
   3  17   1   16.08    1.14
  -4 -17  -1   -0.28    0.74
   4 -17   1   -0.96    0.62
   4 -17   1    0.64    1.07
   4  17   1   -0.56    0.86
   5 -17   1    2.32    0.73
   5 -17   1    1.63    1.13
  -5 -17  -1    2.28    0.96
   5  17   1    0.11    1.02
   6 -17   1   -0.11    1.11
  -6 -17  -1   -0.15    0.90
   6  17   1   -0.53    1.03
  -7 -17  -1    6.54    1.12
   7 -17   1    6.90    1.39
   7  17   1    8.00    1.41
  -8 -17  -1    0.07    0.93
   8 -17   1    0.84    1.23
   8  17   1    0.21    1.21
  -9 -17  -1    6.25    1.21
   9 -17   1    2.84    1.34
   9  17   1    2.51    1.36
 -10 -17  -1    0.43    1.01
  10 -17   1   -1.29    1.14
  10  17   1   -1.27    1.30
  11 -17   1    0.35    1.38
 -11 -17  -1    0.46    1.07
  11  17   1   -0.26    1.47
  11 -18  -1    0.94    1.31
 -11 -18   1   -0.39    1.08
  11  18  -1   -0.38    1.46
  10 -18  -1    1.89    1.32
 -10 -18   1    1.70    1.15
  10  18  -1    0.56    1.38
  -9 -18   1   -0.38    0.90
   9 -18  -1   -0.11    1.16
   9  18  -1   -0.91    1.22
   8 -18  -1    4.66    1.21
  -8 -18   1    6.68    1.16
   8  18  -1    3.57    1.26
   7 -18  -1   -0.57    1.10
  -7 -18   1    0.18    0.89
   7  18  -1   -1.53    1.11
   6 -18  -1   -0.17    0.76
   6 -18  -1   -1.04    0.97
  -6 -18   1    0.85    0.96
   6  18  -1   -0.58    0.95
   5 -18  -1   21.08    1.41
  -5 -18   1   23.43    1.73
   5 -18  -1   22.11    1.71
   5  18  -1   18.62    1.50
  -4 -18   1    1.34    0.94
   4 -18  -1    2.05    0.96
   4 -18  -1    0.70    0.75
   4  18  -1    1.06    0.79
   3 -18  -1    5.94    0.91
  -3 -18   1    4.20    0.86
   3 -18  -1    4.75    1.10
  -3 -18   1    4.13    1.02
  -2 -18   1    9.51    1.07
   2 -18  -1   12.39    1.26
  -2 -18   1   13.31    1.25
   2 -18  -1   11.02    1.13
   1 -18  -1    1.90    0.89
  -1 -18   1    2.40    0.85
  -1 -18   1    1.42    0.88
   1 -18  -1    2.31    0.84
   0 -18  -1    2.53    0.80
   0 -18   1    4.37    0.85
   0 -18  -1    3.25    0.87
   0 -18   1    2.68    0.94
  -1 -18  -1    1.88    0.89
   1 -18   1    0.84    0.91
   1 -18   1    0.23    0.74
  -1 -18  -1    0.50    0.76
  -2 -18  -1    4.36    0.97
  -2 -18  -1    2.05    0.75
   2 -18   1    3.39    1.07
   2 -18   1    2.00    0.81
  -3 -18  -1    3.87    0.99
   3 -18   1    1.68    1.07
   3 -18   1    3.11    0.79
   4 -18   1    5.90    1.26
  -4 -18  -1    7.05    1.09
   4 -18   1    6.96    0.94
   5 -18   1    2.28    0.79
  -5 -18  -1    3.58    1.07
   5 -18   1    1.91    1.10
   5  18   1    0.55    1.01
   6 -18   1   -0.11    1.05
  -6 -18  -1    1.59    1.01
   6  18   1   -1.40    1.04
  -7 -18  -1    0.53    0.96
   7 -18   1    0.79    1.19
   7  18   1   -1.83    1.10
   8 -18   1    1.90    1.27
  -8 -18  -1    3.83    1.12
   8  18   1    1.78    1.27
  -9 -18  -1    1.40    1.04
   9 -18   1   -2.04    1.18
   9  18   1   -1.77    1.26
  10 -18   1    0.00    1.27
 -10 -18  -1    2.17    1.10
  10  18   1    0.04    1.44
  10 -19  -1   -0.08    1.21
 -10 -19   1   -1.38    0.94
  10  19  -1   -2.01    1.30
  -9 -19   1    1.20    1.10
   9 -19  -1   -1.95    1.06
   9  19  -1   -2.63    1.18
   8 -19  -1   -0.19    1.17
  -8 -19   1    1.79    1.07
   8  19  -1   -0.75    1.13
   7 -19  -1   -1.10    1.11
  -7 -19   1   -0.05    0.97
   7  19  -1   -1.04    1.01
   6 -19  -1    7.79    1.04
  -6 -19   1    7.05    1.16
   6 -19  -1    5.35    1.22
   6  19  -1    4.83    1.11
   5 -19  -1   -0.27    0.77
  -5 -19   1    0.12    0.85
   5 -19  -1   -0.49    1.06
   4 -19  -1   22.51    1.50
  -4 -19   1   27.28    1.71
   4 -19  -1   24.39    1.74
  -3 -19   1    2.40    0.90
  -3 -19   1    1.91    0.83
   3 -19  -1    1.95    0.85
   3 -19  -1    2.49    1.05
  -2 -19   1    7.14    1.03
  -2 -19   1    8.04    1.08
   2 -19  -1    8.17    1.05
   2 -19  -1    7.35    1.14
   1 -19  -1    1.55    0.77
   1 -19  -1    0.21    0.84
  -1 -19   1   -1.57    0.75
  -1 -19   1    0.44    0.85
   0 -19  -1   -0.54    0.70
   0 -19  -1    0.01    0.78
   0 -19   1   -0.06    0.84
   0 -19   1   -0.04    0.79
   1 -19   1   -0.74    0.90
  -1 -19  -1   -1.34    0.75
   1 -19   1   -0.17    0.76
  -1 -19  -1   -0.12    0.76
   2 -19   1    0.35    1.00
   2 -19   1    0.73    0.78
  -2 -19  -1    0.72    0.85
  -2 -19  -1    0.53    0.73
   3 -19   1   -1.64    1.00
   3 -19   1   -0.48    0.74
  -3 -19  -1   -0.88    0.86
   4 -19   1    9.58    1.39
   4 -19   1    8.67    1.03
  -4 -19  -1    9.85    1.24
   5 -19   1   -0.80    1.14
  -5 -19  -1    0.80    0.99
   5 -19   1    1.66    0.76
   6 -19   1    5.25    1.34
  -6 -19  -1    5.01    1.15
  -7 -19  -1    0.22    1.01
   7 -19   1    0.02    1.09
   7  19   1   -2.42    1.16
  -8 -19  -1    0.49    1.02
   8 -19   1   -1.41    1.12
   8  19   1   -1.47    1.27
   9 -19   1   -1.34    1.27
  -9 -19  -1   -1.23    1.00
   9  19   1   -3.23    1.33
 -10 -19  -1    0.24    1.07
 -10 -20   1    1.24    1.19
  -9 -20   1   -1.96    1.00
   9 -20  -1   -0.32    1.16
   9  20  -1   -3.64    1.27
   8 -20  -1   -1.39    1.18
  -8 -20   1   -0.91    0.98
   8  20  -1   -3.18    1.07
  -7 -20   1    1.03    0.94
   7 -20  -1    1.02    1.19
   6 -20  -1    1.02    1.13
  -6 -20   1    0.56    1.00
   6 -20  -1   -0.94    0.81
   5 -20  -1    7.18    1.06
  -5 -20   1    7.45    1.28
   5 -20  -1    7.72    1.36
   4 -20  -1    1.25    1.07
   4 -20  -1   -0.20    0.79
  -4 -20   1    2.10    1.04
  -3 -20   1    5.67    1.16
   3 -20  -1    3.03    1.03
   3 -20  -1    4.54    0.99
   2 -20  -1    2.47    0.89
  -2 -20   1   -0.21    0.84
  -2 -20   1   -0.17    0.79
   2 -20  -1   -0.22    0.94
  -1 -20   1    1.14    0.86
   1 -20  -1    0.95    0.84
   1 -20  -1    0.07    0.92
  -1 -20   1    0.52    0.92
   0 -20  -1    5.02    0.97
   0 -20   1    4.36    0.98
   0 -20  -1    3.84    1.00
   0 -20   1    6.17    1.12
   1 -20   1    0.62    1.00
  -1 -20  -1    0.80    0.90
  -1 -20  -1   -0.25    0.80
   1 -20   1    0.04    0.79
   2 -20   1    4.09    0.95
   2 -20   1    3.02    1.12
  -2 -20  -1    4.19    0.89
  -2 -20  -1    4.83    1.11
   3 -20   1    2.23    1.16
  -3 -20  -1    1.79    1.00
   3 -20   1    2.58    0.90
   4 -20   1    0.74    1.06
   4 -20   1    1.42    0.82
  -4 -20  -1    1.42    0.91
   5 -20   1    4.11    0.91
  -5 -20  -1    3.71    1.15
   5 -20   1    2.49    1.25
   6 -20   1   -1.20    1.14
  -6 -20  -1    0.86    1.00
   7 -20   1    0.55    1.26
  -7 -20  -1    1.41    1.06
  -8 -20  -1    0.50    1.06
   8 -20   1   -0.60    1.28
  -9 -20  -1    0.00    1.10
   9 -20   1   -1.18    1.36
  -9 -21   1    2.05    1.23
   9 -21  -1    0.33    1.33
  -8 -21   1   -0.70    0.95
   8 -21  -1   -1.41    1.23
   7 -21  -1   -1.96    1.13
  -7 -21   1    0.16    1.06
  -6 -21   1    0.11    0.94
   6 -21  -1   -1.84    1.07
   6 -21  -1   -1.07    0.85
   5 -21  -1    0.02    0.85
   5 -21  -1   -0.80    1.04
  -5 -21   1    0.39    1.01
  -4 -21   1   -0.45    0.86
   4 -21  -1    0.42    0.81
   4 -21  -1    0.89    1.08
  -3 -21   1   -0.08    0.93
   3 -21  -1    0.75    1.01
   3 -21  -1    1.55    0.87
   2 -21  -1   -0.97    0.82
   2 -21  -1    0.66    0.95
  -2 -21   1    0.80    0.91
  -2 -21   1   -0.28    0.86
  -1 -21   1    8.17    1.18
  -1 -21   1    7.32    1.18
   1 -21  -1    6.59    1.11
   1 -21  -1    7.37    1.13
   0 -21  -1   -0.80    0.81
   0 -21   1   -0.98    0.80
   0 -21  -1    0.26    0.87
   0 -21   1   -0.72    0.91
  -1 -21  -1    9.87    1.24
   1 -21   1    8.36    1.26
  -1 -21  -1    8.75    1.09
   1 -21   1   11.23    1.20
   2 -21   1    0.54    0.82
  -2 -21  -1   -0.23    0.85
   2 -21   1   -0.89    1.00
  -3 -21  -1    3.22    1.02
   3 -21   1    5.02    0.95
   3 -21   1    4.05    1.23
  -4 -21  -1    1.79    0.93
   4 -21   1   -0.79    1.00
   4 -21   1    0.97    0.82
   5 -21   1   -1.77    1.07
   5 -21   1   -0.44    0.78
  -5 -21  -1   -0.44    0.97
   6 -21   1   -0.13    1.10
  -6 -21  -1   -1.02    0.98
   7 -21   1    1.19    1.23
  -7 -21  -1    0.83    1.08
   8 -21   1   -0.27    1.34
  -8 -21  -1   -0.02    0.97
  -8 -22   1   -0.57    1.11
   8 -22  -1   -2.09    1.23
  -7 -22   1    0.25    1.00
   7 -22  -1   -0.67    1.20
   6 -22  -1   -0.44    1.14
   6 -22  -1   -0.39    0.90
  -6 -22   1    0.67    1.07
  -5 -22   1    2.49    1.12
   5 -22  -1    1.59    0.91
   5 -22  -1    0.61    1.03
  -4 -22   1    0.04    1.01
   4 -22  -1    1.56    0.87
   4 -22  -1   -0.90    0.93
  -3 -22   1    2.71    0.98
   3 -22  -1    2.50    0.95
   3 -22  -1    2.28    1.07
  -2 -22   1    1.61    0.99
   2 -22  -1    0.93    0.98
   2 -22  -1    1.05    0.90
   1 -22  -1   -0.41    0.96
  -1 -22   1    0.77    0.93
   1 -22  -1    1.04    0.94
  -1 -22   1    0.45    0.94
   0 -22  -1    4.01    1.07
   0 -22   1    2.51    1.12
   0 -22   1    3.57    1.01
   0 -22  -1    3.00    0.99
  -1 -22  -1    0.53    0.92
  -1 -22  -1   -0.91    0.83
   1 -22   1   -2.71    0.98
   1 -22   1   -0.31    0.82
  -2 -22  -1    3.67    1.11
   2 -22   1    3.61    1.18
   2 -22   1    6.26    1.03
   3 -22   1    1.36    1.16
  -3 -22  -1    1.85    0.96
   3 -22   1    1.30    0.89
   4 -22   1   -0.37    1.05
  -4 -22  -1    1.23    1.03
   4 -22   1    1.92    0.89
  -5 -22  -1    0.03    1.00
   5 -22   1    0.43    1.09
  -6 -22  -1   -1.59    1.01
   6 -22   1    0.06    1.30
   7 -22   1    0.21    1.38
  -7 -22  -1    0.48    1.16
  -7 -23   1    0.11    1.15
   7 -23  -1   -0.88    1.13
   6 -23  -1   -0.59    1.11
   6 -23  -1   -0.47    0.91
  -6 -23   1    0.78    1.05
   5 -23  -1   -1.12    1.12
  -5 -23   1   -0.80    0.96
   5 -23  -1    0.29    0.96
  -4 -23   1    3.03    1.14
   4 -23  -1    3.60    1.00
   4 -23  -1    4.53    1.26
   3 -23  -1   -2.11    0.94
   3 -23  -1    0.14    0.88
  -3 -23   1    1.31    0.95
  -2 -23   1    2.79    1.06
   2 -23  -1    2.53    0.97
   2 -23  -1    0.93    1.00
  -1 -23   1    0.95    0.95
  -1 -23   1   -1.24    0.93
   1 -23  -1   -1.46    0.88
   1 -23  -1   -0.47    0.90
   0 -23  -1    1.10    0.96
   0 -23   1    0.92    0.91
   0 -23  -1   -1.09    0.91
   0 -23   1   -1.31    0.94
  -1 -23  -1    1.35    0.97
   1 -23   1   -0.49    1.00
   1 -23   1    0.82    0.89
   2 -23   1   -1.97    0.99
   2 -23   1    0.98    0.89
  -2 -23  -1    2.62    1.06
   3 -23   1   -0.97    1.10
   3 -23   1    0.46    0.84
  -3 -23  -1    0.29    1.04
   4 -23   1    0.60    0.88
   4 -23   1    1.02    1.22
  -4 -23  -1    2.52    1.15
  -5 -23  -1    0.50    1.08
   5 -23   1   -2.74    1.17
  -6 -23  -1    4.21    1.26
   6 -23   1    1.00    1.38
  -6 -24   1    0.42    1.17
   5 -24  -1    0.68    1.03
   5 -24  -1   -0.69    1.16
  -5 -24   1    0.64    1.13
   4 -24  -1    1.37    0.96
   4 -24  -1    0.46    1.13
  -4 -24   1    1.01    1.00
   3 -24  -1    0.11    0.91
  -3 -24   1    1.41    1.09
   3 -24  -1   -0.22    1.06
   2 -24  -1    1.08    0.98
  -2 -24   1    0.48    1.03
   2 -24  -1   -1.10    1.00
  -1 -24   1    1.75    0.99
   1 -24  -1   -0.56    0.92
   1 -24  -1   -1.25    1.01
   0 -24  -1   -1.01    0.96
   0 -24  -1   -0.19    0.87
   0 -24   1   -1.24    0.97
   0 -24   1    0.61    0.94
  -1 -24  -1   -0.16    0.89
   1 -24   1   -1.99    1.02
   1 -24   1   -0.89    0.86
   2 -24   1   -0.84    0.89
  -2 -24  -1    0.94    0.97
   2 -24   1   -0.33    1.11
   3 -24   1    0.57    0.90
  -3 -24  -1    0.94    1.12
   3 -24   1    0.94    1.22
  -4 -24  -1    0.18    1.13
   4 -24   1   -1.67    1.19
  -5 -24  -1    1.64    1.19
   5 -24   1   -0.73    1.29
   4 -25  -1   -0.85    1.14
  -4 -25   1    0.35    1.12
   4 -25  -1   -0.35    0.99
  -3 -25   1    2.34    1.16
   3 -25  -1   -1.14    1.06
   3 -25  -1    2.10    1.06
   2 -25  -1   -0.30    1.04
   2 -25  -1    0.32    0.96
  -2 -25   1    0.84    1.05
   1 -25  -1   -0.39    1.02
   1 -25  -1    1.87    1.08
  -1 -25   1    3.30    1.12
   0 -25   1    0.53    0.99
   0 -25  -1   -0.51    0.99
   0 -25   1   -1.66    1.06
   1 -25   1    0.72    1.12
   1 -25   1    1.79    1.03
  -1 -25  -1    2.11    1.11
  -2 -25  -1    0.41    1.08
   2 -25   1    0.11    0.94
   2 -25   1   -0.70    1.13
   3 -25   1    0.27    1.24
  -3 -25  -1    1.07    1.05
   3 -25   1    1.45    0.99
  15   0  -2   -1.54    1.30
  14   0  -2   -1.28    1.21
 -13   0   2   -0.73    0.87
  13   0  -2   -0.48    1.27
  12   0  -2   11.03    1.56
  11   0  -2   -0.84    0.65
  11   0  -2    2.10    1.23
  10   0  -2   73.14    2.48
  10   0  -2   70.79    3.22
   9   0  -2    0.01    0.59
   9   0  -2    0.26    1.06
   8   0  -2   19.66    1.05
   8   0  -2   17.41    1.49
   7   0  -2   -0.13    0.47
   7   0  -2    0.46    0.70
   6   0  -2   68.14    2.15
   5   0  -2   -0.09    0.53
   5   0  -2    0.18    0.36
   4   0  -2   75.16    2.25
   4   0  -2   74.59    2.43
   3   0  -2    0.26    0.32
   3   0  -2    0.82    0.51
   2   0  -2  437.74   11.85
   2   0  -2  420.90   12.33
   1   0  -2   -0.07    0.15
   1   0  -2    0.14    0.16
   0   0  -2   55.66    1.70
   0   0  -2   58.56    1.69
  -1   0  -2   -0.31    0.23
  -1   0  -2   -0.03    0.19
  -2   0  -2   28.94    0.89
  -2   0  -2   29.71    1.11
   3   0   2   -0.07    0.46
   3   0   2   -0.59    0.47
  -3   0  -2   -0.14    0.31
  -3   0  -2    0.14    0.27
   4   0   2    1.83    0.49
  -4   0  -2    0.49    0.32
   4   0   2    1.08    0.52
   5   0   2    0.13    0.56
  -5   0  -2   -0.39    0.37
   5   0   2   -0.07    0.53
   6   0   2   16.64    1.22
   6   0   2   17.82    1.12
  -6   0  -2   15.36    0.86
  -7   0  -2   -0.44    0.51
   7   0   2    0.58    0.74
   7   0   2   -0.70    0.76
  -8   0  -2    2.71    0.65
   8   0   2    1.97    1.01
   8   0   2    2.74    0.86
   9   0   2   -0.38    0.87
   9   0   2   -0.02    1.01
  -9   0  -2    0.09    0.64
  10   0   2   65.06    2.53
  10   0   2   67.29    3.01
 -10   0  -2   68.70    2.28
  11   0   2    0.45    1.10
  12   0   2   15.72    1.59
  13   0   2    0.99    1.18
  14   0   2    3.47    1.54
  15  -1  -2    2.00    1.49
  15   1  -2    0.31    1.36
 -14  -1   2   -0.85    0.88
  14  -1  -2    2.12    1.38
  14   1  -2    0.71    1.28
  13  -1  -2    0.47    1.31
 -13  -1   2    0.19    0.89
  13   1  -2    2.83    1.40
 -12  -1   2    5.30    1.02
  12  -1  -2    4.42    0.81
  12  -1  -2    3.50    1.31
  12   1  -2    4.03    1.26
  11  -1  -2   16.92    1.61
  11  -1  -2   18.12    1.23
  11   1  -2   15.19    1.56
  10  -1  -2    2.60    1.22
  10  -1  -2    1.50    0.75
  10   1  -2    1.00    0.64
  10   1  -2   -0.80    1.11
   9  -1  -2   23.35    1.82
   9  -1  -2   27.57    1.37
   9   1  -2   26.54    1.24
   9   1  -2   26.30    1.92
   8  -1  -2    8.19    1.01
   8  -1  -2    7.61    0.77
   8   1  -2    8.01    0.68
   8   1  -2    8.10    1.10
   7  -1  -2   -0.15    0.48
   7  -1  -2    1.13    0.74
   7   1  -2    0.41    0.43
   7   1  -2    0.31    0.72
   6  -1  -2    4.58    0.54
   6  -1  -2    3.42    0.71
   6   1  -2    3.31    0.75
   6   1  -2    3.65    0.44
   5  -1  -2  102.85    3.03
   5  -1  -2   98.02    3.21
   5   1  -2  101.42    3.22
   5   1  -2  103.32    2.94
   4  -1  -2   28.98    1.09
   4  -1  -2   26.10    1.29
   4   1  -2   29.25    0.99
   4   1  -2   27.16    1.28
   3  -1  -2    3.06    0.55
   3  -1  -2    2.14    0.42
   3   1  -2    2.52    0.33
   3   1  -2    3.02    0.61
   2  -1  -2    2.34    0.31
   2  -1  -2    1.97    0.32
   2   1  -2    2.49    0.37
   2   1  -2    2.29    0.25
   1  -1  -2  178.01    4.90
   1  -1  -2  163.97    4.98
   1   1  -2  179.81    5.01
   1   1  -2  184.68    4.89
   0  -1  -2   20.22    0.69
   0  -1  -2   19.49    0.66
   0  -1  -2   20.53    0.71
   0   1  -2   20.18    0.70
  -1  -1  -2  266.19    6.72
  -1  -1  -2  260.86    7.33
   1  -1   2  258.08    6.63
  -1   1  -2  250.72    7.32
   2  -1   2    0.03    0.56
  -2  -1  -2    0.87    0.30
  -2  -1  -2    1.15    0.32
  -2   1  -2    1.06    0.18
  -2   1  -2    0.73    0.32
   3  -1   2   28.10    1.21
  -3  -1  -2   29.49    0.98
  -3   1  -2   30.07    0.89
   3   1   2   28.09    1.22
  -3   1  -2   29.34    1.13
   4  -1   2   11.74    0.93
   4  -1   2   11.42    0.86
  -4  -1  -2   12.48    0.68
   4   1   2   12.85    0.80
  -4   1  -2   12.64    0.59
   4   1   2   11.10    0.88
   5  -1   2   -0.03    0.63
   5  -1   2    0.13    0.58
  -5  -1  -2    0.71    0.40
  -5   1  -2    0.63    0.37
   5   1   2    0.80    0.53
   5   1   2    1.12    0.62
  -6  -1  -2   41.09    1.46
   6  -1   2   42.68    1.83
   6  -1   2   43.23    1.76
   6   1   2   42.93    1.63
  -6   1  -2   45.64    1.42
   6   1   2   40.08    1.92
   7  -1   2    0.81    0.79
   7  -1   2    0.79    0.83
  -7  -1  -2    1.16    0.57
   7   1   2    0.43    0.73
  -7   1  -2    0.72    0.51
   7   1   2    0.57    0.81
   8  -1   2   36.30    1.98
   8  -1   2   38.92    1.82
  -8  -1  -2   36.08    1.48
   8   1   2   38.50    2.07
   8   1   2   38.47    1.68
  -8   1  -2   36.22    1.46
  -9  -1  -2   13.57    1.05
   9  -1   2   14.72    1.40
   9  -1   2   14.61    1.26
   9   1   2   14.53    1.43
  -9   1  -2   14.37    1.03
   9   1   2   15.70    1.19
 -10  -1  -2    3.88    0.75
  10  -1   2    4.55    1.05
  10  -1   2    3.39    0.94
  10   1   2    2.58    0.85
  10   1   2    3.09    1.15
  11  -1   2    6.17    1.25
  11  -1   2    4.98    1.00
  11   1   2    9.93    1.42
  12  -1   2   -0.30    1.17
  12   1   2    2.35    1.25
  13  -1   2    0.80    1.27
  13   1   2    1.22    1.32
  14  -1   2    0.26    1.43
  14   1   2   -0.11    1.36
  15  -2  -2    4.03    1.55
  15   2  -2    1.26    1.44
  14  -2  -2    0.67    1.36
 -14  -2   2   -0.27    0.96
  14   2  -2    0.35    1.29
  13  -2  -2    8.14    1.53
 -13  -2   2    8.41    1.16
  13   2  -2    8.08    1.58
  12  -2  -2    0.07    0.74
 -12  -2   2   -1.12    0.88
  12  -2  -2   -0.37    1.06
  12   2  -2    0.58    1.24
  11  -2  -2    1.20    1.17
  11  -2  -2    0.33    0.75
 -11  -2   2    1.20    0.90
  11   2  -2    1.43    1.27
  10  -2  -2    2.50    0.79
  10  -2  -2    2.54    1.22
  10   2  -2    0.72    1.17
  10   2  -2    3.54    0.61
   9  -2  -2    1.21    1.05
   9  -2  -2    2.51    0.73
   9   2  -2    1.97    0.53
   9   2  -2    2.13    1.10
   8  -2  -2    6.03    1.01
   8  -2  -2    7.15    0.77
   8   2  -2    7.31    1.05
   8   2  -2    6.62    0.58
   7  -2  -2   32.90    1.43
   7  -2  -2   33.37    1.71
   7   2  -2   31.54    1.68
   7   2  -2   31.69    1.18
   6  -2  -2    9.42    0.80
   6  -2  -2   10.01    0.83
   6   2  -2   11.05    0.61
   6   2  -2    9.81    0.91
   5  -2  -2  170.13    4.90
   5  -2  -2  169.32    5.05
   5   2  -2  174.37    4.75
   5   2  -2  165.24    5.10
   4  -2  -2    2.66    0.47
   4  -2  -2    2.26    0.52
   4   2  -2    2.19    0.30
   4   2  -2    2.08    0.58
   3  -2  -2  187.06    5.30
   3  -2  -2  178.48    5.18
   3   2  -2  179.74    5.39
   3   2  -2  186.79    5.07
   2  -2  -2    3.50    0.35
   2  -2  -2    3.22    0.39
   2   2  -2    3.80    0.46
   2   2  -2    3.23    0.28
   1  -2  -2   33.39    0.99
   1  -2  -2   31.80    1.04
   1  -2  -2   32.36    1.01
   1   2  -2   30.85    1.07
   0  -2  -2   22.19    0.75
   0  -2  -2   22.46    0.77
   0  -2  -2   22.28    0.78
   0   2  -2   22.21    0.78
  -1  -2  -2   19.68    0.75
  -1  -2  -2   19.18    0.72
  -1  -2  -2   18.75    0.77
  -1   2  -2   19.15    0.78
  -2  -2  -2    2.60    0.35
  -2  -2  -2    3.56    0.38
   2  -2   2    2.04    0.61
   2   2   2    2.12    0.50
  -2   2  -2    2.84    0.34
   3  -2   2   15.08    0.97
  -3  -2  -2   12.24    0.66
  -3   2  -2   14.38    0.70
  -3   2  -2   15.25    0.51
   3   2   2   11.35    0.86
   4  -2   2    2.50    0.54
  -4  -2  -2    2.82    0.43
   4  -2   2    2.10    0.59
   4   2   2    2.23    0.46
  -4   2  -2    2.00    0.40
  -4   2  -2    2.55    0.32
   4   2   2    1.96    0.52
  -5  -2  -2   67.70    2.18
   5  -2   2   70.34    2.45
   5  -2   2   69.58    2.48
   5   2   2   76.79    2.55
   5   2   2   77.93    2.31
  -5   2  -2   74.52    2.08
   6  -2   2   -0.04    0.71
   6  -2   2    0.94    0.64
  -6  -2  -2    0.66    0.49
   6   2   2    1.45    0.58
   6   2   2    1.42    0.70
  -6   2  -2    0.96    0.43
  -7  -2  -2   34.43    1.40
   7  -2   2   35.15    1.75
   7  -2   2   32.78    1.64
  -7   2  -2   34.79    1.29
   7   2   2   31.67    1.79
   7   2   2   34.87    1.49
  -8  -2  -2   13.23    1.02
   8  -2   2   14.45    1.26
   8  -2   2   15.38    1.24
  -8   2  -2   13.14    0.91
   8   2   2   13.48    1.16
   8   2   2   10.68    1.31
  -9  -2  -2   16.13    1.13
   9  -2   2   15.79    1.47
   9  -2   2   14.32    1.27
  -9   2  -2   13.48    1.04
   9   2   2   15.62    1.26
   9   2   2   17.22    1.56
  10  -2   2    1.10    1.01
  10  -2   2   -0.53    0.83
 -10  -2  -2   -0.23    0.68
  10   2   2    0.48    1.10
  11  -2   2    0.52    0.98
  11  -2   2   -1.38    0.87
  11   2   2   -0.09    1.12
  12  -2   2    1.64    1.18
  12   2   2    0.16    1.12
  13  -2   2    2.92    1.31
  13   2   2    2.49    1.35
  14  -2   2   -0.36    1.38
  14   2   2    1.86    1.50
  15  -3  -2   -3.08    1.39
  15   3  -2   -0.29    1.43
 -14  -3   2    1.69    0.97
  14  -3  -2    1.68    1.31
  14   3  -2   -0.17    1.40
  13  -3  -2    2.37    1.29
 -13  -3   2   -0.57    0.93
  13   3  -2    0.61    1.26
  12  -3  -2    0.86    1.19
 -12  -3   2    1.02    0.87
  12  -3  -2    2.46    0.85
  12   3  -2    0.97    1.17
  11  -3  -2    1.77    1.15
 -11  -3   2    1.65    0.89
  11  -3  -2    1.66    0.78
  11   3  -2    1.26    1.18
  10  -3  -2    1.17    1.16
 -10  -3   2    3.28    0.99
  10  -3  -2    2.11    0.88
  10   3  -2    1.23    1.18
   9  -3  -2   37.28    1.72
   9  -3  -2   35.01    2.11
  -9  -3   2   34.00    1.67
   9   3  -2   33.11    2.13
   9   3  -2   33.26    1.27
   8  -3  -2    0.65    0.68
   8  -3  -2    0.71    0.86
   8   3  -2   -0.02    0.37
   8   3  -2   -0.77    0.89
   7  -3  -2  115.28    3.51
   7  -3  -2  109.10    3.64
   7   3  -2  111.48    3.20
   7   3  -2  109.92    3.72
   6  -3  -2   -0.41    0.60
   6  -3  -2    0.94    0.51
   6   3  -2    0.16    0.27
   6   3  -2   -0.50    0.66
   5  -3  -2    2.71    0.55
   5  -3  -2    4.13    0.59
   5   3  -2    4.42    0.37
   5   3  -2    4.25    0.68
   4  -3  -2   98.37    2.99
   4  -3  -2  102.32    2.95
   4   3  -2   97.03    2.74
   4   3  -2   91.62    3.08
   3  -3  -2   36.63    1.28
   3  -3  -2   34.31    1.28
   3   3  -2   34.26    1.42
   3   3  -2   32.64    1.06
   2  -3  -2   19.83    0.93
   2  -3  -2   19.39    0.77
   2   3  -2   20.70    0.96
  -1  -3   2   17.41    0.77
   1  -3  -2   16.68    0.75
   1  -3  -2   17.75    0.79
   1  -3  -2   17.40    0.59
   1   3  -2   17.58    0.71
   0  -3  -2  428.28   11.56
   0  -3   2  455.97   11.50
   0  -3  -2  448.58   12.62
   0  -3  -2  443.41   12.21
   0   3  -2  455.90   12.58
  -1  -3  -2  105.28    2.92
   1  -3   2  106.23    2.78
  -1  -3  -2  105.46    3.01
   1  -3   2  103.21    3.19
  -1  -3  -2  105.97    3.09
  -1   3  -2  108.93    3.11
   2  -3   2    0.44    0.60
  -2  -3  -2   -0.05    0.24
  -2  -3  -2    0.10    0.34
  -2   3  -2    0.48    0.29
   2   3   2   -0.49    0.45
  -3  -3  -2   60.99    1.89
   3  -3   2   62.61    2.15
   3   3   2   65.00    2.12
  -3   3  -2   64.32    2.01
  -4  -3  -2   50.52    1.67
   4  -3   2   53.11    1.87
   4   3   2   51.61    1.88
  -4   3  -2   51.75    1.75
   5  -3   2    0.87    0.69
  -5  -3  -2    0.61    0.44
   5  -3   2    0.37    0.58
   5   3   2    0.18    0.65
   5   3   2   -0.55    0.45
   6  -3   2   30.18    1.56
  -6  -3  -2   27.85    1.24
   6  -3   2   29.08    1.50
   6   3   2   27.05    1.54
   6   3   2   28.94    1.20
   7  -3   2   30.15    1.65
   7  -3   2   29.40    1.65
  -7  -3  -2   33.06    1.40
  -7   3  -2   32.94    1.24
   7   3   2   29.92    1.91
   7   3   2   29.70    1.36
  -8  -3  -2   12.62    0.98
   8  -3   2   11.34    1.22
   8  -3   2   11.68    1.18
   8   3   2   12.40    1.35
   8   3   2   11.96    0.93
  -8   3  -2   11.51    0.80
   9  -3   2   25.65    1.70
  -9  -3  -2   24.52    1.37
   9  -3   2   27.33    1.82
   9   3   2   27.45    1.95
  10  -3   2    1.15    0.91
  10  -3   2    1.21    0.94
 -10  -3  -2    0.42    0.66
  10   3   2    1.28    0.99
 -11  -3  -2    7.78    0.94
  11  -3   2    7.37    1.16
  11  -3   2    6.26    1.27
  11   3   2    6.48    1.36
  12  -3   2    0.83    1.14
  12   3   2   -0.34    1.15
  13  -3   2    1.02    1.23
  13   3   2    3.02    1.42
  14  -3   2    1.27    1.36
  14   3   2   -0.36    1.31
  15  -4  -2   -1.40    1.37
  15   4  -2    0.02    1.55
  14  -4  -2   -0.35    1.23
 -14  -4   2   -1.66    0.87
  14   4  -2    1.55    1.33
  13  -4  -2   -0.43    0.83
 -13  -4   2    0.71    0.93
  13  -4  -2    0.43    1.13
  13   4  -2   -1.33    1.33
  12  -4  -2    4.71    0.97
 -12  -4   2    2.50    0.94
  12  -4  -2    2.88    1.11
  12   4  -2    3.54    1.39
  11  -4  -2    4.93    1.19
 -11  -4   2    4.54    0.97
  11  -4  -2    4.52    0.94
  11   4  -2    5.77    1.31
 -10  -4   2   10.52    1.19
  10  -4  -2   13.06    1.33
  10  -4  -2   12.11    1.13
  10   4  -2   12.20    1.50
  -9  -4   2    1.49    0.88
   9  -4  -2    2.83    1.03
   9  -4  -2    2.35    0.83
   9   4  -2    2.10    1.19
   9   4  -2    2.38    0.39
   8  -4  -2   58.00    2.39
   8  -4  -2   57.69    2.19
  -8  -4   2   53.07    2.11
   8   4  -2   55.54    2.46
   8   4  -2   56.54    1.71
   7  -4  -2    6.22    0.84
   7  -4  -2    6.05    0.79
  -7  -4   2    6.70    0.88
   7   4  -2    4.73    0.91
   7   4  -2    5.46    0.43
   6  -4  -2   51.42    1.96
   6  -4  -2   51.05    1.94
  -6  -4   2   50.37    1.92
   6   4  -2   54.98    2.12
   6   4  -2   52.43    1.54
   5  -4  -2   19.97    1.12
   5  -4  -2   20.35    1.11
  -5  -4   2   23.42    1.11
   5   4  -2   21.28    0.72
   5   4  -2   23.61    1.40
   4  -4  -2   20.58    1.02
  -4  -4   2   22.10    1.11
   4  -4  -2   22.54    1.09
   4   4  -2   21.11    1.30
   3  -4  -2    0.65    0.44
   3  -4  -2    1.52    0.38
  -3  -4   2    1.44    0.49
   3   4  -2    1.12    0.53
   2  -4  -2   58.18    1.74
   2  -4  -2   60.25    1.81
   2  -4  -2   58.49    1.93
  -2  -4   2   57.73    1.86
   2   4  -2   59.34    1.98
   1  -4  -2   21.07    0.69
  -1  -4   2   20.37    1.02
   1  -4  -2   22.96    0.97
  -1  -4   2   22.73    0.95
   1  -4  -2   22.41    0.95
   1   4  -2   20.82    0.86
   0  -4  -2   11.19    0.51
   0  -4  -2   12.23    0.68
   0  -4   2   12.09    0.66
   0  -4   2   10.48    0.86
   0  -4  -2   11.16    0.65
   0   4  -2   11.54    0.62
  -1  -4  -2   75.37    2.21
   1  -4   2   74.08    2.42
  -1  -4  -2   77.90    2.23
   1  -4   2   73.94    2.06
   1   4   2   77.31    2.35
  -1   4  -2   77.27    2.29
   2  -4   2  382.87    9.66
  -2  -4  -2  363.61    9.82
   2  -4   2  374.90   10.47
  -2  -4  -2  388.52   10.28
   2   4   2  363.91   10.65
  -2   4  -2  378.96   10.61
  -3  -4  -2    1.75    0.42
   3  -4   2    2.11    0.58
   3   4   2    1.82    0.52
  -3   4  -2    1.72    0.33
   4  -4   2    9.09    0.82
  -4  -4  -2   10.69    0.75
   4   4   2    9.90    0.81
  -4   4  -2    9.84    0.64
   5  -4   2    1.31    0.60
  -5  -4  -2    2.04    0.56
   5  -4   2    1.14    0.74
   5   4   2    1.31    0.44
   5   4   2    1.07    0.65
  -6  -4  -2    7.22    0.72
   6  -4   2    5.21    0.90
   6  -4   2    5.44    0.76
   6   4   2    6.10    0.89
   6   4   2    6.20    0.59
   7  -4   2    1.52    0.92
  -7  -4  -2   -0.35    0.58
   7  -4   2    0.39    0.74
   7   4   2   -0.52    0.58
   7   4   2   -0.78    0.85
   8  -4   2   25.08    1.80
   8  -4   2   24.88    1.65
  -8  -4  -2   20.96    1.30
   8   4   2   24.67    1.22
   8   4   2   23.29    1.98
   9  -4   2    0.13    1.00
   9  -4   2    1.56    1.04
  -9  -4  -2    1.00    0.67
   9   4   2    0.70    1.07
  10  -4   2   24.08    1.67
  10  -4   2   27.62    1.78
 -10  -4  -2   24.43    1.39
  10   4   2   20.33    1.73
  11  -4   2   -1.53    0.91
 -11  -4  -2   -1.72    0.67
  11  -4   2    1.68    1.09
  11   4   2    0.16    1.18
  12  -4   2    3.13    1.08
  12  -4   2    5.18    1.28
  12   4   2    4.53    1.34
  13  -4   2    0.06    1.07
  13   4   2    0.54    1.33
  14  -4   2    3.14    1.48
  14   4   2    3.47    1.58
 -15  -5   2   -0.53    0.99
  15  -5  -2   -1.26    1.38
  15   5  -2    0.11    1.44
  14  -5  -2    3.32    1.34
 -14  -5   2    1.42    1.01
  14   5  -2    3.39    1.56
 -13  -5   2    1.85    0.97
  13  -5  -2    2.68    0.97
  13  -5  -2    2.59    1.27
  13   5  -2   -0.58    1.35
  12  -5  -2   10.41    1.40
 -12  -5   2    8.54    1.16
  12  -5  -2    7.39    1.06
  12   5  -2    6.55    1.50
  11  -5  -2    0.60    0.80
 -11  -5   2   -0.35    0.84
  11  -5  -2   -0.23    1.02
  11   5  -2   -1.21    1.13
 -10  -5   2    1.02    0.92
  10  -5  -2    1.22    0.88
  10  -5  -2   -0.11    1.08
  10   5  -2   -0.38    1.21
  -9  -5   2    4.39    0.98
   9  -5  -2    2.67    1.03
   9  -5  -2    2.97    0.91
   9   5  -2    3.42    1.17
   8  -5  -2    5.97    0.98
   8  -5  -2    6.22    0.93
  -8  -5   2    5.17    0.93
   8   5  -2    6.51    1.22
   7  -5  -2   14.11    1.16
   7  -5  -2   13.45    1.02
  -7  -5   2   12.03    1.05
   7   5  -2   11.50    1.13
  -6  -5   2   75.78    2.45
   6  -5  -2   71.91    2.51
   6  -5  -2   70.49    2.50
   6   5  -2   72.14    2.72
  -5  -5   2    7.33    0.73
   5  -5  -2    7.96    0.63
   5  -5  -2    7.40    0.76
   5   5  -2    6.54    0.79
  -4  -5   2   61.76    1.97
   4  -5  -2   62.79    2.08
   4  -5  -2   58.81    1.94
   4   5  -2   56.96    2.17
   3  -5  -2  123.08    3.58
   3  -5  -2  125.64    3.69
  -3  -5   2  122.94    3.51
   3   5  -2  124.65    3.77
   2  -5  -2    1.72    0.18
   2  -5  -2    1.50    0.46
  -2  -5   2    1.39    0.43
  -2  -5   2    2.11    0.51
   2  -5  -2    1.44    0.43
   2   5  -2    2.27    0.48
  -1  -5   2   27.13    1.06
   1  -5  -2   26.57    0.80
   1  -5  -2   26.33    1.08
  -1  -5   2   25.18    1.12
   1  -5  -2   26.21    1.07
   1   5  -2   26.75    1.02
   0  -5   2    4.57    0.46
   0  -5  -2    4.81    0.48
   0  -5  -2    5.07    0.45
   0  -5   2    4.34    0.65
   0   5   2    4.07    0.38
   0   5  -2    5.64    0.48
  -1  -5  -2   34.55    1.17
   1  -5   2   38.88    1.48
  -1  -5  -2   37.36    1.28
   1  -5   2   33.57    1.08
   1   5   2   31.77    1.27
  -1   5  -2   35.69    1.18
  -2  -5  -2   15.56    0.65
   2  -5   2   19.78    1.12
  -2  -5  -2   15.77    0.85
   2  -5   2   16.59    0.62
  -2   5  -2   16.10    0.72
   2   5   2   15.79    0.93
   3  -5   2   97.82    3.09
  -3  -5  -2   94.67    2.73
  -3  -5  -2   95.59    2.80
   3   5   2   93.25    3.00
  -3   5  -2   98.32    2.90
   4  -5   2   94.65    2.98
  -4  -5  -2   87.69    2.69
  -4   5  -2   90.18    2.78
   4   5   2   86.66    2.97
   5  -5   2    9.02    0.80
   5  -5   2   10.46    0.96
  -5  -5  -2    8.23    0.74
   5   5   2    9.65    0.90
   5   5   2    9.75    0.65
   6  -5   2   11.38    0.95
   6  -5   2   10.56    1.11
  -6  -5  -2   10.86    0.88
   6   5   2   10.33    0.76
   6   5   2   10.45    1.09
   7  -5   2    7.18    1.12
   7  -5   2    6.37    0.96
  -7  -5  -2    7.50    0.86
   7   5   2    7.63    0.67
   7   5   2    7.93    1.06
  -8  -5  -2    6.90    0.90
   8  -5   2    6.14    1.16
   8  -5   2    6.32    1.06
   8   5   2    7.78    1.18
  -9  -5  -2    9.63    0.97
   9  -5   2    8.22    1.22
   9  -5   2   10.08    1.23
   9   5   2    9.16    1.32
  10  -5   2    8.83    1.14
 -10  -5  -2    6.68    0.93
  10  -5   2    4.99    1.17
  10   5   2    8.54    1.27
 -11  -5  -2    0.88    0.80
  11  -5   2    3.16    1.04
  11  -5   2    1.95    1.05
  11   5   2    2.86    1.21
  12  -5   2   -0.46    0.97
  12  -5   2   -0.66    0.95
  12   5   2   -1.36    1.13
  13  -5   2    1.51    1.22
  13   5   2   -0.49    1.30
  14  -5   2    3.21    1.42
  14   5   2    1.74    1.54
 -15  -6   2    1.39    1.13
  15  -6  -2    1.04    1.44
  15   6  -2    2.06    1.67
 -14  -6   2   -0.09    0.94
  14  -6  -2   -0.95    1.23
  14  -6  -2    0.02    0.96
  14   6  -2   -0.91    1.32
 -13  -6   2    3.09    1.01
  13  -6  -2    3.92    1.28
  13  -6  -2    4.04    1.01
  13   6  -2    3.65    1.41
  12  -6  -2   -1.07    0.88
  12  -6  -2   -0.18    1.08
 -12  -6   2    0.43    0.87
  12   6  -2    0.93    1.36
 -11  -6   2    0.01    0.86
  11  -6  -2   -0.85    0.97
  11  -6  -2   -0.59    0.87
  11   6  -2    0.38    1.13
  10  -6  -2    1.12    1.05
 -10  -6   2    0.84    0.82
  10  -6  -2    2.30    0.96
  10   6  -2   -0.06    1.31
  -9  -6   2    6.19    1.06
   9  -6  -2    8.09    1.10
   9  -6  -2    9.52    1.16
   9   6  -2   10.48    1.46
  -8  -6   2   -0.14    0.75
   8  -6  -2   -0.20    0.83
   8  -6  -2    0.57    0.84
   8   6  -2    0.41    1.12
   7  -6  -2   22.05    1.48
  -7  -6   2   20.96    1.27
   7  -6  -2   21.48    1.30
   7   6  -2   21.92    1.77
  -6  -6   2    0.73    0.61
   6  -6  -2    2.49    0.72
   6  -6  -2    1.61    0.61
   6   6  -2    2.29    0.80
  -5  -6   2   71.22    2.40
   5  -6  -2   76.80    2.44
   5  -6  -2   76.88    2.58
  -4  -6   2   51.96    1.85
  -4  -6   2   55.69    1.64
   4  -6  -2   54.81    1.99
   4  -6  -2   57.23    1.78
   4   6  -2   54.96    2.08
   3  -6  -2   77.88    2.29
  -3  -6   2   75.94    2.35
   3  -6  -2   74.67    2.48
   3  -6  -2   75.57    2.26
  -3  -6   2   78.87    2.26
   3   6  -2   75.93    2.48
  -2  -6   2   15.96    0.81
  -2  -6   2   15.26    0.84
   2  -6  -2   15.03    0.86
   2  -6  -2   15.29    0.86
   2   6  -2   16.72    0.91
  -1  -6   2   24.60    1.01
  -1  -6   2   23.18    1.10
   1  -6  -2   22.05    0.97
   1  -6  -2   23.15    1.04
   1   6  -2   23.91    0.94
   0  -6  -2    1.30    0.39
   0  -6   2    1.77    0.41
   0  -6   2    1.11    0.51
   0  -6  -2    1.73    0.45
   0   6   2    1.29    0.32
   0   6  -2    1.24    0.31
   1  -6   2   10.90    0.59
  -1  -6  -2   11.16    0.63
   1  -6   2   10.47    0.82
  -1  -6  -2   11.34    0.79
  -1   6  -2   11.01    0.58
   1   6   2   10.69    0.75
   2  -6   2   13.11    0.98
  -2  -6  -2   14.14    0.83
  -2  -6  -2   13.18    0.62
   2  -6   2   13.47    0.61
  -2   6  -2   13.41    0.65
   2   6   2   13.83    0.89
   3  -6   2   91.00    2.52
   3  -6   2   90.21    2.98
  -3  -6  -2   91.55    2.65
  -3  -6  -2   96.74    2.78
   3   6   2   93.70    2.96
  -3   6  -2   92.53    2.81
   4  -6   2    2.84    0.83
  -4  -6  -2    3.16    0.59
  -4   6  -2    3.16    0.43
   4   6   2    2.72    0.64
  -5  -6  -2   60.00    1.97
   5  -6   2   54.63    2.24
   5  -6   2   53.81    2.07
  -5   6  -2   55.10    1.93
   5   6   2   59.37    2.28
   6  -6   2    4.92    1.00
  -6  -6  -2    4.58    0.74
   6  -6   2    5.28    0.81
   6   6   2    3.70    0.88
   6   6   2    3.70    0.47
   7  -6   2   12.10    1.30
   7  -6   2   14.31    1.25
  -7  -6  -2   13.31    1.03
   7   6   2   13.83    1.35
   7   6   2   14.15    0.82
  -8  -6  -2   -0.31    0.69
   8  -6   2   -0.24    0.88
   8  -6   2    1.65    1.08
   8   6   2   -0.04    1.10
  -9  -6  -2    2.39    0.75
   9  -6   2    2.84    1.01
   9  -6   2    3.48    1.11
   9   6   2    1.55    1.09
  10  -6   2    0.08    1.01
  10  -6   2   -0.20    0.91
 -10  -6  -2   -1.14    0.67
  10   6   2   -0.43    1.02
  11  -6   2    3.01    1.10
 -11  -6  -2    1.73    0.84
  11  -6   2    0.63    1.08
  11   6   2    1.91    1.30
  12  -6   2    0.67    1.10
  12  -6   2    0.21    1.01
  12   6   2    2.00    1.36
  13  -6   2   -0.21    1.12
  13  -6   2    3.34    1.25
  13   6   2    2.08    1.44
  14  -6   2   -0.91    1.28
  14   6   2   -1.69    1.43
 -15  -7   2   -0.60    1.00
  15  -7  -2   -2.15    1.36
  15   7  -2    0.75    1.50
 -14  -7   2    1.36    1.01
  14  -7  -2   -0.58    1.25
  14  -7  -2   -1.22    0.91
  14   7  -2    0.96    1.41
 -13  -7   2   -0.52    0.96
  13  -7  -2    1.56    1.21
  13  -7  -2    0.32    0.91
  13   7  -2    0.99    1.31
 -12  -7   2    0.96    0.94
  12  -7  -2    1.23    1.12
  12  -7  -2    0.39    0.92
  12   7  -2   -0.63    1.34
  11  -7  -2    9.75    1.24
  11  -7  -2   11.15    1.22
 -11  -7   2    9.30    1.19
  11   7  -2    8.82    1.54
 -10  -7   2    2.38    0.96
  10  -7  -2    3.40    1.04
  10  -7  -2    4.66    1.04
  10   7  -2    3.53    1.29
   9  -7  -2   13.02    1.25
  -9  -7   2   13.97    1.28
   9  -7  -2   14.20    1.32
   9   7  -2   17.57    1.67
   8  -7  -2    1.62    0.88
   8  -7  -2    1.64    0.92
  -8  -7   2    1.83    0.90
   8   7  -2    0.89    1.17
   7  -7  -2    8.75    0.99
  -7  -7   2   10.09    0.99
   7  -7  -2   11.62    0.95
   7   7  -2   11.64    1.19
   6  -7  -2    3.51    0.80
  -6  -7   2    2.09    0.74
   6  -7  -2    2.72    0.64
   6   7  -2    2.75    0.92
  -5  -7   2   25.61    1.31
   5  -7  -2   25.46    1.16
   5  -7  -2   25.27    1.38
   5   7  -2   25.16    1.43
  -4  -7   2   27.35    0.97
   4  -7  -2   28.93    1.36
  -4  -7   2   26.87    1.23
   4  -7  -2   25.94    1.04
   4   7  -2   26.10    1.44
   3  -7  -2   14.66    0.92
   3  -7  -2   14.75    0.61
  -3  -7   2   14.25    0.95
   3  -7  -2   15.54    0.87
  -3  -7   2   14.99    0.74
   3   7  -2   14.67    0.94
   2  -7  -2   41.72    1.59
  -2  -7   2   41.51    1.49
  -2  -7   2   43.82    1.48
   2  -7  -2   43.93    1.51
   2   7  -2   42.47    1.54
   1  -7  -2   21.12    1.01
   1  -7  -2   21.09    1.00
  -1  -7   2   21.14    1.02
  -1  -7   2   20.35    0.97
   1   7  -2   20.49    0.89
   0  -7   2   12.38    0.71
   0  -7  -2    9.82    0.74
   0  -7   2   10.91    0.86
   0  -7  -2   12.26    0.78
   0   7   2   10.94    0.61
   1  -7   2  147.92    4.32
  -1  -7  -2  135.22    4.02
  -1  -7  -2  146.60    4.13
   1  -7   2  143.88    3.91
  -1   7  -2  148.37    4.19
   1   7   2  142.50    4.21
   2  -7   2   10.94    0.61
   2  -7   2    9.87    0.85
  -2  -7  -2   12.05    0.78
  -2  -7  -2   11.08    0.60
   2   7   2   11.62    0.82
  -2   7  -2   10.99    0.58
   3  -7   2   34.28    1.66
  -3  -7  -2   37.42    1.39
  -3  -7  -2   35.81    1.17
   3  -7   2   36.77    1.17
  -3   7  -2   35.21    1.29
   3   7   2   36.01    1.52
   4  -7   2   20.99    1.38
  -4  -7  -2   17.37    1.08
   4   7   2   17.48    1.27
  -4   7  -2   18.60    0.91
   5  -7   2    4.32    0.68
   5  -7   2    5.00    0.96
  -5  -7  -2    4.15    0.70
   5   7   2    3.82    0.78
  -5   7  -2    5.61    0.55
   6  -7   2    2.94    0.96
   6  -7   2    1.76    0.71
  -6  -7  -2    2.32    0.71
   6   7   2    1.08    0.92
  -7  -7  -2    1.25    0.71
   7  -7   2    2.94    1.08
   7  -7   2    1.62    0.78
   7   7   2    1.58    1.07
   8  -7   2    3.72    1.20
  -8  -7  -2    6.35    0.94
   8  -7   2    4.90    1.02
   8   7   2    4.94    1.17
  -9  -7  -2    9.09    1.02
   9  -7   2   10.17    1.10
   9  -7   2    9.45    1.30
   9   7   2   11.13    1.41
  10  -7   2    2.25    0.98
  10  -7   2    0.56    1.05
 -10  -7  -2    2.16    0.79
  10   7   2    3.02    1.14
  11  -7   2    4.11    1.20
  11  -7   2    5.65    1.15
 -11  -7  -2    5.39    0.92
  11   7   2    5.32    1.43
  12  -7   2   -2.16    0.98
  12  -7   2    1.98    1.10
 -12  -7  -2   -0.69    0.75
  12   7   2    0.67    1.21
  13  -7   2    3.38    1.24
  13  -7   2    0.56    1.19
  13   7   2    4.28    1.52
  15  -8  -2   -3.68    1.31
 -15  -8   2   -1.50    1.00
  15   8  -2   -0.99    1.48
 -14  -8   2   -0.53    0.98
  14  -8  -2   -1.12    1.24
  14  -8  -2   -1.35    0.99
  14   8  -2   -0.55    1.37
 -13  -8   2    1.27    0.96
  13  -8  -2   -1.14    0.91
  13  -8  -2    2.10    1.19
  13   8  -2   -0.26    1.40
  12  -8  -2    7.87    1.29
  12  -8  -2    5.45    1.15
 -12  -8   2    7.65    1.19
  12   8  -2    4.79    1.43
 -11  -8   2    0.99    0.93
  11  -8  -2    1.24    0.93
  11  -8  -2    2.23    1.02
  11   8  -2    2.78    1.26
 -10  -8   2   16.29    1.39
  10  -8  -2   17.68    1.39
  10  -8  -2   18.50    1.57
  10   8  -2   17.24    1.63
   9  -8  -2    3.12    1.04
  -9  -8   2    1.66    0.96
   9  -8  -2    2.26    1.00
   9   8  -2    5.67    1.40
  -8  -8   2   13.07    1.25
   8  -8  -2   14.07    1.15
   8  -8  -2   12.82    1.22
   8   8  -2   15.02    1.52
   7  -8  -2    1.62    0.74
   7  -8  -2    2.35    0.91
  -7  -8   2    1.48    0.85
   7   8  -2    2.52    1.02
   6  -8  -2    8.90    0.73
  -6  -8   2    8.96    0.96
   6  -8  -2    7.57    0.93
   6   8  -2    8.00    1.08
   5  -8  -2   40.74    1.72
  -5  -8   2   38.07    1.61
  -5  -8   2   39.21    1.23
   5  -8  -2   41.81    1.49
   5   8  -2   38.68    1.78
  -4  -8   2    9.06    0.84
   4  -8  -2    9.70    0.85
   4  -8  -2    9.67    0.75
   4  -8  -2    9.33    0.67
  -4  -8   2    8.73    0.66
   4   8  -2    9.20    0.88
  -3  -8   2   23.04    1.16
   3  -8  -2   22.86    1.07
  -3  -8   2   22.06    0.97
   3  -8  -2   20.79    1.14
   3   8  -2   21.69    1.20
  -2  -8   2   65.28    2.06
   2  -8  -2   63.35    2.04
  -2  -8   2   65.92    2.05
   2   8  -2   60.03    2.07
   1  -8  -2   19.92    0.95
  -1  -8   2   19.18    1.07
  -1  -8   2   19.80    0.98
   1  -8  -2   18.52    0.94
   1   8  -2   19.71    0.86
   0  -8   2   90.13    2.64
   0  -8   2   88.67    2.87
   0  -8  -2   90.45    2.77
   0  -8  -2   89.47    2.73
   0   8   2   91.35    2.67
   0   8  -2   92.02    2.71
  -1  -8  -2   27.98    1.17
   1  -8   2   27.12    1.04
  -1  -8  -2   27.35    1.07
   1  -8   2   26.23    1.28
  -1   8  -2   29.95    1.03
   1   8   2   28.65    1.15
  -2  -8  -2   69.88    2.12
   2  -8   2   68.90    2.48
  -2  -8  -2   69.73    2.24
   2  -8   2   70.01    2.05
   2   8   2   70.32    2.27
  -2   8  -2   68.49    2.15
   3  -8   2    0.20    0.36
   3  -8   2    1.03    0.71
  -3  -8  -2    0.08    0.28
  -3  -8  -2   -0.02    0.49
  -3   8  -2    0.03    0.30
   3   8   2   -0.19    0.55
  -4  -8  -2    8.69    0.80
  -4  -8  -2    9.82    0.51
   4  -8   2    8.86    1.03
   4   8   2    8.78    0.83
  -4   8  -2    8.78    0.65
   5  -8   2    9.71    1.09
   5  -8   2    9.97    0.82
  -5  -8  -2   10.63    0.93
  -5   8  -2    9.13    0.75
   5   8   2   10.12    1.05
  -6  -8  -2    0.56    0.68
   6  -8   2    0.60    0.67
   6  -8   2    2.82    1.09
   6   8   2    1.49    0.98
   7  -8   2    4.54    0.87
  -7  -8  -2    3.97    0.83
   7  -8   2    5.08    1.21
   7   8   2    3.14    1.06
   8  -8   2    4.91    1.01
   8  -8   2    5.12    1.25
  -8  -8  -2    3.40    0.85
   8   8   2    2.83    1.12
   9  -8   2    0.79    0.84
   9  -8   2    0.49    0.96
  -9  -8  -2   -0.16    0.71
   9   8   2    0.05    1.12
 -10  -8  -2   13.05    1.22
  10  -8   2   17.30    1.41
  10  -8   2   13.98    1.51
  10   8   2   14.78    1.58
 -11  -8  -2    1.09    0.81
  11  -8   2    1.23    1.11
  11  -8   2    2.76    1.05
  11   8   2    2.16    1.24
 -12  -8  -2    7.54    1.07
  12  -8   2    5.18    1.31
  12  -8   2    9.88    1.34
  12   8   2    8.11    1.56
  13  -8   2   -2.29    1.13
  13  -8   2    2.16    1.22
  13   8   2    0.45    1.32
 -14  -9   2    2.66    1.12
  14  -9  -2    0.05    0.99
  14  -9  -2   -0.03    1.29
  14   9  -2   -0.07    1.38
  13  -9  -2   -0.22    0.93
 -13  -9   2    0.02    0.94
  13  -9  -2   -0.38    1.11
  13   9  -2   -0.35    1.44
 -12  -9   2    3.88    1.07
  12  -9  -2    4.86    1.19
  12  -9  -2    2.36    1.04
  12   9  -2    3.99    1.52
 -11  -9   2    2.92    1.02
  11  -9  -2    3.69    1.09
  11  -9  -2    5.41    1.10
  11   9  -2    4.67    1.34
  10  -9  -2    0.25    0.97
  10  -9  -2    1.39    0.95
 -10  -9   2    0.20    0.89
  10   9  -2    0.90    1.15
   9  -9  -2    5.42    1.04
   9  -9  -2    4.28    1.02
  -9  -9   2    3.71    1.01
   9   9  -2    3.58    1.41
   8  -9  -2    1.80    0.84
   8  -9  -2    0.77    0.90
  -8  -9   2    1.79    0.93
   8   9  -2    2.67    1.18
   7  -9  -2    0.22    0.68
  -7  -9   2    0.58    0.83
   7  -9  -2   -0.69    0.89
   7   9  -2    0.70    1.01
  -6  -9   2   70.57    2.55
   6  -9  -2   79.36    2.50
   6  -9  -2   72.05    2.70
   6   9  -2   73.05    2.92
  -5  -9   2    1.89    0.72
  -5  -9   2    0.93    0.36
   5  -9  -2    1.55    0.48
   5  -9  -2    1.13    0.71
   5   9  -2    0.58    0.80
  -4  -9   2   96.16    2.84
  -4  -9   2   94.93    3.00
   4  -9  -2   94.54    2.92
   4  -9  -2   95.61    2.83
   4  -9  -2   97.45    3.21
   4   9  -2   98.78    3.21
   3  -9  -2   -0.17    0.60
   3  -9  -2    1.03    0.49
  -3  -9   2    0.24    0.51
  -3  -9   2    0.61    0.55
   3   9  -2    0.91    0.59
   2  -9  -2   54.86    1.98
  -2  -9   2   58.49    1.93
   2  -9  -2   55.82    1.90
  -2  -9   2   54.12    1.93
   2   9  -2   55.78    1.90
   1  -9  -2   11.91    0.86
  -1  -9   2   11.47    0.94
  -1  -9   2   10.01    0.76
   1  -9  -2   10.24    0.86
   1   9  -2    9.34    0.71
   0  -9  -2   32.69    1.30
   0  -9  -2   34.26    1.38
   0  -9   2   31.83    1.47
   0  -9   2   31.19    1.24
   0   9  -2   31.78    1.17
   0   9   2   33.00    1.16
   1  -9   2   71.20    2.46
  -1  -9  -2   71.24    2.24
   1  -9   2   73.14    2.18
  -1  -9  -2   70.42    2.31
   1   9   2   72.22    2.29
  -1   9  -2   70.15    2.19
   2  -9   2    7.04    0.58
  -2  -9  -2    6.76    0.70
  -2  -9  -2    7.04    0.54
   2  -9   2    7.72    0.93
  -2   9  -2    6.93    0.53
   2   9   2    6.89    0.66
   3  -9   2    0.83    0.83
  -3  -9  -2    1.58    0.35
  -3  -9  -2    0.95    0.55
   3  -9   2    1.13    0.43
  -3   9  -2    1.15    0.34
   3   9   2    0.56    0.61
   4  -9   2   16.41    1.33
   4  -9   2   16.37    0.82
  -4  -9  -2   18.32    0.71
  -4  -9  -2   16.28    1.14
   4   9   2   15.05    1.30
  -4   9  -2   16.73    0.87
   5  -9   2    0.74    0.60
  -5  -9  -2    1.48    0.72
   5  -9   2    1.67    0.96
   5   9   2    2.15    0.87
  -5   9  -2    2.81    0.48
   6  -9   2   52.82    2.42
   6  -9   2   59.42    2.19
  -6  -9  -2   55.41    2.18
   6   9   2   56.87    2.54
   7  -9   2    1.68    1.16
   7  -9   2    0.15    0.80
  -7  -9  -2    0.40    0.79
   7   9   2    0.21    1.13
   8  -9   2    2.96    0.94
   8  -9   2    4.83    1.26
  -8  -9  -2    3.82    0.87
   8   9   2    4.88    1.29
  -9  -9  -2    0.92    0.78
   9  -9   2    0.79    1.12
   9  -9   2    1.75    0.86
   9   9   2    0.85    1.16
  10  -9   2    0.52    0.89
 -10  -9  -2   -0.17    0.77
  10  -9   2    1.76    1.15
  10   9   2   -0.24    1.13
 -11  -9  -2    4.61    0.96
  11  -9   2    4.75    1.23
  11  -9   2    6.53    1.17
  11   9   2    4.26    1.32
 -12  -9  -2   -0.61    0.87
  12  -9   2   -0.19    1.12
  12  -9   2    0.32    1.04
  12   9   2   -0.35    1.28
  13  -9   2   -1.53    1.15
  13  -9   2    2.48    1.23
  13   9   2   -0.23    1.45
  14 -10  -2   -1.28    1.04
 -14 -10   2    0.58    1.02
  14  10  -2   -3.38    1.47
 -13 -10   2    0.16    1.00
  13 -10  -2    1.19    1.04
  13  10  -2    1.96    1.36
  12 -10  -2   -0.80    1.07
  12 -10  -2   -1.02    0.99
 -12 -10   2   -1.03    0.80
  12  10  -2   -0.09    1.26
  11 -10  -2    2.66    1.06
 -11 -10   2    3.32    0.97
  11 -10  -2    3.39    1.10
  11  10  -2    2.39    1.42
  10 -10  -2    0.56    0.90
 -10 -10   2   -0.89    0.86
  10 -10  -2    0.08    0.97
  10  10  -2    0.57    1.25
  -9 -10   2    0.39    0.80
   9 -10  -2    0.32    0.92
   9 -10  -2    1.29    0.88
   9  10  -2    1.45    1.27
   8 -10  -2    4.31    0.88
   8 -10  -2    3.37    1.04
  -8 -10   2    3.76    1.00
   8  10  -2    3.31    1.33
   7 -10  -2   26.92    1.49
  -7 -10   2   27.38    1.64
   7 -10  -2   25.31    1.75
   7  10  -2   26.10    2.06
   6 -10  -2    3.52    0.91
  -6 -10   2    3.93    0.86
   6 -10  -2    4.52    0.65
   6  10  -2    6.13    1.13
   5 -10  -2  104.62    3.59
  -5 -10   2  107.42    3.09
   5 -10  -2  105.74    3.21
  -5 -10   2  109.89    3.40
   5  10  -2  108.57    3.66
  -4 -10   2    1.35    0.50
   4 -10  -2    1.66    0.69
  -4 -10   2    0.12    0.64
   4 -10  -2    0.39    0.56
   4  10  -2    0.95    0.72
  -3 -10   2   67.06    2.29
   3 -10  -2   65.58    2.19
  -3 -10   2   67.97    2.16
   3 -10  -2   65.76    2.40
   3  10  -2   63.22    2.28
   2 -10  -2   18.34    1.15
   2 -10  -2   18.45    1.00
  -2 -10   2   17.91    1.09
  -2 -10   2   18.21    1.11
   2  10  -2   15.81    0.97
  -1 -10   2   27.32    1.26
   1 -10  -2   25.62    1.27
  -1 -10   2   27.58    1.34
   1 -10  -2   28.25    1.23
   1  10  -2   28.48    1.13
   0 -10   2    6.76    0.83
   0 -10  -2    6.41    0.70
   0 -10   2    7.08    0.66
   0 -10  -2    7.75    0.69
   0  10   2    7.49    0.51
   0  10  -2    7.07    0.58
   1 -10   2    0.89    0.45
  -1 -10  -2    0.79    0.52
   1 -10   2    0.90    0.74
  -1 -10  -2    0.57    0.47
   1  10   2    0.44    0.49
  -1  10  -2    0.56    0.31
   2 -10   2    3.73    0.53
  -2 -10  -2    3.17    0.68
   2 -10   2    3.32    0.81
  -2 -10  -2    3.28    0.50
   2  10   2    3.83    0.65
  -2  10  -2    2.94    0.38
   3 -10   2   40.05    1.93
  -3 -10  -2   40.44    1.37
  -3 -10  -2   39.47    1.69
   3 -10   2   40.57    1.43
   3  10   2   40.19    1.72
  -3  10  -2   40.09    1.40
  -4 -10  -2    7.05    0.54
   4 -10   2    7.08    0.62
   4 -10   2    6.00    1.11
  -4 -10  -2    6.53    0.87
  -4  10  -2    6.68    0.55
   4  10   2    6.12    0.94
  -5 -10  -2   49.19    2.00
   5 -10   2   48.14    2.24
   5  10   2   50.06    2.25
  -5  10  -2   47.76    1.74
   6 -10   2    1.65    1.03
   6 -10   2    0.73    0.68
  -6 -10  -2    1.45    0.80
   6  10   2    0.42    1.08
   7 -10   2   20.03    1.54
   7 -10   2   17.76    1.60
  -7 -10  -2   17.77    1.39
   7  10   2   18.88    1.57
  -8 -10  -2    0.52    0.77
   8 -10   2    1.85    0.85
   8 -10   2    1.80    1.16
   8  10   2    1.54    1.17
   9 -10   2    2.02    0.89
  -9 -10  -2   -0.07    0.76
   9 -10   2    1.38    1.06
   9  10   2   -0.28    1.06
  10 -10   2    2.50    0.94
  10 -10   2   -2.48    0.96
 -10 -10  -2   -0.12    0.80
  10  10   2   -0.87    1.22
  11 -10   2    0.62    1.00
  11 -10   2   -1.10    1.08
 -11 -10  -2   -0.80    0.80
  11  10   2    0.36    1.16
 -12 -10  -2   -0.84    0.88
  12 -10   2   -2.32    1.08
  12 -10   2    0.09    1.02
  12  10   2    0.95    1.25
  13 -10   2   -0.90    1.25
  13 -10   2    0.32    1.17
  13  10   2   -1.66    1.43
  14 -11  -2   -2.41    1.03
 -14 -11   2    0.42    1.07
  14  11  -2   -1.67    1.40
  13 -11  -2   -0.96    1.00
 -13 -11   2    0.16    0.98
  13  11  -2    1.02    1.47
  12 -11  -2   -0.90    1.01
 -12 -11   2   -0.62    0.96
  12  11  -2   -0.59    1.21
  11 -11  -2    4.43    1.16
 -11 -11   2    3.83    1.10
  11  11  -2    3.60    1.42
  10 -11  -2    1.33    0.91
 -10 -11   2   -0.19    0.90
  10 -11  -2    0.02    0.99
  10  11  -2   -0.14    1.14
   9 -11  -2   25.77    1.86
   9 -11  -2   31.07    1.76
  -9 -11   2   27.93    1.76
   9  11  -2   27.98    2.02
  -8 -11   2   -0.18    0.84
   8 -11  -2    0.80    0.80
   8 -11  -2    0.41    1.04
   8  11  -2    0.80    1.25
  -7 -11   2    9.59    1.12
   7 -11  -2   14.84    1.26
   7 -11  -2   10.47    1.22
   7  11  -2   13.55    1.47
   6 -11  -2   21.22    1.62
  -6 -11   2   17.61    1.33
   6 -11  -2   19.39    1.17
   6  11  -2   21.17    1.82
   5 -11  -2    3.14    0.89
   5 -11  -2    5.08    0.51
   5 -11  -2    6.43    0.78
  -5 -11   2    4.93    0.85
  -5 -11   2    4.88    0.52
   5  11  -2    3.83    0.96
   4 -11  -2    2.69    0.67
  -4 -11   2    3.24    0.74
   4 -11  -2    3.85    0.81
  -4 -11   2    3.90    0.61
   4  11  -2    2.80    0.80
   3 -11  -2    8.52    0.90
  -3 -11   2    8.83    0.79
   3 -11  -2    9.09    0.80
  -3 -11   2   10.28    0.94
   3  11  -2   10.95    0.84
   2 -11  -2    3.40    0.69
  -2 -11   2    4.13    0.71
  -2 -11   2    4.22    0.72
   2 -11  -2    4.03    0.67
   2  11  -2    4.64    0.56
  -1 -11   2   59.69    2.15
  -1 -11   2   59.08    2.05
   1 -11  -2   60.90    2.08
   1 -11  -2   57.72    2.11
   1  11  -2   57.36    1.93
   0 -11   2   26.69    1.43
   0 -11  -2   27.21    1.31
   0 -11  -2   24.36    1.22
   0 -11   2   25.75    1.19
   0  11   2   23.82    1.02
   0  11  -2   26.99    1.04
   1 -11   2   18.33    1.26
   1 -11   2   19.71    1.01
  -1 -11  -2   20.60    1.02
  -1 -11  -2   19.03    1.18
   1  11   2   20.28    1.10
  -1  11  -2   18.48    0.85
  -2 -11  -2    0.35    0.62
   2 -11   2   -0.19    0.86
   2 -11   2    0.21    0.48
  -2 -11  -2   -0.15    0.43
   2  11   2   -0.73    0.59
  -2  11  -2    0.23    0.30
   3 -11   2   24.27    1.67
   3 -11   2   22.63    1.07
  -3 -11  -2   23.14    1.37
  -3 -11  -2   25.03    1.02
   3  11   2   20.47    1.39
  -3  11  -2   23.22    0.97
  -4 -11  -2   10.88    0.65
   4 -11   2   11.00    1.23
  -4 -11  -2   11.02    1.04
   4 -11   2   11.37    0.85
  -4  11  -2   11.15    0.75
   4  11   2   11.02    1.09
  -5 -11  -2    0.07    0.29
  -5 -11  -2    0.98    0.72
   5 -11   2    0.34    1.01
   5  11   2   -1.16    0.91
  -5  11  -2    0.75    0.44
   6 -11   2    8.96    0.91
  -6 -11  -2    8.43    1.07
   6 -11   2    9.98    1.41
   6  11   2    7.97    1.26
   7 -11   2    0.36    0.72
  -7 -11  -2    0.57    0.81
   7 -11   2    1.46    1.18
   7  11   2    2.81    1.21
   8 -11   2    1.17    0.76
  -8 -11  -2    0.16    0.77
   8 -11   2    0.63    1.13
   8  11   2    1.26    1.06
  -9 -11  -2   10.89    1.17
   9 -11   2   10.68    1.11
   9 -11   2    9.53    1.42
   9  11   2    7.40    1.40
  10 -11   2   -1.95    1.11
  10 -11   2    0.43    0.92
 -10 -11  -2   -1.22    0.78
  10  11   2   -0.21    1.13
  11 -11   2   -0.83    1.13
  11 -11   2    2.18    1.03
 -11 -11  -2    2.15    0.90
  11  11   2    1.48    1.33
  12 -11   2   -0.59    1.18
  12 -11   2    0.09    1.03
 -12 -11  -2   -0.66    0.87
  12  11   2   -0.30    1.23
  13 -11   2    0.29    1.28
  14 -12  -2   -0.83    1.09
 -14 -12   2   -1.59    1.05
  14  12  -2   -1.78    1.55
  13 -12  -2    1.44    1.14
 -13 -12   2    0.13    1.01
  13  12  -2   -0.26    1.48
 -12 -12   2    1.95    1.04
  12 -12  -2    1.28    1.11
  12  12  -2    0.67    1.41
 -11 -12   2    0.96    0.97
  11 -12  -2    0.68    1.09
  11  12  -2   -2.54    1.28
 -10 -12   2    9.15    1.23
  10 -12  -2    9.15    1.27
  10  12  -2   10.11    1.53
   9 -12  -2    1.58    1.06
  -9 -12   2    3.42    0.99
   9  12  -2    4.86    1.32
   8 -12  -2   21.10    1.65
  -8 -12   2   22.60    1.52
   8  12  -2   25.77    1.91
  -7 -12   2    1.62    0.86
   7 -12  -2    1.28    0.97
   7 -12  -2   -0.04    0.70
   7  12  -2    1.31    1.19
   6 -12  -2    5.18    0.64
  -6 -12   2    5.49    0.93
   6 -12  -2    6.43    1.14
   6  12  -2    5.69    1.09
   5 -12  -2    2.35    0.72
  -5 -12   2    2.66    0.53
  -5 -12   2    4.68    0.92
   5 -12  -2    1.75    0.43
   5 -12  -2    2.59    0.96
   5  12  -2    3.84    0.99
   4 -12  -2   10.60    1.08
  -4 -12   2    9.70    0.80
  -4 -12   2    8.46    0.96
   4 -12  -2    7.93    0.88
   4  12  -2    9.83    0.99
   3 -12  -2   49.20    2.08
  -3 -12   2   46.56    1.82
  -3 -12   2   47.13    1.95
   3 -12  -2   50.31    1.89
   3  12  -2   49.97    1.89
   2 -12  -2   14.66    1.00
  -2 -12   2   14.53    1.15
  -2 -12   2   14.94    1.15
   2 -12  -2   14.57    1.20
   2  12  -2   13.89    1.01
  -1 -12   2    5.34    0.71
   1 -12  -2    4.52    0.70
   1 -12  -2    5.90    0.77
  -1 -12   2    5.30    0.84
   1  12  -2    4.58    0.52
   0 -12   2    2.95    0.64
   0 -12  -2    2.06    0.69
   0 -12   2    2.42    0.76
   0 -12  -2    2.84    0.67
   0  12  -2    1.72    0.38
   0  12   2    1.65    0.41
  -1 -12  -2    6.78    0.81
  -1 -12  -2    7.22    0.74
   1 -12   2    5.73    0.99
   1 -12   2    6.11    0.69
  -1  12  -2    6.67    0.50
   1  12   2    6.39    0.67
  -2 -12  -2   13.79    1.12
   2 -12   2   17.89    1.37
  -2 -12  -2   16.69    0.94
   2 -12   2   15.56    1.00
   2  12   2   15.60    1.19
  -2  12  -2   15.68    0.78
  -3 -12  -2   11.03    0.76
   3 -12   2   10.04    1.17
   3 -12   2    9.60    0.79
  -3 -12  -2    9.97    0.99
   3  12   2   11.09    1.02
  -3  12  -2   10.74    0.71
  -4 -12  -2   10.64    0.68
  -4 -12  -2    8.58    1.03
   4 -12   2   10.70    0.84
   4 -12   2   10.38    1.32
  -4  12  -2   10.42    0.77
   4  12   2    9.68    1.09
  -5 -12  -2    0.91    0.76
   5 -12   2    2.06    1.09
   5 -12   2    0.71    0.63
   5  12   2    0.35    0.98
  -5  12  -2    1.02    0.46
   6 -12   2    2.09    1.15
  -6 -12  -2    2.26    0.90
   6 -12   2    1.89    0.73
   6  12   2    0.86    1.12
   7 -12   2    0.44    1.13
  -7 -12  -2    1.64    0.85
   7 -12   2    0.66    0.72
   7  12   2    1.77    1.13
   8 -12   2    7.42    0.92
  -8 -12  -2    4.95    0.92
   8 -12   2    6.41    1.33
   8  12   2    5.97    1.27
   9 -12   2    2.87    0.91
  -9 -12  -2    0.91    0.86
   9 -12   2   -1.07    1.16
   9  12   2    1.46    1.23
  10 -12   2    5.50    1.07
 -10 -12  -2    3.64    0.99
  10 -12   2    3.02    1.19
  10  12   2    3.81    1.36
  11 -12   2    2.13    1.04
  11 -12   2    0.11    1.20
 -11 -12  -2    0.10    0.86
  11  12   2    1.04    1.32
  12 -12   2    0.72    1.29
 -12 -12  -2    2.39    1.02
  12  12   2    3.27    1.52
 -13 -13   2    0.38    1.06
  13 -13  -2    0.78    1.16
  13  13  -2    0.31    1.52
  12 -13  -2    1.88    1.08
 -12 -13   2    2.73    1.09
  12  13  -2    1.61    1.42
 -11 -13   2    0.65    0.91
  11 -13  -2   -2.39    0.90
  11  13  -2   -0.70    1.19
 -10 -13   2   -0.45    0.84
  10 -13  -2    0.38    1.08
  10  13  -2   -1.14    1.25
   9 -13  -2    4.72    1.17
  -9 -13   2    3.40    0.96
   9  13  -2    3.58    1.29
   8 -13  -2    9.56    1.24
  -8 -13   2   10.40    1.22
   8  13  -2   10.99    1.34
   7 -13  -2   19.79    1.59
  -7 -13   2   18.15    1.44
   7  13  -2   19.12    1.62
  -6 -13   2    3.75    0.93
   6 -13  -2    5.29    1.15
   6  13  -2    4.59    1.16
   5 -13  -2    0.45    0.70
  -5 -13   2    0.00    0.52
   5 -13  -2    1.83    0.99
  -5 -13   2    1.58    0.89
   5  13  -2    2.26    0.96
  -4 -13   2   22.15    1.22
   4 -13  -2   25.73    1.38
   4 -13  -2   25.91    1.57
  -4 -13   2   24.27    1.45
   4  13  -2   26.17    1.63
  -3 -13   2    9.19    1.02
   3 -13  -2    8.58    1.07
  -3 -13   2    9.14    0.93
   3 -13  -2    8.10    0.86
   3  13  -2    8.64    0.83
  -2 -13   2   59.18    2.21
   2 -13  -2   58.41    2.27
   2 -13  -2   60.32    2.21
  -2 -13   2   62.31    2.21
   2  13  -2   58.62    2.07
  -1 -13   2    0.93    0.80
  -1 -13   2    1.91    0.71
   1 -13  -2    1.67    0.67
   1 -13  -2    1.97    0.75
   1  13  -2    1.65    0.46
   0 -13  -2    0.60    0.63
   0 -13   2    1.70    0.87
   0 -13   2   -0.97    0.59
   0 -13  -2    0.38    0.68
   0  13   2   -0.30    0.37
   0  13  -2    0.27    0.37
  -1 -13  -2    1.25    0.66
   1 -13   2    1.70    0.61
  -1 -13  -2    1.94    0.70
   1 -13   2    2.35    0.95
  -1  13  -2    1.98    0.39
   1  13   2    1.92    0.61
  -2 -13  -2   14.85    1.21
  -2 -13  -2   15.85    0.99
   2 -13   2   17.49    1.08
   2 -13   2   16.01    1.37
   2  13   2   15.37    1.35
  -2  13  -2   15.86    0.81
  -3 -13  -2    2.87    0.55
   3 -13   2    5.18    1.08
   3 -13   2    1.31    0.61
  -3 -13  -2    2.89    0.85
  -3  13  -2    3.52    0.44
   3  13   2    2.61    0.88
   4 -13   2    8.01    1.32
   4 -13   2    8.44    0.78
  -4 -13  -2    8.08    1.00
  -4 -13  -2    7.26    0.60
   4  13   2    6.25    1.04
  -4  13  -2    8.27    0.61
   5 -13   2    6.06    0.72
   5 -13   2    6.17    0.79
  -5 -13  -2    5.30    0.95
   5 -13   2    4.15    1.20
   5  13   2    5.53    1.17
  -5  13  -2    6.08    0.59
  -6 -13  -2   18.41    1.45
   6 -13   2   20.62    1.30
   6 -13   2   16.48    1.55
   6  13   2   18.22    1.54
  -7 -13  -2    0.76    0.84
   7 -13   2    1.84    1.09
   7 -13   2    2.21    0.72
   7  13   2    0.49    1.08
  -8 -13  -2   10.34    1.13
   8 -13   2   10.86    1.05
   8 -13   2   11.32    1.51
   8  13   2   11.39    1.45
   9 -13   2    0.62    1.23
  -9 -13  -2   -0.39    0.85
   9 -13   2    2.82    0.89
   9  13   2   -1.23    1.17
  10 -13   2    0.79    1.24
 -10 -13  -2    1.28    0.91
  10  13   2    2.07    1.34
 -11 -13  -2   -0.07    0.94
  11 -13   2   -1.34    1.07
  11  13   2   -1.25    1.29
 -12 -13  -2    1.10    0.98
  12 -13   2   -0.97    1.28
  12  13   2    1.60    1.54
  13 -14  -2    0.79    1.20
 -13 -14   2    4.65    1.28
  13  14  -2   -0.33    1.54
  12 -14  -2   -1.27    1.09
 -12 -14   2    1.56    0.98
  12  14  -2   -0.32    1.28
 -11 -14   2    1.97    0.98
  11 -14  -2    0.65    1.11
  11  14  -2   -0.34    1.30
 -10 -14   2    2.87    1.06
  10 -14  -2   -0.17    1.07
  10  14  -2    0.12    1.28
   9 -14  -2   -0.42    1.04
  -9 -14   2    2.38    1.01
   9  14  -2    1.38    1.14
   8 -14  -2    0.53    1.01
  -8 -14   2    0.65    0.83
   8  14  -2    1.51    1.16
  -7 -14   2    6.66    1.11
   7 -14  -2    6.76    1.13
   7  14  -2    5.64    1.22
   6 -14  -2    6.96    1.23
  -6 -14   2    7.91    1.09
   6  14  -2    9.27    1.30
  -5 -14   2   16.13    1.32
   5 -14  -2   14.04    1.16
  -5 -14   2   13.13    0.96
   5 -14  -2   12.53    1.29
   5  14  -2   14.10    1.31
  -4 -14   2   16.01    1.29
   4 -14  -2   15.02    1.20
   4 -14  -2   14.14    1.28
  -4 -14   2   15.24    1.10
   4  14  -2   16.95    1.46
  -3 -14   2   67.52    2.42
   3 -14  -2   68.61    2.68
   3 -14  -2   67.39    2.45
  -3 -14   2   70.05    2.58
   3  14  -2   67.92    2.41
  -2 -14   2    2.76    0.84
   2 -14  -2    3.08    0.79
   2 -14  -2    2.12    0.81
  -2 -14   2    1.78    0.81
   2  14  -2    2.87    0.59
   1 -14  -2   17.69    1.29
  -1 -14   2   18.56    1.39
   1 -14  -2   15.52    1.19
  -1 -14   2   18.32    1.27
   1  14  -2   16.29    0.93
   0 -14   2    8.95    0.91
   0 -14  -2    7.43    0.92
   0 -14  -2    9.30    0.94
   0 -14   2    8.78    1.13
   0  14  -2    8.56    0.71
   0  14   2    8.34    0.65
  -1 -14  -2    8.27    0.88
   1 -14   2   10.11    1.22
   1 -14   2    8.20    0.87
  -1 -14  -2    8.41    1.02
   1  14   2    9.30    0.77
  -1  14  -2    9.09    0.68
   2 -14   2    2.48    0.68
  -2 -14  -2    4.11    0.89
   2 -14   2    5.72    1.18
  -2 -14  -2    3.28    0.68
  -2  14  -2    4.26    0.45
   2  14   2    3.89    0.81
   3 -14   2   12.59    1.45
   3 -14   2   12.12    0.95
  -3 -14  -2   13.26    0.91
  -3 -14  -2   11.76    1.13
   3  14   2   11.71    1.14
  -3  14  -2   14.09    0.79
   4 -14   2    0.23    1.09
   4 -14   2   -0.08    0.62
  -4 -14  -2    0.03    0.80
  -4 -14  -2    0.10    0.47
  -4  14  -2   -0.14    0.38
   4  14   2    1.28    0.97
   5 -14   2   15.01    1.08
  -5 -14  -2   17.44    1.34
   5 -14   2   18.37    1.21
   5 -14   2   16.52    1.54
  -5  14  -2   15.54    0.94
   5  14   2   18.19    1.46
   6 -14   2    0.09    1.12
  -6 -14  -2    1.66    0.85
   6 -14   2    1.30    0.65
   6  14   2    0.53    1.03
  -7 -14  -2    9.48    1.17
   7 -14   2   12.40    1.52
   7  14   2   10.41    1.36
   8 -14   2   -0.28    1.07
  -8 -14  -2    0.84    0.81
   8  14   2   -0.30    1.16
   9 -14   2   -0.52    1.21
  -9 -14  -2    1.44    0.94
   9  14   2    1.04    1.25
 -10 -14  -2    1.26    0.94
  10 -14   2    2.03    1.31
  10  14   2    3.16    1.37
 -11 -14  -2    0.13    0.93
  11 -14   2   -1.74    1.25
  11  14   2   -1.40    1.22
  12 -14   2    0.18    1.33
 -12 -14  -2   -0.41    0.97
 -13 -15   2   -0.44    1.06
 -12 -15   2   -0.04    1.06
  12 -15  -2   -0.77    1.12
  12  15  -2   -2.58    1.36
  11 -15  -2    2.97    1.26
 -11 -15   2    5.21    1.13
  11  15  -2    2.13    1.42
 -10 -15   2    0.49    1.01
  10 -15  -2   -0.40    1.00
  10  15  -2   -1.70    1.25
  -9 -15   2   15.80    1.50
   9 -15  -2   14.89    1.58
   9  15  -2   13.54    1.61
  -8 -15   2   -0.08    0.93
   8 -15  -2    0.75    0.96
   8  15  -2   -0.29    1.10
  -7 -15   2    4.57    0.96
   7 -15  -2    5.17    1.11
   7  15  -2    5.82    1.21
   6 -15  -2    3.36    1.08
  -6 -15   2    5.46    1.04
   6  15  -2    4.15    1.09
   5 -15  -2    4.61    1.06
   5 -15  -2    4.21    0.88
  -5 -15   2    4.41    0.97
   5  15  -2    2.42    1.01
  -4 -15   2   10.58    0.94
  -4 -15   2   10.91    1.21
   4 -15  -2    9.28    1.24
   4 -15  -2    9.17    1.04
   4  15  -2   10.89    1.07
  -3 -15   2    2.76    0.86
  -3 -15   2    2.55    0.85
   3 -15  -2    2.48    0.98
   3 -15  -2    2.49    0.83
   3  15  -2    2.02    0.71
  -2 -15   2    9.70    1.10
   2 -15  -2   11.16    1.15
  -2 -15   2   11.10    1.10
   2 -15  -2   10.47    1.06
   2  15  -2    9.81    0.79
   1 -15  -2   18.72    1.34
   1 -15  -2   16.10    1.26
  -1 -15   2   15.49    1.31
  -1 -15   2   18.05    1.31
   1  15  -2   15.07    0.97
   0 -15   2    1.43    0.74
   0 -15  -2    0.41    0.77
   0 -15   2    1.89    0.99
   0 -15  -2    0.30    0.75
   0  15  -2   -0.34    0.40
   1 -15   2   18.19    1.49
  -1 -15  -2   18.66    1.26
  -1 -15  -2   18.43    1.45
   1 -15   2   19.45    1.28
  -1  15  -2   17.96    0.88
   1  15   2   16.45    1.14
  -2 -15  -2    8.12    1.08
   2 -15   2    7.24    0.86
  -2 -15  -2    8.12    0.82
   2 -15   2    9.21    1.29
   2  15   2    7.96    0.93
  -2  15  -2    7.87    0.65
  -3 -15  -2    2.82    0.63
   3 -15   2    5.33    1.18
   3 -15   2    3.58    0.75
  -3 -15  -2    2.36    0.94
  -3  15  -2    3.31    0.45
   3  15   2    4.17    1.01
  -4 -15  -2    3.09    0.87
   4 -15   2    2.79    0.73
   4 -15   2    2.56    1.12
   4  15   2    4.45    1.10
  -5 -15  -2   -0.36    0.74
   5 -15   2    0.64    1.06
   5 -15   2    1.90    0.63
   5  15   2   -0.88    1.01
   6 -15   2   -1.87    1.05
  -6 -15  -2    0.55    0.84
   6  15   2   -1.09    0.98
   7 -15   2    0.95    1.12
  -7 -15  -2    1.35    0.92
   7  15   2    1.29    1.15
   8 -15   2    1.20    1.18
  -8 -15  -2    0.19    0.81
   8  15   2   -1.52    1.14
  -9 -15  -2    9.38    1.24
   9 -15   2    7.69    1.51
   9  15   2    7.74    1.47
  10 -15   2   -1.34    1.12
 -10 -15  -2    0.79    0.93
  10  15   2   -0.42    1.29
 -11 -15  -2    4.15    1.13
  11 -15   2    3.28    1.35
  11  15   2    2.87    1.51
 -12 -16   2   -0.10    1.10
  12 -16  -2    0.08    1.12
  12  16  -2    1.17    1.54
  11 -16  -2    2.34    1.25
 -11 -16   2    1.96    1.10
  11  16  -2    0.50    1.39
  10 -16  -2    5.07    1.29
 -10 -16   2    7.61    1.27
  10  16  -2    1.95    1.36
  -9 -16   2    0.72    0.90
   9 -16  -2    1.28    1.16
   9  16  -2    0.97    1.24
   8 -16  -2    2.47    1.07
  -8 -16   2    5.25    1.04
   8  16  -2    2.30    1.20
  -7 -16   2    2.56    1.00
   7 -16  -2    1.89    1.06
   7  16  -2   -0.72    1.08
   6 -16  -2   -0.37    0.72
  -6 -16   2    0.03    0.80
   6 -16  -2   -0.14    0.88
   6  16  -2    0.52    0.96
  -5 -16   2   29.95    1.78
   5 -16  -2   24.44    1.81
   5 -16  -2   25.69    1.56
   5  16  -2   24.78    1.74
  -4 -16   2    1.22    0.73
   4 -16  -2    1.23    0.92
  -4 -16   2    2.31    0.94
   4 -16  -2    1.54    0.72
   4  16  -2    2.11    0.81
  -3 -16   2   -0.13    0.80
  -3 -16   2    0.19    0.78
   3 -16  -2    0.07    0.77
   3 -16  -2    0.86    0.94
   3  16  -2   -0.18    0.66
   2 -16  -2   13.58    1.26
  -2 -16   2   13.03    1.18
  -2 -16   2   12.37    1.20
   2 -16  -2   12.04    1.14
   2  16  -2   11.92    0.87
  -1 -16   2    0.99    0.80
   1 -16  -2   -0.47    0.77
  -1 -16   2    0.29    0.93
   1 -16  -2    1.90    0.88
   1  16  -2    0.86    0.48
   0 -16   2   10.99    1.08
   0 -16   2   14.41    1.33
   0 -16  -2   13.40    1.11
   0 -16  -2   11.12    1.11
   0  16  -2   11.90    0.81
   1 -16   2    2.20    1.12
  -1 -16  -2    2.19    0.75
  -1 -16  -2    2.28    0.90
   1 -16   2    1.35    0.76
  -1  16  -2    1.90    0.41
  -2 -16  -2    1.92    0.83
   2 -16   2    4.07    0.78
  -2 -16  -2    1.76    0.69
   2 -16   2    0.24    1.02
   2  16   2    2.33    0.81
   3 -16   2    0.69    1.13
  -3 -16  -2    1.57    0.81
   3 -16   2   -0.23    0.66
  -3 -16  -2   -0.07    0.56
   3  16   2    0.02    0.88
  -4 -16  -2    0.68    0.89
   4 -16   2    2.17    0.68
   4 -16   2    0.24    1.11
   4  16   2    1.00    0.96
   5 -16   2    7.52    0.84
  -5 -16  -2    7.62    1.13
   5 -16   2    5.08    1.21
   5  16   2    7.79    1.16
   6 -16   2   -0.13    1.06
  -6 -16  -2    0.27    0.90
   6  16   2   -0.49    1.11
  -7 -16  -2    3.63    1.04
   7 -16   2    2.83    1.31
   7  16   2    4.21    1.30
  -8 -16  -2    0.77    0.87
   8 -16   2    1.29    1.27
   8  16   2    3.23    1.25
   9 -16   2   -0.69    1.24
  -9 -16  -2    0.32    0.92
   9  16   2   -0.78    1.29
 -10 -16  -2    4.62    1.07
  10 -16   2    2.35    1.31
  10  16   2    3.71    1.48
 -11 -16  -2    0.78    1.02
  11 -16   2   -1.51    1.34
  11  16   2   -2.37    1.40
 -12 -17   2    0.86    1.13
  12 -17  -2   -2.19    1.08
  11 -17  -2   -0.66    1.18
 -11 -17   2    0.49    1.11
  11  17  -2   -1.96    1.33
  10 -17  -2    2.64    1.23
 -10 -17   2    1.13    1.07
  10  17  -2    0.14    1.29
  -9 -17   2    1.00    0.94
   9 -17  -2   -1.13    1.06
   9  17  -2    1.36    1.23
  -8 -17   2   -0.08    0.88
   8 -17  -2    1.73    1.14
   8  17  -2   -1.41    1.11
  -7 -17   2    1.57    1.01
   7 -17  -2    0.79    0.98
   7  17  -2   -0.85    1.03
   6 -17  -2   21.42    1.41
   6 -17  -2   19.25    1.65
  -6 -17   2   21.56    1.59
   6  17  -2   19.93    1.59
   5 -17  -2    0.49    0.77
  -5 -17   2    0.20    0.90
   5 -17  -2    0.48    0.97
   5  17  -2   -0.46    0.83
   4 -17  -2    7.36    1.17
   4 -17  -2    8.70    1.01
  -4 -17   2    6.64    0.87
  -4 -17   2    6.84    1.09
   4  17  -2    7.44    0.89
   3 -17  -2   -0.77    0.87
  -3 -17   2   -0.31    0.79
   3 -17  -2    0.56    0.75
  -3 -17   2    0.46    0.76
   3  17  -2   -0.52    0.58
  -2 -17   2    3.87    0.94
   2 -17  -2    1.65    0.77
  -2 -17   2    3.65    0.95
   2 -17  -2    2.16    0.91
   2  17  -2    2.18    0.59
   1 -17  -2    3.42    0.84
  -1 -17   2    4.60    0.92
   1 -17  -2    3.74    0.91
  -1 -17   2    2.78    0.97
   1  17  -2    4.10    0.55
   0 -17  -2   -0.66    0.77
   0 -17   2    0.87    0.98
   0 -17   2   -0.32    0.72
   0 -17  -2   -1.16    0.76
   1 -17   2   -0.35    1.01
   1 -17   2   -0.06    0.73
  -1 -17  -2    1.23    0.76
  -1 -17  -2    0.22    0.85
  -2 -17  -2   -0.97    0.60
  -2 -17  -2   -0.78    0.74
   2 -17   2   -0.45    1.03
   2 -17   2   -0.61    0.68
  -3 -17  -2    0.35    0.84
  -3 -17  -2   -0.61    0.53
   3 -17   2   -0.16    0.64
   3 -17   2    0.06    1.06
  -4 -17  -2   10.89    1.20
   4 -17   2    9.80    0.93
   4 -17   2    8.34    1.39
   4  17   2    8.36    1.16
  -5 -17  -2    0.82    0.92
   5 -17   2   -0.60    1.03
   5 -17   2    0.83    0.67
   5  17   2   -1.04    1.02
   6 -17   2   18.92    1.80
  -6 -17  -2   22.77    1.73
   6  17   2   18.43    1.62
   7 -17   2    0.39    1.12
  -7 -17  -2   -0.50    0.91
   7  17   2   -1.16    1.13
   8 -17   2    0.98    1.27
  -8 -17  -2    1.10    0.90
   8  17   2    2.42    1.27
   9 -17   2   -0.64    1.25
  -9 -17  -2    0.81    0.91
   9  17   2   -1.15    1.25
 -10 -17  -2   -0.54    0.99
  10 -17   2   -0.99    1.19
  10  17   2   -1.34    1.35
  11 -18  -2   -1.20    1.21
 -11 -18   2    0.39    1.13
  11  18  -2   -1.35    1.36
 -10 -18   2   -0.76    1.03
  10 -18  -2   -0.92    1.13
  10  18  -2   -3.50    1.22
  -9 -18   2   -1.12    0.98
   9 -18  -2   -1.91    0.97
   9  18  -2    0.35    1.21
  -8 -18   2    3.46    1.05
   8 -18  -2    3.45    1.14
   8  18  -2    2.26    1.18
   7 -18  -2    4.16    1.25
  -7 -18   2    4.87    1.16
   7  18  -2    5.61    1.18
  -6 -18   2    2.54    1.03
   6 -18  -2   -0.71    1.01
   6 -18  -2    2.83    0.89
   6  18  -2   -0.34    0.90
  -5 -18   2   11.55    1.33
   5 -18  -2   10.63    1.29
   5 -18  -2   11.44    1.17
   5  18  -2   11.61    1.13
   4 -18  -2    0.49    0.95
   4 -18  -2    0.44    0.77
  -4 -18   2   -0.53    0.86
   4  18  -2   -0.10    0.69
  -3 -18   2    3.74    0.93
   3 -18  -2    4.20    1.04
  -3 -18   2    3.83    0.86
   3 -18  -2    5.12    0.94
   3  18  -2    4.44    0.70
   2 -18  -2    0.41    0.79
   2 -18  -2    0.52    0.83
  -2 -18   2    0.52    0.82
  -2 -18   2   -1.16    0.80
   1 -18  -2   -0.74    0.76
   1 -18  -2    0.60    0.78
  -1 -18   2    0.03    0.85
  -1 -18   2    2.50    0.86
   0 -18   2    0.48    0.92
   0 -18  -2    0.65    0.82
   0 -18  -2   -0.05    0.73
   0 -18   2   -0.54    0.72
  -1 -18  -2   -0.60    0.71
   1 -18   2   -0.40    0.87
   1 -18   2    0.51    0.72
  -1 -18  -2    0.48    0.84
   2 -18   2    4.52    0.83
  -2 -18  -2    4.62    0.80
   2 -18   2    4.08    1.07
  -2 -18  -2    5.42    1.04
   3 -18   2    2.80    1.09
   3 -18   2    3.97    0.80
  -3 -18  -2    4.28    0.95
   4 -18   2    2.16    0.74
   4 -18   2    2.13    1.20
  -4 -18  -2    2.50    0.89
   5 -18   2    8.90    1.46
  -5 -18  -2   10.47    1.30
   5  18   2    7.88    1.24
   6 -18   2    0.79    1.24
  -6 -18  -2   -0.42    0.90
   6  18   2   -0.75    1.14
  -7 -18  -2    4.45    1.12
   7 -18   2    4.56    1.38
   7  18   2    3.72    1.32
  -8 -18  -2    4.85    1.15
   8 -18   2    1.81    1.22
   8  18   2    0.63    1.24
  -9 -18  -2    0.91    1.03
   9 -18   2   -0.95    1.30
   9  18   2   -1.19    1.32
  10 -18   2   -0.60    1.28
 -10 -18  -2    0.68    1.08
  10  18   2   -2.32    1.39
  10 -19  -2   -0.60    1.09
 -10 -19   2   -0.62    0.99
  10  19  -2   -1.82    1.28
  -9 -19   2    3.09    1.18
   9 -19  -2    2.26    1.25
   9  19  -2    1.84    1.27
  -8 -19   2    1.01    1.03
   8 -19  -2   -0.03    1.11
   8  19  -2   -1.94    1.05
   7 -19  -2    1.01    1.05
  -7 -19   2    3.86    1.11
   7  19  -2    2.79    1.06
   6 -19  -2    2.22    1.05
   6 -19  -2    2.50    0.90
  -6 -19   2    2.46    0.97
   6  19  -2    2.16    0.95
  -5 -19   2    1.64    1.01
   5 -19  -2    1.63    1.09
   5 -19  -2    2.77    0.91
   5  19  -2    1.68    0.86
  -4 -19   2    2.10    0.97
   4 -19  -2    0.46    0.80
   4 -19  -2    0.72    0.90
  -3 -19   2    0.04    0.87
   3 -19  -2   -0.82    0.88
  -3 -19   2   -0.14    0.78
   3 -19  -2    0.13    0.72
  -2 -19   2   -0.15    0.81
  -2 -19   2   -0.39    0.86
   2 -19  -2   -0.40    0.83
   2 -19  -2    0.70    0.75
  -1 -19   2    3.83    0.87
   1 -19  -2    3.98    0.94
  -1 -19   2    4.03    0.99
   1 -19  -2    5.57    1.00
   0 -19   2   -0.02    0.93
   0 -19   2   -0.01    0.77
   0 -19  -2   -0.55    0.78
   0 -19  -2    1.60    0.80
  -1 -19  -2   12.30    1.12
  -1 -19  -2   14.36    1.36
   1 -19   2   12.75    1.15
   1 -19   2   13.58    1.40
  -2 -19  -2   -0.72    0.65
   2 -19   2   -0.41    0.70
  -2 -19  -2   -0.22    0.91
   2 -19   2    0.89    1.08
   3 -19   2    6.48    0.95
  -3 -19  -2    7.79    1.20
   3 -19   2    8.10    1.34
   4 -19   2    1.06    0.75
   4 -19   2    2.31    1.22
  -4 -19  -2    1.06    0.97
  -5 -19  -2   -0.71    0.85
   5 -19   2   -0.85    1.15
   6 -19   2   -0.49    1.08
  -6 -19  -2    1.32    1.02
  -7 -19  -2    1.28    0.96
   7 -19   2   -0.13    1.13
  -8 -19  -2   -0.72    0.98
   8 -19   2   -1.39    1.24
   8  19   2   -2.75    1.19
   9 -19   2    1.51    1.37
  -9 -19  -2    1.87    1.12
   9  19   2    0.26    1.41
 -10 -20   2    0.35    1.17
  10 -20  -2    0.84    1.30
  10  20  -2   -4.20    1.32
   9 -20  -2    0.31    1.10
  -9 -20   2   -0.45    1.06
   9  20  -2   -2.92    1.13
   8 -20  -2    2.68    1.23
  -8 -20   2    2.81    1.14
   8  20  -2    0.46    1.09
   7 -20  -2   -1.03    1.04
  -7 -20   2   -0.64    0.97
   7  20  -2   -3.34    0.96
  -6 -20   2    0.50    0.92
   6 -20  -2    0.04    0.87
   6 -20  -2    0.55    0.98
   5 -20  -2    0.26    0.83
   5 -20  -2    0.23    1.02
  -5 -20   2    0.21    0.95
  -4 -20   2    0.26    0.95
   4 -20  -2   -0.39    0.80
   4 -20  -2   -0.75    0.88
   3 -20  -2    3.85    0.97
   3 -20  -2    1.73    0.99
  -3 -20   2    4.17    1.07
  -2 -20   2    1.32    0.94
  -2 -20   2    1.38    0.94
   2 -20  -2   -0.37    0.90
   2 -20  -2    1.14    0.86
   1 -20  -2    5.36    1.03
  -1 -20   2    4.07    1.04
   1 -20  -2    5.72    1.03
  -1 -20   2    5.89    1.03
   0 -20  -2    9.55    1.14
   0 -20  -2    7.00    1.03
   0 -20   2    6.33    1.04
   0 -20   2    7.41    1.18
  -1 -20  -2   -0.85    0.76
   1 -20   2   -1.23    0.74
  -1 -20  -2    1.50    0.93
   1 -20   2   -0.99    0.95
   2 -20   2    4.17    1.13
   2 -20   2    5.28    0.95
  -2 -20  -2    4.12    1.03
   3 -20   2    0.55    1.14
  -3 -20  -2    1.87    0.97
   3 -20   2    1.08    0.80
   4 -20   2    2.97    0.84
  -4 -20  -2    2.37    0.95
   4 -20   2    3.37    1.17
  -5 -20  -2    0.31    0.93
   5 -20   2    0.65    1.20
   6 -20   2   -1.08    1.07
  -6 -20  -2    0.30    0.91
   7 -20   2   -0.24    1.29
  -7 -20  -2    1.87    1.02
   8 -20   2   -1.05    1.32
  -8 -20  -2    0.39    1.06
   9 -21  -2   -1.07    1.19
  -9 -21   2   -0.33    1.02
   8 -21  -2    1.04    1.12
  -8 -21   2   -0.05    1.07
  -7 -21   2    0.19    1.01
   7 -21  -2   -1.63    1.05
   6 -21  -2    1.93    1.13
   6 -21  -2    0.85    0.96
  -6 -21   2    1.79    1.08
   5 -21  -2   -0.29    0.84
  -5 -21   2   -0.43    0.89
   5 -21  -2   -0.29    1.02
   4 -21  -2    4.12    1.06
   4 -21  -2    3.55    0.95
  -4 -21   2    2.46    0.99
  -3 -21   2    0.86    0.88
   3 -21  -2   -0.19    0.83
   3 -21  -2   -1.33    0.92
   2 -21  -2    7.51    1.20
   2 -21  -2   10.02    1.22
  -2 -21   2   12.51    1.33
  -2 -21   2    8.55    1.20
  -1 -21   2   -0.28    0.92
   1 -21  -2    1.00    0.90
  -1 -21   2    1.05    0.90
   1 -21  -2   -0.35    0.84
   0 -21   2    2.28    1.10
   0 -21  -2    1.45    0.89
   0 -21   2    2.07    0.89
   0 -21  -2    0.36    0.84
  -1 -21  -2    0.30    0.80
   1 -21   2   -0.95    0.76
  -1 -21  -2    0.70    0.94
   1 -21   2   -0.75    1.00
   2 -21   2    2.54    0.88
  -2 -21  -2    1.57    1.01
   2 -21   2    1.97    1.15
   3 -21   2    0.94    0.77
   3 -21   2   -0.24    1.01
  -3 -21  -2    0.00    0.95
  -4 -21  -2    1.99    1.02
   4 -21   2    1.35    0.81
   4 -21   2    0.47    1.09
  -5 -21  -2    1.06    1.02
   5 -21   2   -1.26    1.18
   6 -21   2    0.88    1.32
  -6 -21  -2    3.56    1.15
  -7 -21  -2   -0.48    1.02
   7 -21   2   -1.99    1.25
  -8 -21  -2    0.51    1.13
   8 -21   2    0.68    1.42
   8 -22  -2    0.95    1.27
  -8 -22   2    1.74    1.11
   7 -22  -2   -0.56    1.15
  -7 -22   2    1.04    1.02
   6 -22  -2   -0.40    0.93
  -6 -22   2    0.54    1.08
   6 -22  -2   -1.42    1.05
   5 -22  -2    2.87    1.16
  -5 -22   2    0.83    1.08
   5 -22  -2    2.54    0.95
  -4 -22   2   -2.25    0.87
   4 -22  -2   -0.81    0.97
   4 -22  -2    0.48    0.88
   3 -22  -2    2.12    1.05
  -3 -22   2    3.34    1.10
   3 -22  -2    1.75    0.87
  -2 -22   2   -1.09    0.92
   2 -22  -2   -0.15    0.80
   2 -22  -2    0.75    0.95
  -2 -22   2    1.58    0.87
  -1 -22   2   -1.47    0.98
  -1 -22   2    1.98    0.97
   1 -22  -2   -0.01    0.90
   1 -22  -2    0.19    0.95
   0 -22  -2    2.70    0.94
   0 -22   2    3.33    0.94
   0 -22   2    1.65    1.05
   0 -22  -2    0.62    0.87
  -1 -22  -2   -0.02    0.85
   1 -22   2   -1.28    0.76
   1 -22   2   -1.06    0.99
  -1 -22  -2   -0.43    0.77
  -2 -22  -2    2.14    1.05
   2 -22   2    2.04    0.85
   2 -22   2    0.18    1.08
   3 -22   2    2.35    0.85
   3 -22   2    0.33    1.14
  -3 -22  -2    1.66    1.04
   4 -22   2    0.14    1.09
  -4 -22  -2    0.56    1.03
   5 -22   2   -0.75    1.25
  -5 -22  -2   -0.63    0.91
  -6 -22  -2    2.37    1.15
   6 -22   2   -1.82    1.25
  -7 -22  -2   -0.09    1.11
   7 -22   2    1.36    1.34
  -7 -23   2    1.23    1.23
   7 -23  -2    1.64    1.28
   6 -23  -2   -1.52    1.10
  -6 -23   2   -0.07    0.99
   6 -23  -2   -0.34    0.92
  -5 -23   2    0.94    1.05
   5 -23  -2    0.58    0.93
   5 -23  -2   -0.92    1.07
   4 -23  -2    0.42    0.89
  -4 -23   2   -0.86    0.91
   4 -23  -2   -0.98    1.01
   3 -23  -2   -0.41    0.89
  -3 -23   2    0.24    0.96
   3 -23  -2    0.36    1.02
   2 -23  -2   -1.55    0.89
   2 -23  -2    1.04    0.95
  -2 -23   2   -0.38    0.91
   1 -23  -2    2.64    1.05
  -1 -23   2    1.65    0.97
  -1 -23   2    1.16    1.08
   1 -23  -2    3.06    1.05
   0 -23  -2   -1.53    0.82
   0 -23   2    0.33    0.89
   0 -23  -2   -0.29    0.84
   0 -23   2    0.63    1.04
   1 -23   2    4.50    1.22
  -1 -23  -2    5.28    1.19
   1 -23   2    5.39    1.04
   2 -23   2    1.35    0.92
  -2 -23  -2    0.18    1.00
   2 -23   2   -1.70    1.03
   3 -23   2    2.21    0.93
   3 -23   2    0.18    1.20
  -3 -23  -2    2.08    1.11
   4 -23   2   -0.50    1.21
  -4 -23  -2   -0.80    0.94
   5 -23   2   -0.95    1.29
  -5 -23  -2   -0.25    0.99
  -6 -23  -2    0.12    1.12
   6 -23   2   -2.84    1.28
  -6 -24   2    1.84    1.21
   6 -24  -2   -0.87    1.06
   6 -24  -2   -1.63    1.01
  -5 -24   2    2.17    1.19
   5 -24  -2    0.41    1.07
   5 -24  -2    2.19    1.05
  -4 -24   2    2.19    1.14
   4 -24  -2    1.19    0.98
   4 -24  -2    0.15    1.10
   3 -24  -2   -0.67    1.01
  -3 -24   2   -0.37    0.98
   3 -24  -2    2.85    1.03
  -2 -24   2    0.21    0.99
   2 -24  -2   -0.37    0.96
   2 -24  -2    0.45    0.99
  -1 -24   2   -0.87    0.90
  -1 -24   2   -1.99    0.95
   1 -24  -2   -1.89    0.88
   1 -24  -2    1.71    1.02
   0 -24   2    1.02    0.96
   0 -24   2    0.62    1.16
   0 -24  -2   -0.57    0.91
   1 -24   2   -1.96    1.06
  -1 -24  -2   -0.21    0.99
   1 -24   2    0.41    0.92
   2 -24   2   -0.21    1.17
  -2 -24  -2    1.53    1.09
   2 -24   2    1.45    0.92
   3 -24   2   -0.31    0.91
   3 -24   2   -0.91    1.20
  -3 -24  -2   -0.54    1.05
  -4 -24  -2   -0.10    1.09
   4 -24   2    0.94    1.33
   4 -25  -2    2.37    1.04
   4 -25  -2   -0.03    1.13
  -4 -25   2    0.49    1.00
   3 -25  -2   -1.38    1.03
   3 -25  -2   -0.66    0.94
  -3 -25   2   -1.44    1.00
   2 -25  -2   -1.74    0.99
   2 -25  -2    0.39    1.03
  -2 -25   2    1.74    1.10
   1 -25  -2   -1.61    0.95
  -1 -25   2    0.45    1.00
   1 -25  -2    0.13    0.99
   0 -25   2   -0.15    0.96
   0 -25   2   -1.88    1.09
   0 -25  -2   -0.12    0.99
   1 -25   2   -1.85    1.17
  -1 -25  -2   -0.08    1.05
   1 -25   2    1.25    1.03
   2 -25   2   -2.99    1.09
  -2 -25  -2   -0.47    0.98
   2 -25   2    1.21    0.96
  15   0  -3   -0.41    1.49
 -14   0   3   -0.91    1.01
  14   0  -3   -1.45    1.22
  13   0  -3   15.38    1.68
  12   0  -3   -0.81    1.17
  11   0  -3    1.43    1.17
  11   0  -3    1.57    0.68
  10   0  -3    1.24    1.20
  10   0  -3   -0.19    0.60
   9   0  -3    0.61    1.08
   9   0  -3   -0.86    0.54
   8   0  -3    0.20    0.49
   8   0  -3   -0.21    0.88
   7   0  -3    0.27    0.43
   7   0  -3    0.28    0.76
   6   0  -3    0.60    0.41
   6   0  -3   -0.25    0.65
   5   0  -3   36.56    1.30
   5   0  -3   38.30    1.61
   4   0  -3    0.58    0.55
   4   0  -3   -0.30    0.33
   3   0  -3  315.49    9.09
   3   0  -3  323.09    8.83
   2   0  -3    0.42    0.36
   2   0  -3    0.20    0.30
   1   0  -3  801.50   21.97
   1   0  -3  779.49   22.40
   0   0  -3   -0.18    0.33
   0   0  -3    0.22    0.27
  -1   0  -3  254.77    6.58
  -1   0  -3  252.80    7.24
  -2   0  -3   -0.15    0.30
  -2   0  -3   -0.22    0.23
  -3   0  -3  116.47    3.48
  -3   0  -3  114.57    3.08
   4   0   3   -0.58    0.50
  -4   0  -3    0.46    0.37
   4   0   3   -0.21    0.49
  -4   0  -3   -0.19    0.30
   5   0   3   71.62    2.45
  -5   0  -3   69.67    2.09
   5   0   3   76.64    2.62
   6   0   3   -0.18    0.65
   6   0   3   -0.83    0.71
  -6   0  -3   -0.02    0.42
   7   0   3   12.28    1.06
  -7   0  -3   12.78    0.85
   7   0   3    9.81    1.16
   8   0   3   -1.19    0.88
   8   0   3   -0.57    0.97
  -8   0  -3    0.05    0.55
   9   0   3   48.38    2.50
   9   0   3   42.24    2.08
  10   0   3    0.86    1.05
  10   0   3   -1.39    0.82
  11   0   3    2.03    1.19
  12   0   3    1.51    1.14
  13   0   3    2.04    1.31
  15  -1  -3   -0.84    1.45
 -15  -1   3   -1.56    1.00
  15   1  -3   -1.60    1.32
  14  -1  -3    5.46    1.50
 -14  -1   3    4.12    1.10
  14   1  -3    4.71    1.41
  13  -1  -3    0.08    1.26
 -13  -1   3   -2.00    0.93
  13   1  -3   -0.45    1.18
  12  -1  -3    7.14    0.86
  12  -1  -3    8.56    1.44
  12   1  -3    5.60    1.37
  11  -1  -3    6.61    1.28
  11  -1  -3    6.77    0.86
  11   1  -3    7.27    0.77
  11   1  -3    5.35    1.30
  10  -1  -3    3.99    1.26
  10  -1  -3    3.47    0.78
  10   1  -3    4.29    0.68
  10   1  -3    4.55    1.32
   9  -1  -3   18.42    1.49
   9  -1  -3   17.85    1.17
   9   1  -3   18.38    1.05
   9   1  -3   19.94    1.73
   8  -1  -3   21.13    1.16
   8  -1  -3   19.63    1.68
   8   1  -3   21.96    1.56
   8   1  -3   20.86    1.01
   7  -1  -3   19.20    1.01
   7  -1  -3   19.06    1.31
   7   1  -3   19.50    0.95
   7   1  -3   19.73    1.41
   6  -1  -3    1.06    0.61
   6  -1  -3    1.29    0.48
   6   1  -3    0.77    0.36
   6   1  -3    0.89    0.66
   5  -1  -3   23.81    1.26
   5  -1  -3   22.62    0.99
   5   1  -3   23.93    0.94
   4  -1  -3   66.66    2.10
   4  -1  -3   63.93    2.23
   4   1  -3   68.72    2.30
   4   1  -3   68.95    2.04
   3  -1  -3   16.21    0.86
   3  -1  -3   17.79    0.83
   3   1  -3   18.23    1.10
   3   1  -3   15.53    0.74
   2  -1  -3   21.84    0.88
   2  -1  -3   22.94    0.90
   2   1  -3   21.93    0.95
   2   1  -3   22.01    0.84
   1  -1  -3   50.25    1.60
   1  -1  -3   50.41    1.60
   1   1  -3   51.33    1.64
   1   1  -3   53.78    1.62
   0  -1  -3    4.98    0.39
   0  -1  -3    4.46    0.42
   0  -1  -3    5.27    0.40
   0   1  -3    6.57    0.57
  -1  -1  -3  137.63    3.62
  -1  -1  -3  138.37    3.97
  -1   1  -3  131.06    3.96
  -2  -1  -3   19.67    0.72
  -2  -1  -3   18.31    0.81
  -2   1  -3   18.64    0.58
  -2   1  -3   17.57    0.81
  -3  -1  -3   73.93    2.38
  -3  -1  -3   72.41    2.10
   3  -1   3   78.28    2.42
  -3   1  -3   74.81    2.38
  -3   1  -3   74.92    2.00
  -4  -1  -3   30.62    1.08
   4  -1   3   31.22    1.35
   4   1   3   29.53    1.24
  -4   1  -3   29.91    0.96
  -4   1  -3   31.40    1.26
   4   1   3   31.28    1.46
   5  -1   3    8.34    0.84
  -5  -1  -3   11.07    0.68
   5  -1   3    8.66    0.86
  -5   1  -3   10.02    0.60
   5   1   3    9.66    0.91
   5   1   3    9.61    0.78
  -6  -1  -3    1.65    0.48
   6  -1   3   -1.38    0.70
   6  -1   3    0.78    0.79
   6   1   3    0.21    0.67
   6   1   3    0.00    0.66
  -6   1  -3    0.32    0.39
   7  -1   3    0.88    0.88
   7  -1   3   -0.10    0.86
  -7  -1  -3    0.09    0.53
   7   1   3   -0.24    0.82
   7   1   3    0.33    0.78
  -7   1  -3    0.14    0.47
   8  -1   3   35.85    1.87
  -8  -1  -3   34.51    1.45
   8  -1   3   31.92    1.96
   8   1   3   36.68    2.03
   8   1   3   32.17    1.68
  -8   1  -3   35.06    1.33
   9  -1   3    9.93    1.18
  -9  -1  -3    9.64    0.84
   9  -1   3    9.79    1.33
   9   1   3    9.75    1.27
   9   1   3   10.96    1.13
  10  -1   3    5.25    1.06
  10  -1   3    8.86    1.23
  10   1   3    7.27    1.28
  11  -1   3    5.38    1.19
  11   1   3    6.43    1.27
  12  -1   3    1.15    1.18
  12   1   3    1.93    1.24
  13  -1   3    3.49    1.29
  13   1   3    1.50    1.33
 -15  -2   3   -1.35    0.99
  15  -2  -3   -2.98    1.36
  15   2  -3    0.68    1.43
 -14  -2   3    0.19    0.98
  14  -2  -3   -1.14    1.29
  14   2  -3    1.17    1.29
  13  -2  -3   -0.07    1.28
 -13  -2   3   -0.48    0.93
  13   2  -3    0.76    1.26
  12  -2  -3    3.68    1.27
  12  -2  -3    1.28    0.76
 -12  -2   3    2.36    0.98
  12   2  -3    1.96    1.33
  11  -2  -3   -0.78    1.14
  11  -2  -3   -0.10    0.68
  11   2  -3   -1.20    1.24
  10  -2  -3   53.02    2.67
  10  -2  -3   47.14    2.02
  10   2  -3   50.71    1.78
  10   2  -3   48.96    2.60
   9  -2  -3    4.01    1.11
   9  -2  -3    4.06    0.75
   9   2  -3    5.02    1.23
   9   2  -3    4.04    0.56
   8  -2  -3   16.67    1.31
   8  -2  -3   21.58    1.20
   8   2  -3   18.38    0.93
   8   2  -3   20.18    1.59
   7  -2  -3    6.51    0.70
   7  -2  -3    6.99    0.85
   7   2  -3    8.46    0.96
   7   2  -3    8.15    0.62
   6  -2  -3   27.93    1.33
   6  -2  -3   26.43    1.18
   6   2  -3   25.46    1.42
   6   2  -3   26.10    1.00
   5  -2  -3    0.52    0.44
   5  -2  -3    1.91    0.55
   5   2  -3    0.45    0.58
   5   2  -3    1.22    0.33
   4  -2  -3   23.47    1.02
   4  -2  -3   23.58    1.19
   4   2  -3   22.46    1.18
   4   2  -3   23.27    0.88
   3  -2  -3    1.17    0.42
   3  -2  -3    0.33    0.39
   3   2  -3    0.33    0.30
   3   2  -3    1.17    0.48
   2  -2  -3   93.39    2.70
   2  -2  -3   92.13    2.73
   2   2  -3   88.69    2.78
   2   2  -3   93.21    2.68
   1  -2  -3   54.56    1.73
   1  -2  -3   58.83    1.70
   1  -2  -3   54.69    1.67
   1   2  -3   53.62    1.75
   0  -2  -3    1.17    0.37
   0  -2  -3    0.49    0.28
   0  -2  -3    0.47    0.34
   0   2  -3    0.86    0.33
  -1  -2  -3   12.64    0.65
  -1  -2  -3   11.78    0.67
  -1  -2  -3   11.74    0.62
  -1   2  -3   10.90    0.62
   2  -2   3  148.45    4.29
  -2  -2  -3  143.51    4.26
  -2  -2  -3  145.65    3.90
  -2   2  -3  142.16    4.26
  -3  -2  -3    0.41    0.31
   3  -2   3   -0.34    0.54
  -3  -2  -3    0.55    0.33
   3   2   3   -0.66    0.48
  -3   2  -3   -0.56    0.31
   4  -2   3   43.52    1.68
  -4  -2  -3   39.42    1.35
  -4   2  -3   40.82    1.52
   4   2   3   38.97    1.71
  -4   2  -3   41.22    1.16
   5  -2   3    3.40    0.71
  -5  -2  -3    1.92    0.48
   5  -2   3    2.01    0.72
   5   2   3    2.46    0.63
   5   2   3    2.85    0.61
  -5   2  -3    3.48    0.35
   6  -2   3    2.26    0.84
  -6  -2  -3    1.53    0.51
   6  -2   3    1.89    0.78
   6   2   3    1.52    0.65
  -6   2  -3    2.26    0.40
   6   2   3    2.13    0.82
   7  -2   3    4.38    0.97
  -7  -2  -3    6.36    0.72
   7  -2   3    4.33    0.97
  -7   2  -3    5.16    0.53
   7   2   3    5.51    0.83
   7   2   3    3.83    0.95
   8  -2   3    2.83    1.02
   8  -2   3    3.63    1.00
  -8  -2  -3    3.22    0.71
   8   2   3    4.69    1.16
   8   2   3    3.32    0.84
  -8   2  -3    3.92    0.58
   9  -2   3    0.95    0.94
  -9  -2  -3    0.00    0.61
   9  -2   3    0.46    0.94
   9   2   3   -0.43    1.03
   9   2   3   -0.64    0.82
  10  -2   3    2.51    0.97
  10  -2   3    5.63    1.19
  10   2   3    3.61    1.07
  11  -2   3   -0.60    1.10
  11  -2   3   -1.47    0.96
  11   2   3   -0.40    1.05
  12  -2   3    7.43    1.38
  12   2   3    6.72    1.34
  13  -2   3    0.23    1.14
  13   2   3   -0.20    1.29
 -15  -3   3   -0.07    1.01
  15  -3  -3   -0.07    1.40
  15   3  -3    0.15    1.43
 -14  -3   3    2.62    1.08
  14  -3  -3    1.20    1.34
  14   3  -3    1.24    1.39
 -13  -3   3   -0.48    0.93
  13  -3  -3    0.93    1.24
  13  -3  -3   -0.13    0.80
  13   3  -3    1.47    1.38
  12  -3  -3    4.62    0.87
 -12  -3   3    6.61    1.13
  12  -3  -3    6.65    1.33
  12   3  -3    4.70    1.30
  11  -3  -3   17.37    1.33
  11  -3  -3   14.50    1.53
 -11  -3   3   14.46    1.35
  11   3  -3   16.85    1.64
  10  -3  -3    1.46    0.79
  10  -3  -3    2.75    1.08
  10   3  -3    2.14    0.49
  10   3  -3    2.79    1.20
   9  -3  -3   15.03    1.26
   9  -3  -3   14.22    1.35
   9   3  -3   14.94    1.51
   9   3  -3   16.57    0.83
   8  -3  -3   -0.25    0.61
   8  -3  -3   -0.04    0.84
   8   3  -3   -0.17    0.36
   8   3  -3   -0.35    0.91
   7  -3  -3   10.51    0.86
   7  -3  -3   10.87    0.97
   7   3  -3   10.57    1.06
   7   3  -3   11.10    0.63
   6  -3  -3   64.53    2.31
   6  -3  -3   66.57    2.22
   6   3  -3   62.07    2.37
   6   3  -3   66.28    1.97
   5  -3  -3    3.27    0.57
   5  -3  -3    4.42    0.57
   5   3  -3    3.31    0.69
   5   3  -3    3.45    0.34
   4  -3  -3   71.46    2.35
   4  -3  -3   75.44    2.32
   4   3  -3   73.19    2.16
   3  -3  -3   10.59    0.70
   3  -3  -3    9.40    0.75
   3   3  -3   11.66    0.86
   3   3  -3    9.22    0.58
   2  -3  -3   11.95    0.60
   2  -3  -3   11.71    0.73
   2   3  -3   13.26    0.79
   1  -3  -3   27.12    1.06
   1  -3  -3   29.94    1.00
   1  -3  -3   30.62    1.13
   1   3  -3   30.08    1.14
   0  -3  -3  155.97    4.18
   0  -3  -3  152.24    4.44
   0  -3  -3  155.10    4.39
   0   3  -3  156.37    4.49
   1  -3   3   40.48    1.13
  -1  -3  -3   39.27    1.32
  -1  -3  -3   38.50    1.34
  -1  -3  -3   41.03    1.32
  -1   3  -3   41.79    1.36
   2  -3   3   -0.39    0.55
  -2  -3  -3    0.26    0.29
  -2  -3  -3    0.24    0.31
  -2  -3  -3    0.05    0.35
  -2   3  -3   -0.33    0.27
   3  -3   3   44.00    1.69
  -3  -3  -3   47.12    1.47
  -3   3  -3   44.07    1.57
   3   3   3   46.01    1.67
  -4  -3  -3   44.99    1.48
   4  -3   3   45.44    1.82
  -4   3  -3   44.88    1.59
   4   3   3   44.13    1.75
   5  -3   3   46.73    1.89
  -5  -3  -3   42.39    1.53
   5  -3   3   46.69    1.89
  -5   3  -3   44.28    1.67
   5   3   3   41.31    1.59
  -5   3  -3   43.40    1.26
   5   3   3   45.47    1.85
  -6  -3  -3   62.85    2.10
   6  -3   3   65.90    2.47
   6  -3   3   66.57    2.45
   6   3   3   67.98    2.22
  -6   3  -3   64.75    1.86
   6   3   3   65.27    2.51
  -7  -3  -3    0.95    0.59
   7  -3   3    1.61    0.81
   7  -3   3    1.10    0.96
   7   3   3    0.86    0.75
   7   3   3    1.52    0.99
  -7   3  -3    0.78    0.43
   8  -3   3    3.86    1.07
  -8  -3  -3    5.42    0.76
   8  -3   3    2.30    0.97
   8   3   3    5.69    1.18
   8   3   3    4.92    0.86
   9  -3   3    8.63    1.17
  -9  -3  -3    8.54    0.86
   9  -3   3    8.99    1.24
   9   3   3    8.62    1.24
  10  -3   3    8.06    1.21
 -10  -3  -3    7.23    0.86
  10  -3   3    9.02    1.21
  10   3   3    6.21    1.21
  11  -3   3    4.09    1.22
  11  -3   3    3.05    1.12
  11   3   3    4.11    1.21
  12  -3   3    0.41    1.14
  12   3   3    0.52    1.13
  13  -3   3    2.56    1.22
  13   3   3    3.62    1.33
  15  -4  -3    1.24    1.42
 -15  -4   3    2.37    1.12
  15   4  -3    4.56    1.69
  14  -4  -3   -0.65    1.26
 -14  -4   3   -0.28    0.93
  14   4  -3   -0.90    1.43
  13  -4  -3    1.83    1.25
  13  -4  -3    2.93    0.93
 -13  -4   3    0.94    0.99
  13   4  -3    3.16    1.48
  12  -4  -3   -0.01    1.10
  12  -4  -3    0.33    0.81
 -12  -4   3    0.18    0.92
  12   4  -3   -0.06    1.28
  11  -4  -3    2.85    0.85
  11  -4  -3    1.53    1.12
 -11  -4   3    1.68    0.95
  11   4  -3    1.30    1.17
 -10  -4   3    0.85    1.00
  10  -4  -3   -0.69    0.76
  10  -4  -3    0.88    1.13
  10   4  -3   -0.13    1.29
   9  -4  -3    3.43    1.06
   9  -4  -3    3.65    0.83
   9   4  -3    1.91    1.21
   9   4  -3    2.96    0.42
   8  -4  -3    7.75    0.99
   8  -4  -3    3.42    0.78
   8   4  -3    3.45    1.04
   8   4  -3    4.95    0.44
   7  -4  -3   26.78    1.46
   7  -4  -3   24.33    1.31
   7   4  -3   24.00    0.91
   7   4  -3   25.59    1.76
   6  -4  -3    4.06    0.67
   6  -4  -3    3.44    0.61
   6   4  -3    4.36    0.78
   6   4  -3    3.85    0.35
   5  -4  -3  158.15    4.66
   5  -4  -3  150.09    4.59
   5   4  -3  161.88    4.38
   5   4  -3  154.24    4.77
   4  -4  -3   19.82    1.02
   4  -4  -3   18.49    0.95
   4   4  -3   19.07    0.77
   4   4  -3   21.02    1.12
   3  -4  -3  161.20    4.67
   3  -4  -3  163.68    4.62
   3   4  -3  158.68    4.79
   2  -4  -3   11.37    0.78
   2  -4  -3   11.65    0.73
   2  -4  -3   10.24    0.51
   2   4  -3   12.08    0.75
   1  -4  -3   52.27    1.69
  -1  -4   3   52.33    1.62
   1  -4  -3   50.92    1.64
   1  -4  -3   49.91    1.55
   1   4  -3   50.62    1.68
   0  -4  -3  228.78    6.07
   0  -4   3  229.93    5.96
   0  -4  -3  228.29    6.36
   0  -4  -3  225.00    6.44
   0   4  -3  224.23    6.50
   1  -4   3    0.24    0.24
   1  -4   3   -0.41    0.56
  -1  -4  -3    0.27    0.39
  -1  -4  -3   -0.07    0.29
  -1  -4  -3   -0.14    0.26
  -1   4  -3   -0.36    0.28
  -2  -4  -3    0.04    0.28
  -2  -4  -3    0.21    0.28
   2  -4   3    0.86    0.55
  -2  -4  -3    0.03    0.37
  -2   4  -3    0.24    0.30
   2   4   3   -0.41    0.38
  -3  -4  -3    4.46    0.51
   3  -4   3    3.39    0.67
  -3   4  -3    4.51    0.46
   3   4   3    4.28    0.57
   4  -4   3    9.07    0.88
  -4  -4  -3   10.32    0.79
   4   4   3    9.95    0.86
  -4   4  -3    9.40    0.69
   5  -4   3  184.81    5.47
   5  -4   3  177.68    5.43
  -5  -4  -3  176.74    4.97
  -5   4  -3  179.72    5.36
   5   4   3  176.63    5.15
   5   4   3  183.97    5.53
  -6  -4  -3    3.03    0.63
   6  -4   3    2.40    0.91
   6  -4   3    1.69    0.70
   6   4   3    1.93    0.63
   6   4   3    1.02    0.79
  -6   4  -3    1.78    0.35
   7  -4   3   62.00    2.51
  -7  -4  -3   56.73    2.08
   7  -4   3   59.69    2.51
   7   4   3   66.09    2.58
   7   4   3   59.44    2.12
  -7   4  -3   61.20    1.79
   8  -4   3    0.56    1.11
  -8  -4  -3   -0.09    0.65
   8  -4   3   -0.17    0.98
   8   4   3    0.23    0.73
   8   4   3   -0.58    1.08
   9  -4   3    5.69    1.12
   9  -4   3    4.92    1.02
  -9  -4  -3    4.95    0.77
   9   4   3    4.19    1.18
  10  -4   3    0.82    1.00
 -10  -4  -3    0.55    0.71
  10  -4   3    1.18    0.94
  10   4   3    1.52    1.13
  11  -4   3    1.71    1.10
  11  -4   3   -1.34    1.05
  11   4   3    1.04    1.20
  12  -4   3   -0.65    1.04
  12  -4   3    0.63    1.13
  12   4   3   -0.44    1.11
  13  -4   3   -0.14    1.23
  13   4   3    1.17    1.28
 -15  -5   3   -0.17    1.03
  15  -5  -3   -0.11    1.41
  15   5  -3   -0.46    1.55
 -14  -5   3   -0.69    0.96
  14  -5  -3   -0.76    0.86
  14  -5  -3    0.49    1.28
  14   5  -3   -0.71    1.30
  13  -5  -3   -0.77    1.16
 -13  -5   3    1.18    0.99
  13  -5  -3   -0.74    0.86
  13   5  -3    0.66    1.44
  12  -5  -3    0.98    0.83
 -12  -5   3   -0.86    0.89
  12  -5  -3   -0.46    1.09
  12   5  -3    0.82    1.25
  11  -5  -3    2.80    1.10
 -11  -5   3    2.47    0.97
  11  -5  -3    1.23    0.86
  11   5  -3    1.55    1.28
  10  -5  -3    1.44    1.11
  10  -5  -3    0.11    0.83
 -10  -5   3    1.07    0.99
  10   5  -3    1.66    1.20
   9  -5  -3   38.26    2.10
  -9  -5   3   39.48    1.95
   9  -5  -3   36.90    1.83
   9   5  -3   39.10    2.48
   8  -5  -3    1.23    0.76
   8  -5  -3    1.43    0.85
  -8  -5   3    1.45    0.82
   8   5  -3    1.20    1.09
   8   5  -3    1.44    0.31
   7  -5  -3   15.65    1.23
   7  -5  -3   17.19    1.16
  -7  -5   3   11.81    1.04
   7   5  -3   14.74    0.61
   7   5  -3   13.07    1.18
   6  -5  -3   25.06    1.32
   6  -5  -3   23.03    1.35
   6   5  -3   27.51    1.67
   6   5  -3   26.16    0.89
   5  -5  -3   84.67    2.69
   5  -5  -3   81.95    2.63
   5   5  -3   82.32    2.86
   4  -5  -3  133.73    3.90
   4  -5  -3  132.09    3.80
   4   5  -3  121.66    3.96
   3  -5  -3   43.93    1.61
   3  -5  -3   43.16    1.39
  -3  -5   3   41.51    1.54
   3   5  -3   48.48    1.69
   2  -5  -3   54.72    1.65
  -2  -5   3   56.05    1.77
   2  -5  -3   56.93    1.84
   2   5  -3   55.78    1.87
   1  -5  -3   57.19    1.84
  -1  -5   3   56.32    1.74
   1  -5  -3   56.01    1.78
   1  -5  -3   55.30    1.66
   1   5  -3   55.07    1.79
   0  -5  -3    6.67    0.55
   0  -5  -3    7.13    0.46
   0  -5  -3    6.33    0.50
   0  -5   3    7.07    0.67
   0  -5   3    7.98    0.58
   0   5  -3    7.68    0.59
   1  -5   3  193.78    5.63
  -1  -5  -3  195.76    5.59
  -1  -5  -3  190.26    5.28
  -1  -5  -3  197.61    5.48
   1  -5   3  195.79    5.11
  -1   5  -3  196.45    5.63
  -2  -5  -3   58.95    1.87
   2  -5   3   59.37    1.61
  -2  -5  -3   58.24    1.81
   2  -5   3   57.70    2.08
   2   5   3   58.71    1.96
  -2   5  -3   60.47    1.91
   3  -5   3   97.50    3.23
  -3  -5  -3  103.53    2.92
  -3  -5  -3   98.28    2.92
  -3   5  -3   99.17    3.06
   3   5   3  102.17    3.16
   4  -5   3   31.58    1.65
  -4  -5  -3   32.84    1.34
   4   5   3   35.75    1.62
  -4   5  -3   32.95    1.28
  -5  -5  -3   -0.24    0.51
   5  -5   3    1.75    0.79
   5   5   3    0.49    0.64
  -5   5  -3    0.17    0.44
   6  -5   3   34.80    1.69
  -6  -5  -3   35.88    1.53
   6  -5   3   37.17    1.92
   6   5   3   35.94    1.96
   6   5   3   35.34    1.41
  -7  -5  -3   14.17    1.03
   7  -5   3   13.37    1.34
   7  -5   3   13.28    1.20
   7   5   3   11.92    0.88
   7   5   3   11.90    1.31
   8  -5   3    2.73    1.14
  -8  -5  -3    1.23    0.72
   8  -5   3    0.95    0.96
   8   5   3    2.34    1.15
   9  -5   3    8.31    1.20
  -9  -5  -3    9.47    0.95
   9  -5   3   10.24    1.16
   9   5   3   10.00    1.36
  10  -5   3   -0.04    0.90
  10  -5   3    1.44    1.06
 -10  -5  -3    0.78    0.71
  10   5   3    1.71    1.08
  11  -5   3    3.78    1.18
  11  -5   3    9.11    1.33
  11   5   3    6.37    1.39
  12  -5   3    2.38    1.07
  12  -5   3   -1.00    1.07
  12   5   3   -0.72    1.21
  13  -5   3    1.77    1.29
  13   5   3    3.65    1.41
  15  -6  -3   -1.46    1.44
 -15  -6   3   -0.52    1.05
  15   6  -3   -1.67    1.52
  14  -6  -3   -1.67    0.88
  14  -6  -3   -1.83    1.19
 -14  -6   3    0.62    1.05
  14   6  -3    2.63    1.53
 -13  -6   3    0.69    0.98
  13  -6  -3    0.41    1.19
  13  -6  -3   -0.03    0.87
  13   6  -3    1.31    1.36
  12  -6  -3    6.13    1.27
 -12  -6   3    7.84    1.17
  12  -6  -3    6.73    1.10
  12   6  -3    6.13    1.42
 -11  -6   3    4.84    1.05
  11  -6  -3    4.11    1.11
  11  -6  -3    4.15    0.92
  11   6  -3    5.30    1.41
 -10  -6   3   35.11    1.93
  10  -6  -3   35.32    1.86
  10  -6  -3   34.57    2.14
  10   6  -3   33.82    2.32
   9  -6  -3   -0.45    0.99
  -9  -6   3    0.39    0.92
   9  -6  -3    0.63    0.83
   9   6  -3   -0.22    1.14
   8  -6  -3   26.51    1.61
   8  -6  -3   24.53    1.50
  -8  -6   3   24.46    1.59
   8   6  -3   23.68    1.84
   7  -6  -3    4.22    0.80
  -7  -6   3    3.33    0.81
   7  -6  -3    4.22    0.76
   7   6  -3    4.97    0.97
   6  -6  -3   16.45    1.07
  -6  -6   3   16.92    1.22
   6  -6  -3   17.78    1.17
   6   6  -3   16.23    1.23
   5  -6  -3    7.67    0.63
  -5  -6   3    8.62    0.81
   5  -6  -3    7.35    0.74
   5   6  -3    7.00    0.89
  -4  -6   3   -0.25    0.49
   4  -6  -3   -0.25    0.35
   4  -6  -3    0.12    0.47
   4   6  -3    0.80    0.59
   3  -6  -3    0.20    0.21
   3  -6  -3    0.38    0.41
  -3  -6   3   -0.23    0.46
   3  -6  -3    0.65    0.45
   3   6  -3    0.41    0.49
   2  -6  -3    0.20    0.41
   2  -6  -3   -0.38    0.37
  -2  -6   3    0.64    0.46
   2  -6  -3    0.25    0.15
  -2  -6   3    0.89    0.43
   2   6  -3    0.59    0.37
  -1  -6   3   24.13    1.14
   1  -6  -3   23.16    0.79
  -1  -6   3   25.08    1.00
   1  -6  -3   25.76    1.07
   1  -6  -3   23.33    1.04
   1   6  -3   22.04    0.97
   0  -6   3  169.84    4.51
   0  -6  -3  168.39    4.63
   0  -6   3  166.56    4.91
   0  -6  -3  168.40    4.80
   0  -6  -3  170.19    4.79
   0   6  -3  163.60    4.87
  -1  -6  -3    4.49    0.43
  -1  -6  -3    3.98    0.50
   1  -6   3    3.26    0.65
   1  -6   3    4.36    0.38
   1   6   3    5.14    0.50
  -1   6  -3    3.95    0.40
  -2  -6  -3  135.43    3.79
  -2  -6  -3  128.10    3.73
   2  -6   3  129.95    3.51
   2  -6   3  127.63    4.03
   2   6   3  137.29    3.99
  -2   6  -3  134.72    3.93
  -3  -6  -3    0.95    0.32
  -3  -6  -3    0.05    0.47
   3  -6   3    0.75    0.68
  -3   6  -3    0.56    0.35
   3   6   3    0.87    0.56
   4  -6   3   41.76    1.86
  -4  -6  -3   43.10    1.59
  -4   6  -3   42.99    1.58
   4   6   3   45.41    1.86
  -5  -6  -3    1.35    0.59
   5  -6   3    0.30    0.80
   5   6   3    0.80    0.70
  -5   6  -3    1.32    0.47
  -6  -6  -3    4.52    0.77
   6  -6   3    4.89    1.12
   6  -6   3    4.30    0.85
   6   6   3    4.35    0.59
   6   6   3    2.99    0.91
   7  -6   3    0.46    1.07
  -7  -6  -3    1.40    0.69
   7  -6   3    0.91    0.85
   7   6   3    0.17    0.58
   7   6   3    1.50    1.05
  -8  -6  -3    2.33    0.78
   8  -6   3    3.50    1.19
   8  -6   3    1.96    0.96
   8   6   3    3.48    1.12
   9  -6   3    4.63    1.16
   9  -6   3    5.91    1.00
  -9  -6  -3    4.79    0.84
   9   6   3    5.69    1.23
  10  -6   3   10.45    1.38
 -10  -6  -3   13.12    1.12
  10  -6   3   12.16    1.34
  10   6   3   13.62    1.47
  11  -6   3    1.50    0.97
  11  -6   3   -0.98    1.04
  11   6   3   -0.09    1.18
  12  -6   3    4.01    1.20
  12  -6   3    6.30    1.30
  12   6   3    6.67    1.48
  13  -6   3    2.60    1.28
  13   6   3    0.98    1.34
 -15  -7   3   -0.52    1.05
  15  -7  -3   -1.73    1.38
  15   7  -3   -1.05    1.43
  14  -7  -3    2.51    1.06
  14  -7  -3    2.24    1.39
 -14  -7   3    3.70    1.13
  14   7  -3    2.02    1.53
  13  -7  -3    2.50    1.22
  13  -7  -3    0.82    0.93
 -13  -7   3    0.87    1.00
  13   7  -3    2.23    1.37
  12  -7  -3    6.08    1.08
 -12  -7   3    6.80    1.16
  12  -7  -3    6.71    1.27
  12   7  -3    7.96    1.47
  11  -7  -3    7.36    1.08
  11  -7  -3    7.77    1.24
 -11  -7   3    7.03    1.13
  11   7  -3    6.55    1.38
  10  -7  -3    0.32    1.04
 -10  -7   3    0.48    0.95
  10  -7  -3    0.34    0.88
  10   7  -3    1.41    1.33
   9  -7  -3    6.64    1.12
  -9  -7   3    6.10    1.11
   9  -7  -3    4.76    1.00
   9   7  -3    7.25    1.43
   8  -7  -3    8.33    1.03
  -8  -7   3    5.39    0.96
   8  -7  -3    6.75    0.99
   8   7  -3    8.09    1.24
   7  -7  -3    0.14    0.73
  -7  -7   3    1.93    0.82
   7  -7  -3   -0.72    0.68
   7   7  -3    0.67    0.90
  -6  -7   3   36.11    1.64
  -6  -7   3   36.68    1.14
   6  -7  -3   32.29    1.52
   6  -7  -3   32.50    1.55
   6   7  -3   35.63    1.90
   5  -7  -3    0.23    0.47
  -5  -7   3    0.24    0.37
  -5  -7   3   -0.28    0.57
   5  -7  -3    0.67    0.57
   5   7  -3    0.13    0.66
  -4  -7   3   25.70    0.99
   4  -7  -3   23.47    1.24
  -4  -7   3   24.42    1.25
   4  -7  -3   21.89    0.96
   4   7  -3   26.03    1.38
  -3  -7   3    0.84    0.54
   3  -7  -3    0.42    0.44
  -3  -7   3    1.44    0.45
   3  -7  -3    0.01    0.50
   3  -7  -3    1.00    0.18
   3   7  -3    0.15    0.49
   2  -7  -3  130.79    3.75
   2  -7  -3  135.29    3.71
  -2  -7   3  130.83    3.74
  -2  -7   3  135.55    3.89
   2  -7  -3  128.46    3.94
   2   7  -3  130.23    3.95
   1  -7  -3    3.22    0.53
  -1  -7   3    3.53    0.52
   1  -7  -3    3.88    0.51
  -1  -7   3    2.70    0.58
   1  -7  -3    3.38    0.24
   1   7  -3    2.97    0.41
   0  -7   3   14.07    0.96
   0  -7  -3   15.04    0.83
   0  -7   3   14.31    0.77
   0  -7  -3   13.11    0.78
   0   7   3   14.02    0.71
   0   7  -3   14.10    0.75
   1  -7   3   88.89    2.54
  -1  -7  -3   91.19    2.71
   1  -7   3   90.51    2.92
  -1  -7  -3   91.37    2.72
   1   7   3   92.63    2.77
  -1   7  -3   89.54    2.76
  -2  -7  -3    1.64    0.54
  -2  -7  -3    1.75    0.37
   2  -7   3    1.88    0.34
   2  -7   3    1.85    0.73
   2   7   3    2.35    0.52
  -2   7  -3    1.66    0.35
   3  -7   3    1.63    0.31
  -3  -7  -3    2.44    0.36
   3  -7   3    3.12    0.85
  -3  -7  -3    1.97    0.54
  -3   7  -3    1.96    0.39
   3   7   3    1.44    0.55
  -4  -7  -3   36.82    1.51
   4  -7   3   36.85    1.86
   4   7   3   37.69    1.73
  -4   7  -3   38.97    1.44
   5  -7   3    0.45    0.95
  -5  -7  -3   -0.18    0.58
  -5   7  -3    1.01    0.45
   5   7   3    1.05    0.75
   6  -7   3   12.08    1.01
   6  -7   3   10.84    1.32
  -6  -7  -3    9.95    0.98
   6   7   3   10.49    1.21
   6   7   3   12.59    0.83
  -7  -7  -3    0.98    0.70
   7  -7   3    2.15    1.15
   7  -7   3    0.08    0.81
   7   7   3    0.37    1.05
  -8  -7  -3   11.19    1.05
   8  -7   3   11.98    1.20
   8  -7   3   10.88    1.33
   8   7   3   11.63    1.43
   9  -7   3    6.27    1.06
  -9  -7  -3    4.55    0.86
   9  -7   3    4.35    1.17
   9   7   3    4.75    1.14
  10  -7   3    6.62    1.29
  10  -7   3    8.93    1.21
 -10  -7  -3    6.54    0.92
  10   7   3    7.21    1.30
 -11  -7  -3    3.51    0.89
  11  -7   3    4.97    1.16
  11  -7   3    2.55    1.25
  11   7   3    3.49    1.25
  12  -7   3   -1.81    1.06
  12  -7   3    1.01    1.05
  12   7   3    1.55    1.25
  13  -7   3    3.48    1.31
  13  -7   3    1.55    1.21
  13   7   3    3.82    1.53
  15  -8  -3   -2.17    1.40
  15  -8  -3    1.24    1.06
 -15  -8   3   -0.29    1.04
  15   8  -3    3.54    1.71
 -14  -8   3   -1.78    0.94
  14  -8  -3   -0.39    0.92
  14  -8  -3   -2.15    1.26
  14   8  -3   -1.38    1.43
 -13  -8   3    6.61    1.21
  13  -8  -3    6.68    1.34
  13  -8  -3    4.37    1.09
  13   8  -3    3.88    1.44
 -12  -8   3   -0.76    0.92
  12  -8  -3   -0.70    1.05
  12  -8  -3   -0.18    0.91
  12   8  -3   -1.49    1.32
 -11  -8   3   -0.23    0.92
  11  -8  -3    1.44    0.85
  11  -8  -3    2.43    1.06
  11   8  -3    1.50    1.29
 -10  -8   3    1.22    0.88
  10  -8  -3   -0.51    0.87
  10  -8  -3    0.99    1.00
  10   8  -3    0.89    1.18
   9  -8  -3    1.37    0.92
  -9  -8   3    1.26    1.00
   9  -8  -3    2.92    0.98
   9   8  -3    0.65    1.29
  -8  -8   3    4.01    1.01
   8  -8  -3    6.07    0.94
   8  -8  -3    5.32    1.01
   8   8  -3    6.38    1.23
   7  -8  -3   21.81    1.36
  -7  -8   3   21.04    1.47
   7  -8  -3   19.87    1.36
   7   8  -3   21.98    1.69
   6  -8  -3    9.45    0.77
  -6  -8   3    9.72    0.96
  -6  -8   3   11.09    0.61
   6  -8  -3    9.28    0.98
   6   8  -3   10.18    1.05
  -5  -8   3   18.88    0.85
   5  -8  -3   16.53    0.97
   5  -8  -3   18.62    1.22
  -5  -8   3   15.76    1.10
   5   8  -3   17.65    1.41
   4  -8  -3    8.28    0.58
   4  -8  -3   10.76    0.81
  -4  -8   3    9.26    0.82
   4  -8  -3   10.40    0.89
  -4  -8   3    9.88    0.73
   4   8  -3   10.15    0.85
  -3  -8   3   27.51    1.28
   3  -8  -3   25.72    1.24
  -3  -8   3   27.77    1.17
   3  -8  -3   27.73    1.23
   3   8  -3   28.33    1.30
   2  -8  -3    6.30    0.66
   2  -8  -3    5.74    0.65
  -2  -8   3    4.82    0.63
  -2  -8   3    4.55    0.63
   2   8  -3    6.73    0.57
  -1  -8   3  196.26    5.79
  -1  -8   3  203.50    5.47
   1  -8  -3  198.05    5.53
   1  -8  -3  198.86    5.77
   1   8  -3  204.09    5.81
  -1   8   3  201.10    5.66
   0  -8   3    1.02    0.43
   0  -8   3    0.85    0.63
   0  -8  -3    0.34    0.43
   0  -8  -3    0.46    0.48
   0   8  -3    0.32    0.31
   0   8   3    0.16    0.32
   1  -8   3    4.44    0.47
   1  -8   3    3.94    0.72
  -1  -8  -3    4.32    0.50
  -1  -8  -3    3.86    0.58
  -1   8  -3    4.23    0.42
   1   8   3    5.06    0.52
  -2  -8  -3   12.00    0.94
   2  -8   3   12.27    1.05
   2  -8   3   11.11    0.64
  -2  -8  -3   11.45    0.68
  -2   8  -3   10.77    0.73
   2   8   3   10.67    0.92
  -3  -8  -3   91.67    2.69
   3  -8   3   91.67    2.54
  -3  -8  -3   86.98    2.83
   3  -8   3   90.02    3.14
   3   8   3   93.32    2.99
  -3   8  -3   90.98    2.84
  -4  -8  -3    2.66    0.38
  -4  -8  -3    1.50    0.63
   4  -8   3    3.02    0.88
  -4   8  -3    1.68    0.43
   4   8   3    2.55    0.73
  -5  -8  -3   16.65    1.16
   5  -8   3   14.47    1.37
   5   8   3   16.77    1.26
  -5   8  -3   15.63    0.95
   6  -8   3    0.17    1.09
   6  -8   3    0.10    0.72
  -6  -8  -3    0.43    0.68
   6   8   3   -0.96    0.91
  -7  -8  -3   18.76    1.29
   7  -8   3   20.07    1.58
   7  -8   3   16.97    1.62
   7   8   3   17.73    1.48
   8  -8   3    7.71    1.25
  -8  -8  -3    8.58    1.00
   8  -8   3   10.07    1.12
   8   8   3   10.56    1.38
  -9  -8  -3   12.92    1.14
   9  -8   3   15.98    1.32
   9  -8   3   14.73    1.51
   9   8   3   15.48    1.52
 -10  -8  -3   -0.72    0.76
  10  -8   3   -0.15    1.12
  10  -8   3    0.86    0.97
  10   8   3    0.98    1.12
  11  -8   3   -0.91    1.17
  11  -8   3    1.68    1.04
 -11  -8  -3   -0.20    0.80
  11   8   3    1.56    1.21
  12  -8   3    0.30    1.13
  12  -8   3   -0.16    1.02
  12   8   3   -0.06    1.31
  13  -8   3    5.16    1.37
  13  -8   3    3.38    1.37
  13   8   3    5.26    1.60
 -15  -9   3   -0.74    1.13
  15  -9  -3   -2.36    0.95
  15   9  -3   -1.99    1.44
  14  -9  -3   -4.48    1.26
 -14  -9   3   -0.18    1.02
  14  -9  -3   -0.63    1.03
  14   9  -3   -2.23    1.44
  13  -9  -3   -0.74    0.93
 -13  -9   3    1.28    1.01
  13  -9  -3   -2.09    1.13
  13   9  -3   -0.56    1.37
  12  -9  -3    2.04    1.16
  12  -9  -3    0.62    0.96
 -12  -9   3    1.20    1.01
  12   9  -3    1.95    1.29
 -11  -9   3    3.99    1.07
  11  -9  -3    4.78    1.07
  11  -9  -3    3.79    1.02
  11   9  -3    2.34    1.26
  10  -9  -3    0.22    0.91
 -10  -9   3   -0.15    0.93
  10  -9  -3    0.88    0.93
  10   9  -3    1.66    1.28
   9  -9  -3   30.43    1.79
  -9  -9   3   34.51    1.92
   9  -9  -3   34.44    1.94
   9   9  -3   35.84    2.43
  -8  -9   3    3.04    0.99
   8  -9  -3    2.44    0.97
   8  -9  -3    4.04    0.88
   8   9  -3    3.54    1.20
   7  -9  -3   40.34    2.00
  -7  -9   3   43.51    1.90
   7  -9  -3   40.29    1.80
   7   9  -3   44.92    2.17
   6  -9  -3   14.29    1.09
   6  -9  -3   16.85    1.23
  -6  -9   3   15.02    0.77
  -6  -9   3   16.79    1.24
   6   9  -3   19.83    1.66
   5  -9  -3   16.63    1.21
  -5  -9   3   14.76    1.17
   5  -9  -3   12.01    0.83
  -5  -9   3   13.04    0.81
   5   9  -3   14.83    1.14
   4  -9  -3    2.92    0.66
   4  -9  -3    2.83    0.65
  -4  -9   3    3.36    0.56
   4  -9  -3    3.18    0.26
  -4  -9   3    3.11    0.68
   4   9  -3    3.83    0.75
   3  -9  -3    2.53    0.66
  -3  -9   3    1.59    0.57
   3  -9  -3    2.34    0.55
  -3  -9   3    2.27    0.60
   3   9  -3    2.39    0.57
   2  -9  -3   14.77    0.96
  -2  -9   3   16.37    1.07
  -2  -9   3   16.37    0.95
   2  -9  -3   15.09    0.94
   2   9  -3   14.89    0.89
   1  -9  -3    5.13    0.61
  -1  -9   3    5.55    0.70
  -1  -9   3    5.99    0.65
   1  -9  -3    6.86    0.67
   1   9  -3    6.94    0.55
  -1   9   3    6.23    0.48
   0  -9  -3    0.02    0.44
   0  -9  -3    0.70    0.53
   0  -9   3   -0.08    0.68
   0  -9   3   -0.40    0.42
   0   9   3   -0.26    0.35
   0   9  -3   -0.31    0.31
   1  -9   3   55.46    2.17
  -1  -9  -3   53.85    1.92
  -1  -9  -3   57.12    1.85
   1  -9   3   57.42    1.77
   1   9   3   55.65    1.87
  -1   9  -3   54.32    1.82
   2  -9   3   16.53    1.24
  -2  -9  -3   15.99    0.82
   2  -9   3   16.55    0.79
  -2  -9  -3   17.88    1.10
   2   9   3   15.24    1.08
  -2   9  -3   16.93    0.82
  -3  -9  -3   37.56    1.60
  -3  -9  -3   38.95    1.33
   3  -9   3   39.04    1.89
   3  -9   3   39.06    1.29
  -3   9  -3   37.64    1.42
   3   9   3   35.75    1.64
  -4  -9  -3    5.44    0.75
   4  -9   3    2.77    0.97
  -4  -9  -3    4.68    0.43
   4   9   3    5.63    0.87
  -4   9  -3    5.16    0.56
  -5  -9  -3    6.32    0.86
   5  -9   3    5.35    1.11
  -5   9  -3    6.48    0.65
   5   9   3    5.08    1.00
  -6  -9  -3    0.77    0.75
   6  -9   3    0.10    1.03
   6  -9   3    0.69    0.76
   6   9   3    0.22    0.97
  -6   9  -3   -0.68    0.49
   7  -9   3    9.44    1.07
   7  -9   3    9.68    1.37
  -7  -9  -3    9.41    1.02
   7   9   3   10.31    1.34
  -8  -9  -3    3.10    0.83
   8  -9   3    3.11    1.17
   8  -9   3    4.48    0.92
   8   9   3    3.37    1.16
   9  -9   3   10.27    1.44
   9  -9   3   10.37    1.20
  -9  -9  -3   10.07    1.05
   9   9   3    7.33    1.27
  10  -9   3    8.81    1.22
  10  -9   3    7.41    1.40
 -10  -9  -3    8.30    1.06
  10   9   3    7.70    1.45
  11  -9   3    3.88    1.10
 -11  -9  -3    2.87    0.89
  11  -9   3    4.11    1.28
  11   9   3    4.36    1.30
  12  -9   3    1.34    1.09
  12  -9   3   -0.86    1.14
  12   9   3   -0.60    1.32
  13  -9   3   -0.25    1.22
  13  -9   3   -0.02    1.19
  13   9   3   -0.26    1.44
  14 -10  -3   -1.05    0.99
 -14 -10   3   -1.09    1.02
  14  10  -3   -1.04    1.49
 -13 -10   3    0.11    1.01
  13 -10  -3   -1.50    0.94
  13  10  -3   -0.28    1.40
 -12 -10   3    1.69    1.03
  12 -10  -3    1.14    1.02
  12 -10  -3   -0.07    1.07
  12  10  -3   -0.12    1.35
  11 -10  -3    0.86    0.94
 -11 -10   3    2.48    0.95
  11 -10  -3    2.09    1.02
  11  10  -3    0.84    1.35
  10 -10  -3   19.19    1.61
 -10 -10   3   20.41    1.62
  10 -10  -3   17.39    1.34
  10  10  -3   20.59    1.82
   9 -10  -3    1.51    0.99
   9 -10  -3    1.57    0.86
  -9 -10   3   -0.45    0.92
   9  10  -3    2.94    1.32
   8 -10  -3   50.64    2.33
  -8 -10   3   46.24    2.23
   8 -10  -3   49.69    2.13
   8  10  -3   52.83    2.66
   7 -10  -3   -0.18    0.69
   7 -10  -3   -0.91    0.80
  -7 -10   3    0.50    0.82
   7  10  -3   -0.71    1.09
  -6 -10   3   18.28    1.40
   6 -10  -3   14.67    1.06
  -6 -10   3   15.17    0.80
   6 -10  -3   13.84    1.22
   6  10  -3   15.56    1.27
   5 -10  -3    4.11    0.80
  -5 -10   3    3.28    0.58
   5 -10  -3    2.86    0.43
  -5 -10   3    2.94    0.76
   5  10  -3    4.18    0.90
   4 -10  -3    4.63    0.69
  -4 -10   3    4.78    0.63
   4 -10  -3    4.33    0.79
  -4 -10   3    5.22    0.77
   4  10  -3    4.04    0.74
   3 -10  -3    8.39    0.79
  -3 -10   3    6.13    0.76
  -3 -10   3    6.24    0.72
   3 -10  -3    7.93    0.85
   3  10  -3    7.31    0.72
   2 -10  -3   11.92    0.90
  -2 -10   3   12.41    0.98
   2 -10  -3   13.02    1.01
  -2 -10   3   13.52    1.07
   2  10  -3   11.87    0.84
   1 -10  -3   -0.51    0.49
   1 -10  -3   -0.36    0.52
  -1 -10   3    0.29    0.66
  -1 -10   3    1.17    0.53
   1  10  -3    0.31    0.38
  -1  10   3   -0.07    0.27
   0 -10  -3   25.98    1.24
   0 -10  -3   26.57    1.18
   0 -10   3   27.93    1.16
   0 -10   3   25.67    1.44
   0  10  -3   26.17    1.09
   0  10   3   25.75    1.06
   1 -10   3    1.84    0.81
  -1 -10  -3    2.01    0.58
  -1 -10  -3    2.12    0.49
   1 -10   3    2.56    0.51
  -1  10  -3    2.69    0.41
   1  10   3    2.53    0.53
  -2 -10  -3   53.50    1.77
   2 -10   3   50.31    1.71
   2 -10   3   56.97    2.24
  -2 -10  -3   51.09    1.91
  -2  10  -3   53.40    1.79
   2  10   3   52.94    1.95
   3 -10   3    3.41    0.96
   3 -10   3    4.16    0.52
  -3 -10  -3    4.74    0.51
  -3 -10  -3    5.11    0.80
  -3  10  -3    4.63    0.51
   3  10   3    5.36    0.77
   4 -10   3   22.92    0.99
  -4 -10  -3   23.60    0.98
   4 -10   3   25.87    1.68
  -4 -10  -3   23.76    1.41
   4  10   3   24.75    1.56
  -4  10  -3   25.03    1.09
   5 -10   3   22.79    1.83
  -5 -10  -3   22.18    1.38
  -5  10  -3   18.64    1.06
   5  10   3   22.21    1.66
   6 -10   3    0.81    1.12
   6 -10   3   -0.27    0.72
  -6 -10  -3    0.19    0.75
  -6  10  -3    0.07    0.51
   6  10   3   -0.32    1.01
  -7 -10  -3    1.67    0.82
   7 -10   3    2.26    1.25
   7 -10   3    1.61    0.85
   7  10   3    2.00    1.12
   8 -10   3    6.75    0.97
   8 -10   3    6.23    1.31
  -8 -10  -3    5.82    0.95
   8  10   3    5.76    1.23
   9 -10   3    1.62    0.87
   9 -10   3    0.34    1.17
  -9 -10  -3   -1.02    0.71
   9  10   3    2.34    1.22
 -10 -10  -3    1.48    0.87
  10 -10   3    0.72    1.21
  10 -10   3    2.49    1.03
  10  10   3    1.41    1.27
  11 -10   3    2.31    1.01
 -11 -10  -3   -0.10    0.85
  11 -10   3   -0.05    1.21
  11  10   3    0.48    1.21
  12 -10   3    4.81    1.20
  12 -10   3   -0.17    1.20
  12  10   3    1.59    1.42
 -14 -11   3    1.41    1.16
  14 -11  -3    2.27    1.18
  14  11  -3   -1.10    1.42
  13 -11  -3   -0.39    0.98
 -13 -11   3   -0.46    1.02
  13  11  -3   -2.20    1.37
  12 -11  -3    0.43    1.00
 -12 -11   3    1.57    1.07
  12  11  -3    0.93    1.29
 -11 -11   3   -0.05    0.97
  11 -11  -3    0.11    0.96
  11  11  -3    0.64    1.35
  10 -11  -3    5.26    1.05
 -10 -11   3    4.49    1.09
  10  11  -3    2.97    1.34
  -9 -11   3    2.98    0.94
   9 -11  -3    1.51    0.99
   9 -11  -3    3.92    0.86
   9  11  -3    3.18    1.30
  -8 -11   3    0.52    0.90
   8 -11  -3    0.90    0.80
   8 -11  -3    1.01    0.99
   8  11  -3    2.18    1.29
  -7 -11   3   29.62    1.66
   7 -11  -3   30.47    1.52
   7 -11  -3   29.07    1.72
   7  11  -3   32.38    2.12
   6 -11  -3   25.11    1.55
  -6 -11   3   24.95    1.59
  -6 -11   3   25.29    1.06
   6 -11  -3   25.75    1.22
   6  11  -3   29.24    1.91
  -5 -11   3    6.41    0.97
   5 -11  -3    5.84    0.98
  -5 -11   3    5.36    0.66
   5 -11  -3    5.73    0.83
   5  11  -3    6.69    1.00
  -4 -11   3   58.58    2.16
  -4 -11   3   61.32    2.03
   4 -11  -3   58.46    2.14
   4 -11  -3   56.18    2.23
   4  11  -3   56.53    2.23
   3 -11  -3    4.36    0.69
   3 -11  -3    4.27    0.75
  -3 -11   3    4.14    0.76
  -3 -11   3    3.91    0.72
   3  11  -3    5.10    0.68
  -2 -11   3   23.13    1.33
   2 -11  -3   24.73    1.33
  -2 -11   3   24.95    1.30
   2 -11  -3   23.38    1.21
   2  11  -3   23.06    1.17
   1 -11  -3    2.56    0.63
  -1 -11   3    1.71    0.74
   1 -11  -3    1.01    0.56
  -1 -11   3    1.85    0.60
   1  11  -3    1.54    0.43
   0 -11   3    8.81    0.75
   0 -11   3    8.21    0.91
   0 -11  -3    6.82    0.72
   0 -11  -3    7.33    0.78
   0  11  -3   10.31    0.72
   0  11   3    8.74    0.75
   1 -11   3    2.16    0.52
   1 -11   3    1.94    0.81
  -1 -11  -3    3.06    0.70
  -1  11  -3    1.61    0.39
   1  11   3    2.01    0.58
   2 -11   3   -0.37    0.90
   2 -11   3   -0.31    0.46
  -2 -11  -3    0.71    0.65
  -2 -11  -3    0.73    0.47
  -2  11  -3   -0.39    0.34
   2  11   3    0.30    0.62
  -3 -11  -3   17.19    0.86
  -3 -11  -3   16.04    1.24
   3 -11   3   13.47    1.37
   3 -11   3   16.00    0.87
   3  11   3   15.90    1.36
  -3  11  -3   15.75    0.88
  -4 -11  -3   14.25    0.75
   4 -11   3   13.04    1.34
   4 -11   3   14.77    0.83
  -4 -11  -3   12.35    1.11
  -4  11  -3   13.41    0.90
   4  11   3   13.97    1.17
   5 -11   3    8.38    1.37
  -5 -11  -3    6.95    0.98
   5  11   3    7.60    1.14
  -5  11  -3    7.96    0.68
   6 -11   3   28.26    1.96
  -6 -11  -3   28.42    1.62
   6 -11   3   29.21    1.62
   6  11   3   28.66    2.02
  -6  11  -3   31.29    1.35
  -7 -11  -3    3.47    0.88
   7 -11   3    2.38    1.12
   7 -11   3    3.64    0.81
   7  11   3    3.42    1.16
  -8 -11  -3    7.65    1.01
   8 -11   3   10.24    1.08
   8 -11   3    7.83    1.39
   8  11   3    8.02    1.34
   9 -11   3    1.02    0.86
  -9 -11  -3    0.80    0.80
   9 -11   3   -0.63    1.17
   9  11   3   -0.36    1.19
 -10 -11  -3    0.41    0.80
  10 -11   3    1.55    0.94
  10 -11   3   -1.39    1.17
  10  11   3    0.16    1.23
 -11 -11  -3    0.65    0.84
  11 -11   3    1.65    1.00
  11 -11   3   -1.31    1.16
  11  11   3   -0.50    1.24
  12 -11   3   -1.23    1.22
  12 -11   3    2.73    1.16
 -12 -11  -3    0.71    0.94
  12  11   3    0.09    1.41
 -14 -12   3    0.01    1.08
  14 -12  -3   -1.53    1.08
  14  12  -3   -1.77    1.54
 -13 -12   3    1.15    1.11
  13 -12  -3    1.10    1.12
  13  12  -3   -0.92    1.28
  12 -12  -3    0.73    1.04
 -12 -12   3   -0.22    1.02
  12  12  -3   -1.45    1.32
 -11 -12   3    1.24    1.04
  11 -12  -3   -1.17    0.95
  11  12  -3   -0.20    1.31
  10 -12  -3    2.98    1.01
 -10 -12   3    1.63    1.02
  10  12  -3    3.56    1.33
  -9 -12   3    6.70    1.08
   9 -12  -3    7.21    1.19
   9  12  -3    7.44    1.38
  -8 -12   3    2.12    0.98
   8 -12  -3    3.06    1.05
   8  12  -3    1.23    1.13
   7 -12  -3    0.64    0.91
  -7 -12   3    0.85    0.95
   7  12  -3    1.54    1.15
  -6 -12   3    1.04    0.90
   6 -12  -3    1.27    0.92
   6  12  -3    2.36    1.06
  -5 -12   3   41.16    1.95
   5 -12  -3   41.25    2.02
   5 -12  -3   44.13    1.83
  -5 -12   3   42.76    1.63
   5  12  -3   41.65    2.04
  -4 -12   3    3.31    0.80
   4 -12  -3    3.97    0.74
  -4 -12   3    3.05    0.73
   4 -12  -3    2.73    0.82
   4  12  -3    4.09    0.80
  -3 -12   3   50.14    1.91
   3 -12  -3   49.70    2.06
   3 -12  -3   49.47    1.88
  -3 -12   3   47.91    1.92
   3  12  -3   46.02    1.92
  -2 -12   3    1.92    0.75
   2 -12  -3    1.83    0.71
   2 -12  -3    1.85    0.65
  -2 -12   3    1.48    0.70
   2  12  -3    2.12    0.54
   1 -12  -3   30.64    1.50
   1 -12  -3   30.65    1.46
  -1 -12   3   30.14    1.41
  -1 -12   3   31.29    1.60
   1  12  -3   29.47    1.27
   0 -12  -3   23.95    1.24
   0 -12   3   23.05    1.53
   0 -12  -3   24.38    1.37
   0 -12   3   24.09    1.20
   0  12   3   22.80    1.09
   0  12  -3   24.94    1.08
  -1 -12  -3    0.80    0.70
  -1 -12  -3    0.29    0.55
   1 -12   3    1.17    0.55
   1 -12   3    1.56    0.88
   1  12   3    0.25    0.60
  -1  12  -3    0.57    0.39
   2 -12   3    2.76    0.99
  -2 -12  -3    3.26    0.75
  -2 -12  -3    3.59    0.57
   2 -12   3    4.02    0.61
  -2  12  -3    3.93    0.48
   2  12   3    2.70    0.75
  -3 -12  -3    1.56    0.81
   3 -12   3    2.46    0.59
  -3 -12  -3    2.11    0.50
   3 -12   3    2.01    1.12
   3  12   3    2.71    0.88
  -3  12  -3    2.59    0.47
   4 -12   3    3.36    0.58
   4 -12   3    4.10    1.25
  -4 -12  -3    3.67    0.50
  -4 -12  -3    3.08    0.80
   4  12   3    4.41    1.00
  -4  12  -3    3.83    0.53
  -5 -12  -3   50.78    2.23
   5 -12   3   54.11    2.57
  -5  12  -3   54.16    1.94
   5  12   3   56.69    2.51
   6 -12   3    4.56    0.85
   6 -12   3    3.41    1.28
  -6 -12  -3    3.98    0.93
   6  12   3    5.83    1.18
  -7 -12  -3   14.01    1.23
   7 -12   3   16.65    1.39
   7 -12   3   11.24    1.51
   7  12   3   14.94    1.46
   8 -12   3    0.99    0.78
   8 -12   3    0.83    1.12
  -8 -12  -3    0.43    0.81
   8  12   3    0.96    1.13
   9 -12   3    4.43    0.93
   9 -12   3    3.11    1.34
  -9 -12  -3    1.47    0.84
   9  12   3    4.49    1.31
  10 -12   3    1.60    1.29
  10 -12   3    3.11    0.95
 -10 -12  -3    1.78    0.86
  10  12   3   -0.50    1.12
 -11 -12  -3    0.43    0.92
  11 -12   3    1.69    0.99
  11 -12   3   -0.78    1.24
  11  12   3   -0.49    1.29
 -12 -12  -3    0.61    0.93
  12 -12   3    1.01    1.36
  12  12   3   -0.05    1.43
 -13 -13   3   -1.79    1.04
  13 -13  -3   -1.08    1.07
  13  13  -3   -0.55    1.48
  12 -13  -3   -1.01    1.01
 -12 -13   3   -1.09    0.87
  12  13  -3   -1.51    1.33
 -11 -13   3    4.96    1.18
  11 -13  -3    3.18    1.16
  11  13  -3    4.77    1.48
  10 -13  -3    0.71    1.04
 -10 -13   3    0.25    0.90
  10  13  -3    0.85    1.28
   9 -13  -3   10.30    1.25
  -9 -13   3    9.04    1.18
   9  13  -3    8.81    1.43
  -8 -13   3    0.39    0.92
   8 -13  -3    1.03    0.90
   8  13  -3    1.82    1.15
   7 -13  -3    5.83    1.16
  -7 -13   3    7.33    1.13
   7  13  -3    6.50    1.27
   6 -13  -3    1.33    0.91
  -6 -13   3   -0.76    0.79
   6  13  -3    0.94    1.03
  -5 -13   3   29.20    1.35
   5 -13  -3   26.35    1.64
   5 -13  -3   30.23    1.56
  -5 -13   3   27.44    1.59
   5  13  -3   29.02    1.73
   4 -13  -3   10.80    1.15
  -4 -13   3   15.67    1.24
  -4 -13   3   12.47    0.99
   4 -13  -3   12.35    1.06
   4  13  -3   12.96    1.07
  -3 -13   3    0.27    0.77
  -3 -13   3    0.53    0.79
   3 -13  -3    0.08    0.78
   3 -13  -3    0.28    0.72
   3  13  -3    0.43    0.66
   2 -13  -3    1.02    0.76
  -2 -13   3    0.42    0.67
   2 -13  -3    0.59    0.69
  -2 -13   3    1.30    0.85
   2  13  -3    0.22    0.52
   1 -13  -3   31.02    1.60
   1 -13  -3   35.39    1.61
  -1 -13   3   30.56    1.52
  -1 -13   3   33.91    1.73
   1  13  -3   32.46    1.35
   0 -13  -3   -0.14    0.63
   0 -13   3    0.30    0.91
   0 -13   3   -0.65    0.58
   0 -13  -3   -0.17    0.64
   0  13  -3    0.87    0.42
   0  13   3   -0.99    0.48
  -1 -13  -3   63.72    2.23
   1 -13   3   61.50    2.13
   1 -13   3   61.53    2.51
  -1 -13  -3   64.71    2.34
  -1  13  -3   63.97    2.07
   1  13   3   62.46    2.22
  -2 -13  -3    1.15    0.79
   2 -13   3   -0.74    1.04
   2 -13   3    1.18    0.58
  -2 -13  -3    0.66    0.55
   2  13   3    0.51    0.74
  -2  13  -3    0.45    0.40
  -3 -13  -3    6.55    0.65
   3 -13   3    5.12    0.69
   3 -13   3    6.66    1.29
  -3 -13  -3    6.61    0.99
  -3  13  -3    7.41    0.60
   3  13   3    6.34    0.99
   4 -13   3    3.12    0.62
  -4 -13  -3    3.05    0.50
   4 -13   3    2.57    1.14
  -4 -13  -3    3.81    0.88
  -4  13  -3    2.44    0.51
   4  13   3    3.00    1.00
   5 -13   3    0.09    1.19
  -5 -13  -3    1.27    0.79
   5  13   3    0.77    1.04
  -5  13  -3   -0.89    0.44
  -6 -13  -3    3.03    0.84
   6 -13   3    3.52    1.25
   6 -13   3    4.84    0.80
   6  13   3    4.88    1.14
   7 -13   3    1.25    0.74
  -7 -13  -3   -0.20    0.79
   7 -13   3   -0.55    1.18
   7  13   3    0.07    1.06
   8 -13   3   -0.33    1.23
  -8 -13  -3   -0.96    0.79
   8 -13   3    2.11    0.85
   8  13   3    0.26    1.14
  -9 -13  -3    8.33    1.13
   9 -13   3   10.40    1.11
   9 -13   3    7.05    1.50
   9  13   3    6.58    1.41
  10 -13   3   -0.26    1.23
 -10 -13  -3   -0.49    0.82
  10  13   3    0.35    1.24
  11 -13   3    3.21    1.42
 -11 -13  -3    2.41    1.00
  11  13   3    4.04    1.45
 -13 -14   3   -1.55    1.06
  13 -14  -3   -1.59    0.99
  13  14  -3   -1.62    1.51
 -12 -14   3    4.79    1.15
  12 -14  -3    4.29    1.24
  12  14  -3    1.03    1.45
  11 -14  -3    0.89    1.09
 -11 -14   3    2.44    1.00
  11  14  -3    1.65    1.41
  10 -14  -3   10.50    1.40
 -10 -14   3    9.88    1.35
  10  14  -3    9.53    1.52
  -9 -14   3    1.21    0.97
   9 -14  -3   -0.15    1.00
   9  14  -3   -0.56    1.16
  -8 -14   3    5.21    1.00
   8 -14  -3    3.86    1.09
   8  14  -3    3.70    1.21
  -7 -14   3    0.38    0.90
   7 -14  -3    1.45    0.90
   7  14  -3    1.43    1.08
   6 -14  -3    4.38    1.11
  -6 -14   3    4.37    0.99
   6  14  -3    5.22    1.15
  -5 -14   3   -0.60    0.69
   5 -14  -3    0.27    0.79
   5 -14  -3    0.44    0.93
  -5 -14   3    0.98    0.92
   5  14  -3    1.22    0.90
   4 -14  -3    0.72    0.83
  -4 -14   3    0.54    0.78
   4 -14  -3    0.68    0.75
  -4 -14   3    0.87    0.85
   4  14  -3    0.30    0.72
   3 -14  -3    6.09    0.94
   3 -14  -3    6.50    0.95
  -3 -14   3    7.36    0.96
  -3 -14   3    7.66    1.03
   3  14  -3    7.30    0.82
   2 -14  -3   13.50    1.12
  -2 -14   3   15.22    1.18
  -2 -14   3   17.74    1.45
   2 -14  -3   17.08    1.33
   2  14  -3   15.83    1.00
   1 -14  -3    2.71    0.78
   1 -14  -3    2.90    0.80
  -1 -14   3    3.22    1.03
  -1 -14   3    3.24    0.78
   1  14  -3    2.15    0.52
   0 -14   3   44.16    1.77
   0 -14  -3   40.66    1.83
   0 -14   3   42.45    2.11
   0 -14  -3   45.45    1.82
   0  14   3   40.73    1.52
   0  14  -3   42.22    1.57
   1 -14   3    1.20    0.63
  -1 -14  -3   -0.82    0.61
  -1 -14  -3   -0.34    0.70
   1 -14   3    1.90    1.10
  -1  14  -3    0.45    0.41
   1  14   3   -0.45    0.65
  -2 -14  -3   18.54    1.09
   2 -14   3   19.03    1.57
  -2 -14  -3   18.07    1.33
   2 -14   3   18.29    1.08
  -2  14  -3   17.18    0.94
   2  14   3   18.92    1.36
   3 -14   3    6.69    0.76
  -3 -14  -3    5.87    0.68
  -3 -14  -3    7.10    1.05
   3 -14   3    6.15    1.34
   3  14   3    6.47    1.03
  -3  14  -3    7.17    0.61
  -4 -14  -3   -0.09    0.86
   4 -14   3    0.16    1.07
   4 -14   3    0.46    0.60
   4  14   3   -0.99    0.99
  -4  14  -3    0.19    0.45
   5 -14   3    0.88    1.18
  -5 -14  -3    0.65    0.82
   5  14   3    2.85    1.07
  -5  14  -3    0.71    0.44
   6 -14   3    4.45    1.30
   6 -14   3    4.61    0.78
  -6 -14  -3    5.77    1.03
   6  14   3    4.00    1.10
   7 -14   3    3.87    1.24
   7 -14   3    7.12    0.91
  -7 -14  -3    4.70    1.02
   7  14   3    4.33    1.22
   8 -14   3    1.00    1.29
  -8 -14  -3    1.10    0.89
   8  14   3    1.11    1.18
  -9 -14  -3    1.17    0.90
   9 -14   3    1.12    1.30
   9  14   3    1.20    1.23
  10 -14   3    2.23    1.29
 -10 -14  -3    3.46    1.00
  10  14   3    2.62    1.35
 -11 -14  -3   -0.51    0.92
  11 -14   3   -0.82    1.32
  11  14   3    0.67    1.40
  13 -15  -3   -0.11    1.19
 -13 -15   3   -0.49    1.14
  13  15  -3   -3.13    1.48
 -12 -15   3    4.67    1.17
  12 -15  -3    1.63    1.23
  12  15  -3    1.75    1.48
 -11 -15   3    2.34    1.14
  11 -15  -3    5.94    1.29
  11  15  -3    1.33    1.36
 -10 -15   3    0.01    0.90
  10 -15  -3    0.42    1.08
  10  15  -3   -0.32    1.25
   9 -15  -3    1.22    0.98
  -9 -15   3    0.09    0.90
   9  15  -3   -1.81    1.13
   8 -15  -3    0.99    0.93
  -8 -15   3   -0.11    0.84
   8  15  -3    0.61    1.11
  -7 -15   3   -1.34    0.85
   7 -15  -3   -0.90    0.82
   7  15  -3   -1.64    0.99
  -6 -15   3    4.74    1.00
   6 -15  -3    3.70    1.05
   6  15  -3    4.75    1.03
   5 -15  -3    0.33    0.95
   5 -15  -3    1.01    0.81
  -5 -15   3   -0.08    0.70
  -5 -15   3    2.45    0.95
   5  15  -3    1.86    0.94
   4 -15  -3   19.72    1.58
   4 -15  -3   17.17    1.25
  -4 -15   3   16.43    1.27
  -4 -15   3   17.22    1.39
   4  15  -3   18.40    1.36
   3 -15  -3   -1.05    0.68
  -3 -15   3    0.43    0.86
   3 -15  -3    0.32    0.80
  -3 -15   3   -0.30    0.85
   3  15  -3    0.25    0.60
   2 -15  -3   11.28    1.10
   2 -15  -3   16.38    1.36
  -2 -15   3   13.73    1.22
  -2 -15   3   14.40    1.21
   2  15  -3   14.27    1.03
  -1 -15   3    8.56    1.13
   1 -15  -3    6.67    0.96
   1 -15  -3    6.53    0.99
  -1 -15   3    7.74    0.95
   1  15  -3    7.44    0.67
   0 -15   3    0.24    0.72
   0 -15  -3   -0.01    0.69
   0 -15  -3    0.71    0.74
   0 -15   3    0.84    1.01
   0  15  -3   -0.42    0.43
  -1 -15  -3    6.67    0.83
   1 -15   3    8.67    0.90
  -1 -15  -3    5.73    1.00
   1 -15   3    7.40    1.25
   1  15   3    8.92    0.83
  -1  15  -3    7.58    0.62
  -2 -15  -3   14.34    1.23
   2 -15   3   14.02    1.09
   2 -15   3   11.71    1.38
  -2 -15  -3   11.47    0.94
  -2  15  -3   12.94    0.83
   2  15   3   10.89    1.08
  -3 -15  -3   -0.93    0.52
  -3 -15  -3   -1.10    0.79
   3 -15   3   -0.09    0.62
   3 -15   3   -0.11    1.16
   3  15   3    0.39    0.96
  -3  15  -3   -0.11    0.41
  -4 -15  -3    9.42    1.15
   4 -15   3   10.11    0.86
   4 -15   3    8.47    1.38
   4  15   3    8.51    1.16
  -4  15  -3    9.85    0.80
   5 -15   3    0.39    1.12
  -5 -15  -3   -0.94    0.71
   5  15   3   -0.69    0.92
  -6 -15  -3    9.57    1.16
   6 -15   3   14.09    1.61
   6  15   3   12.30    1.41
   7 -15   3    0.37    1.24
  -7 -15  -3    0.78    0.83
   7  15   3    0.60    1.11
  -8 -15  -3    7.94    1.19
   8 -15   3    8.93    1.56
   8  15   3   10.52    1.44
  -9 -15  -3   -1.22    0.83
   9 -15   3    0.06    1.19
   9  15   3    0.32    1.22
  10 -15   3   -0.93    1.20
 -10 -15  -3    0.03    0.92
  10  15   3    0.70    1.32
  11 -15   3    2.47    1.47
 -11 -15  -3    1.01    0.99
  11  15   3   -0.59    1.46
  12 -16  -3   -1.55    1.10
 -12 -16   3    0.68    1.04
  12  16  -3   -2.43    1.23
  11 -16  -3    1.65    1.08
 -11 -16   3   -0.13    1.06
  11  16  -3   -1.93    1.27
 -10 -16   3   -0.77    0.93
  10 -16  -3   -0.09    1.05
  10  16  -3   -0.47    1.25
   9 -16  -3    0.06    0.95
  -9 -16   3    1.25    1.05
   9  16  -3   -0.30    1.16
  -8 -16   3    3.65    1.10
   8 -16  -3    2.37    1.01
   8  16  -3    2.06    1.16
   7 -16  -3    0.45    0.93
  -7 -16   3    0.84    0.88
   7  16  -3    0.98    1.00
   6 -16  -3    6.97    1.16
  -6 -16   3    6.15    1.10
   6 -16  -3    5.32    0.92
   6  16  -3    5.67    1.08
   5 -16  -3    7.01    1.00
   5 -16  -3    7.35    1.14
  -5 -16   3    5.74    1.02
   5  16  -3    6.62    0.95
   4 -16  -3    1.75    0.95
  -4 -16   3    1.85    0.92
   4 -16  -3    1.27    0.79
  -4 -16   3    0.16    0.80
   4  16  -3    2.08    0.78
   3 -16  -3   14.34    1.30
  -3 -16   3   11.88    1.20
   3 -16  -3   16.27    1.25
  -3 -16   3   14.34    1.22
   3  16  -3   13.57    1.17
   2 -16  -3    3.65    0.87
  -2 -16   3    2.19    0.82
  -2 -16   3    0.21    0.97
   2 -16  -3    1.49    0.84
   2  16  -3    1.55    0.58
  -1 -16   3    3.79    0.92
   1 -16  -3    5.68    0.94
  -1 -16   3    5.51    1.12
   1 -16  -3    5.17    0.98
   1  16  -3    5.26    0.63
   0 -16  -3    1.98    0.86
   0 -16   3    2.83    0.82
   0 -16  -3    2.24    0.78
   0 -16   3    0.96    1.06
   0  16  -3    2.07    0.50
  -1 -16  -3   -0.13    0.74
   1 -16   3    0.52    1.11
  -1 -16  -3    0.95    0.70
   1 -16   3   -0.43    0.67
  -1  16  -3   -0.15    0.41
  -2 -16  -3    0.00    0.60
  -2 -16  -3    1.36    0.79
   2 -16   3    1.15    1.04
   2 -16   3    0.06    0.67
  -2  16  -3    1.00    0.41
   3 -16   3   12.73    0.99
   3 -16   3   12.05    1.40
  -3 -16  -3   11.14    0.91
  -3 -16  -3   12.25    1.24
   3  16   3   12.04    1.14
   4 -16   3    1.81    1.17
  -4 -16  -3    3.60    0.89
   4 -16   3    3.33    0.71
   4  16   3    2.18    0.99
  -5 -16  -3    7.50    1.14
   5 -16   3    8.08    1.32
   5  16   3    7.38    1.20
  -6 -16  -3   -0.66    0.89
   6 -16   3    0.62    1.25
   6  16   3   -0.48    1.11
   7 -16   3   10.76    1.61
  -7 -16  -3   13.17    1.38
   7  16   3   13.83    1.50
  -8 -16  -3    3.19    0.96
   8 -16   3    1.06    1.33
   8  16   3    0.80    1.19
  -9 -16  -3    3.61    1.07
   9 -16   3    1.21    1.34
   9  16   3    3.79    1.36
  10 -16   3   -0.16    1.28
 -10 -16  -3    0.29    0.97
  10  16   3   -1.64    1.28
  12 -17  -3   -1.23    1.08
 -12 -17   3    0.52    1.07
  12  17  -3   -2.21    1.43
  11 -17  -3   -0.64    1.03
 -11 -17   3    0.97    1.10
  11  17  -3   -2.91    1.28
 -10 -17   3    1.15    1.04
  10 -17  -3    0.06    1.01
  10  17  -3   -1.07    1.09
  -9 -17   3    7.56    1.28
   9 -17  -3    8.31    1.29
   9  17  -3    6.97    1.37
   8 -17  -3   -0.64    0.90
  -8 -17   3    1.38    0.99
   8  17  -3   -0.86    1.07
  -7 -17   3    9.29    1.29
   7 -17  -3   10.53    1.29
   7  17  -3    9.35    1.24
  -6 -17   3   -0.61    0.82
   6 -17  -3   -0.98    0.92
   6 -17  -3    0.04    0.80
   6  17  -3    0.00    0.87
   5 -17  -3    6.97    1.02
   5 -17  -3    8.20    1.17
  -5 -17   3    3.67    1.06
   5  17  -3    6.55    0.97
  -4 -17   3    0.56    0.82
   4 -17  -3   -0.08    0.89
  -4 -17   3    1.00    0.76
   4 -17  -3    0.42    0.70
   4  17  -3    2.16    0.75
  -3 -17   3   10.91    1.19
  -3 -17   3    8.59    1.07
   3 -17  -3    9.64    1.04
   3 -17  -3    8.50    1.13
   3  17  -3    9.19    0.87
  -2 -17   3    1.52    0.83
  -2 -17   3    1.68    0.98
   2 -17  -3    1.57    0.79
   2 -17  -3    2.65    0.87
   2  17  -3    2.57    0.58
   1 -17  -3    5.44    0.94
  -1 -17   3    4.90    1.11
  -1 -17   3    3.41    0.88
   1 -17  -3    4.46    0.95
   1  17  -3    4.84    0.60
   0 -17  -3   -0.17    0.78
   0 -17   3    0.42    0.71
   0 -17  -3   -0.62    0.67
   0 -17   3   -0.04    0.99
   0  17  -3   -0.40    0.42
   1 -17   3   10.72    1.34
   1 -17   3   10.85    1.04
  -1 -17  -3   10.22    0.98
  -1 -17  -3   10.55    1.16
   2 -17   3    0.16    0.97
   2 -17   3    1.30    0.69
  -2 -17  -3   -0.01    0.75
  -2 -17  -3    0.36    0.60
   3 -17   3   15.57    1.60
  -3 -17  -3   17.54    1.46
   3 -17   3   21.25    1.23
  -4 -17  -3    0.30    0.88
   4 -17   3    0.18    0.63
   4 -17   3    1.61    1.10
   4  17   3   -0.98    0.96
  -5 -17  -3    2.44    0.90
   5 -17   3    2.38    1.20
   5  17   3    1.87    1.12
  -6 -17  -3   -0.50    0.81
   6 -17   3   -0.76    1.24
   6  17   3    0.64    1.15
  -7 -17  -3    1.13    0.89
   7 -17   3    0.18    1.16
   7  17   3    1.15    1.17
   8 -17   3    1.14    1.24
  -8 -17  -3    1.74    1.01
   8  17   3    0.76    1.22
   9 -17   3    2.44    1.46
  -9 -17  -3    3.65    1.12
   9  17   3    3.69    1.41
 -10 -17  -3   -1.87    0.91
  10 -17   3   -0.55    1.37
  10  17   3   -2.05    1.39
 -11 -18   3   -0.16    1.12
  11 -18  -3    0.64    1.13
  11  18  -3   -0.01    1.39
  10 -18  -3   -0.53    1.13
 -10 -18   3    1.63    1.10
  10  18  -3   -0.23    1.23
   9 -18  -3    1.24    1.08
  -9 -18   3    2.17    1.10
   9  18  -3   -1.37    1.12
   8 -18  -3    6.07    1.28
  -8 -18   3    6.16    1.17
  -7 -18   3   -0.27    0.88
   7 -18  -3   -0.79    1.01
   7  18  -3    0.23    0.99
   6 -18  -3    4.54    0.99
   6 -18  -3    3.99    1.05
  -6 -18   3    5.96    1.18
   6  18  -3    5.27    1.04
   5 -18  -3    0.42    0.90
   5 -18  -3    1.11    0.83
  -5 -18   3    0.17    0.84
   5  18  -3    1.95    0.84
   4 -18  -3    4.01    0.92
   4 -18  -3    3.45    0.96
  -4 -18   3    4.15    1.00
   4  18  -3    3.02    0.75
   3 -18  -3    0.89    0.82
  -3 -18   3    1.64    0.89
  -3 -18   3    0.51    0.86
   3 -18  -3    1.53    0.85
   3  18  -3    0.69    0.59
   2 -18  -3    3.39    0.91
   2 -18  -3    2.53    0.88
  -2 -18   3    1.85    0.91
  -2 -18   3    2.58    0.89
   2  18  -3    3.04    0.58
   1 -18  -3    0.42    0.82
  -1 -18   3   -0.29    0.93
  -1 -18   3    1.81    0.80
   1 -18  -3    1.17    0.81
   0 -18  -3    4.83    0.88
   0 -18   3    5.84    0.91
   0 -18  -3    6.74    0.99
   0 -18   3    6.60    1.17
  -1 -18  -3   -0.36    0.67
  -1 -18  -3    0.28    0.84
   1 -18   3    0.14    1.03
   1 -18   3    0.68    0.73
  -2 -18  -3    9.03    0.94
   2 -18   3    8.30    1.35
  -2 -18  -3    8.98    1.11
   2 -18   3    8.53    0.98
  -3 -18  -3    0.09    0.81
   3 -18   3    0.56    1.15
   3 -18   3    0.62    0.70
   4 -18   3    5.67    1.41
  -4 -18  -3    9.55    1.24
  -5 -18  -3    6.33    1.15
   5 -18   3    6.02    1.42
  -6 -18  -3    0.14    0.94
   6 -18   3    0.29    1.26
   6  18   3   -0.88    1.07
  -7 -18  -3    0.22    0.96
   7 -18   3    0.75    1.18
   7  18   3   -1.59    1.14
   8 -18   3    2.41    1.39
  -8 -18  -3    3.09    1.09
   8  18   3    2.00    1.33
  -9 -18  -3   -0.83    0.98
   9 -18   3   -2.88    1.32
   9  18   3   -3.56    1.30
  11 -19  -3   -1.06    1.12
 -11 -19   3    0.67    1.10
  10 -19  -3   -0.78    1.19
 -10 -19   3    0.39    1.13
  10  19  -3   -2.62    1.19
  -9 -19   3   -0.30    0.95
   9 -19  -3   -0.59    1.12
   9  19  -3   -1.32    1.08
   8 -19  -3   -0.74    1.04
  -8 -19   3    0.74    0.95
   8  19  -3   -1.60    1.06
  -7 -19   3   -0.07    0.92
   7 -19  -3   -0.56    1.02
   7  19  -3   -0.96    0.98
   6 -19  -3    9.83    1.20
  -6 -19   3    9.02    1.31
   6 -19  -3    6.26    1.26
   6  19  -3   10.25    1.18
   5 -19  -3   -0.53    0.97
  -5 -19   3    1.50    0.90
   5 -19  -3    0.32    0.85
   5  19  -3    0.24    0.80
   4 -19  -3    2.25    0.87
  -4 -19   3    2.89    1.01
   4 -19  -3    1.87    1.01
   4  19  -3    1.60    0.71
   3 -19  -3    1.70    0.95
   3 -19  -3    2.88    0.92
  -3 -19   3    3.23    0.97
  -3 -19   3    1.84    0.91
  -2 -19   3    3.85    0.95
   2 -19  -3    2.17    0.91
   2 -19  -3    3.06    0.94
  -2 -19   3    0.27    0.94
  -1 -19   3   -0.10    0.98
  -1 -19   3   -0.05    0.80
   1 -19  -3    0.63    0.87
   1 -19  -3   -1.21    0.76
   0 -19  -3    2.14    0.93
   0 -19   3    3.27    1.09
   0 -19   3    4.16    0.90
   0 -19  -3    2.99    0.84
   1 -19   3   -0.34    1.05
  -1 -19  -3   -1.13    0.84
   1 -19   3    0.15    0.71
  -1 -19  -3    0.41    0.73
   2 -19   3   -0.39    1.14
   2 -19   3    0.14    0.76
  -2 -19  -3   -0.13    0.79
  -2 -19  -3   -0.19    0.66
   3 -19   3   -0.60    1.06
  -3 -19  -3    1.31    0.92
   3 -19   3    1.42    0.76
  -4 -19  -3    4.33    1.04
   4 -19   3    3.20    1.21
   5 -19   3    0.85    1.28
  -5 -19  -3   -0.62    0.89
   6 -19   3    3.53    1.37
  -6 -19  -3    5.46    1.09
  -7 -19  -3    1.92    0.96
   7 -19   3    1.24    1.35
   8 -19   3    3.19    1.48
  -8 -19  -3    1.77    1.10
   9 -19   3    1.48    1.49
  -9 -19  -3    0.21    0.97
  10 -20  -3    0.47    1.27
 -10 -20   3   -0.34    1.04
  10  20  -3   -3.12    1.26
   9 -20  -3   -0.24    1.17
  -9 -20   3    0.24    1.09
   9  20  -3   -2.32    1.09
  -8 -20   3    0.74    0.99
   8 -20  -3    0.75    1.13
   8  20  -3   -1.36    0.98
  -7 -20   3    0.98    1.00
   7 -20  -3   -0.40    1.04
   7  20  -3   -0.45    0.97
  -6 -20   3    0.62    0.99
   6 -20  -3   -0.46    0.86
   6 -20  -3    0.11    1.04
   6  20  -3    0.56    0.89
  -5 -20   3    0.01    0.89
   5 -20  -3    1.90    0.92
   5 -20  -3    1.86    1.01
   4 -20  -3   -0.78    0.85
   4 -20  -3    1.35    0.87
  -4 -20   3    1.03    0.97
   3 -20  -3    2.65    0.94
  -3 -20   3    2.15    1.01
   3 -20  -3    4.06    1.00
  -3 -20   3    2.51    0.96
  -2 -20   3    1.21    0.88
   2 -20  -3    0.14    0.84
  -2 -20   3   -0.63    0.92
   2 -20  -3   -0.44    0.85
   1 -20  -3    1.33    0.85
  -1 -20   3    1.04    0.85
   1 -20  -3    1.18    0.91
  -1 -20   3    1.78    0.99
   0 -20  -3    1.99    0.89
   0 -20  -3    3.14    0.88
   0 -20   3    1.49    0.84
   0 -20   3    3.22    1.16
   1 -20   3    0.67    1.10
  -1 -20  -3   -0.27    0.82
   1 -20   3    1.36    0.80
  -1 -20  -3    0.50    0.78
   2 -20   3    2.59    1.20
  -2 -20  -3    2.34    0.91
   3 -20   3    2.63    1.28
   3 -20   3    1.73    0.79
  -3 -20  -3    1.49    0.98
  -4 -20  -3    0.58    0.96
   4 -20   3   -1.18    1.16
   5 -20   3    0.92    1.31
  -5 -20  -3    1.96    1.05
  -6 -20  -3    0.45    1.00
   6 -20   3    0.11    1.28
  -7 -20  -3    0.98    1.07
   7 -20   3    1.69    1.40
  -8 -20  -3    0.81    1.08
   8 -20   3   -1.51    1.36
   9 -21  -3    0.58    1.23
  -9 -21   3    0.27    1.15
   9  21  -3    1.62    1.28
  -8 -21   3    0.69    1.00
   8 -21  -3    0.48    1.19
  -7 -21   3    1.10    0.99
   7 -21  -3   -1.02    1.05
   6 -21  -3    0.58    0.91
  -6 -21   3    1.57    1.03
   6 -21  -3    0.87    1.08
  -5 -21   3    1.28    0.93
   5 -21  -3   -0.70    0.99
   5 -21  -3    0.84    0.88
   4 -21  -3   -0.86    0.81
   4 -21  -3   -0.86    0.94
  -4 -21   3    0.56    0.99
   3 -21  -3    0.63    0.97
   3 -21  -3    0.60    0.89
  -3 -21   3    0.51    0.94
   2 -21  -3   -1.08    0.86
   2 -21  -3    0.45    0.90
  -2 -21   3   -1.30    0.97
  -2 -21   3    1.28    0.95
  -1 -21   3    1.59    0.89
   1 -21  -3    1.02    0.88
   1 -21  -3    2.12    0.99
  -1 -21   3    0.86    1.00
   0 -21   3   -1.20    1.07
   0 -21  -3    0.18    0.83
   0 -21   3    1.05    0.83
   0 -21  -3   -0.23    0.83
   1 -21   3    6.63    1.33
   1 -21   3   13.12    1.24
  -1 -21  -3   11.49    1.14
  -1 -21  -3    9.46    1.25
  -2 -21  -3    0.57    0.89
   2 -21   3   -0.30    1.12
   2 -21   3    1.01    0.78
  -3 -21  -3    0.19    0.96
   3 -21   3    2.19    0.82
   3 -21   3   -0.42    1.05
   4 -21   3   -1.15    1.20
  -4 -21  -3    1.00    1.00
  -5 -21  -3   -0.93    0.96
   5 -21   3   -0.41    1.25
  -6 -21  -3    1.83    1.10
   6 -21   3    0.48    1.23
  -7 -21  -3    0.17    1.07
   7 -21   3   -1.45    1.23
  -8 -22   3    1.96    1.12
   8 -22  -3   -0.20    1.24
   7 -22  -3   -1.11    1.13
  -7 -22   3    0.98    1.01
   6 -22  -3    0.35    0.92
  -6 -22   3   -0.09    1.06
   6 -22  -3    0.45    1.09
   5 -22  -3    0.69    0.93
   5 -22  -3    1.23    1.11
  -5 -22   3    0.10    0.92
   4 -22  -3   -2.15    0.93
   4 -22  -3    0.23    0.89
  -4 -22   3    1.10    0.92
   3 -22  -3    2.35    0.96
  -3 -22   3    0.57    0.97
   3 -22  -3    1.14    1.00
  -2 -22   3   -0.36    0.78
  -2 -22   3   -2.64    0.86
   2 -22  -3   -1.00    0.87
   2 -22  -3   -0.99    0.87
  -1 -22   3    0.16    1.01
   1 -22  -3    0.79    0.89
  -1 -22   3    1.41    0.92
   1 -22  -3    1.92    0.93
   0 -22  -3    6.30    1.03
   0 -22   3    7.34    1.10
   0 -22   3    5.64    1.28
   1 -22   3   -1.10    1.05
   1 -22   3    1.02    0.82
  -1 -22  -3    0.08    0.88
   2 -22   3    0.64    1.17
   2 -22   3    2.59    0.91
  -2 -22  -3    3.51    1.03
   3 -22   3   -1.06    1.18
  -3 -22  -3    1.20    1.02
  -4 -22  -3   -0.17    0.91
   4 -22   3   -0.94    1.21
   5 -22   3    0.14    1.33
  -5 -22  -3    4.72    1.18
  -6 -22  -3    0.29    1.10
   6 -22   3    0.05    1.27
  -7 -23   3    0.39    1.15
   7 -23  -3   -1.34    1.17
   6 -23  -3    3.06    1.07
  -6 -23   3    2.54    1.21
   6 -23  -3    1.54    1.13
   5 -23  -3    1.65    1.13
   5 -23  -3    1.17    0.98
  -5 -23   3   -0.55    1.05
  -4 -23   3    1.19    1.05
   4 -23  -3    4.14    1.08
   4 -23  -3    3.47    1.17
   3 -23  -3    0.30    0.99
  -3 -23   3    1.22    1.01
   3 -23  -3    2.34    1.03
  -2 -23   3    2.91    1.02
   2 -23  -3    0.75    0.98
   2 -23  -3    1.50    1.00
  -1 -23   3   -2.51    0.93
   1 -23  -3    0.84    0.97
  -1 -23   3   -0.23    0.87
   1 -23  -3   -1.90    0.85
   0 -23   3    0.40    0.87
   0 -23  -3   -1.50    0.83
   0 -23  -3   -0.54    0.96
   0 -23   3   -1.07    1.09
   1 -23   3   -1.70    1.05
   1 -23   3    1.46    0.88
  -1 -23  -3    0.88    0.95
   2 -23   3    0.55    0.86
   2 -23   3   -0.59    1.11
  -2 -23  -3   -0.38    0.99
  -3 -23  -3   -0.15    0.95
   3 -23   3   -0.75    1.19
  -4 -23  -3   -0.10    1.04
   4 -23   3    1.15    1.23
   5 -23   3   -0.60    1.34
  -5 -23  -3    1.44    1.19
  -6 -24   3    0.43    1.07
   6 -24  -3   -0.56    1.00
   6 -24  -3   -0.01    1.08
   5 -24  -3    0.42    1.02
   5 -24  -3    2.70    1.25
  -5 -24   3    0.95    1.12
   4 -24  -3   -0.89    0.94
   4 -24  -3   -1.69    1.02
  -4 -24   3   -0.17    1.05
   3 -24  -3    2.37    1.05
  -3 -24   3   -0.17    0.98
   3 -24  -3    0.52    1.05
  -2 -24   3   -0.49    0.95
   2 -24  -3    0.29    1.05
   2 -24  -3    2.05    1.04
  -1 -24   3   -1.47    1.02
   1 -24  -3   -1.30    0.93
  -1 -24   3    0.22    0.93
   1 -24  -3   -0.70    0.97
   0 -24  -3   -0.46    0.97
   0 -24   3   -0.03    0.91
   0 -24   3   -1.91    1.03
   1 -24   3   -0.67    0.89
  -1 -24  -3   -0.71    0.91
   1 -24   3   -1.30    1.11
   2 -24   3    1.52    0.91
   2 -24   3   -1.38    1.19
  -2 -24  -3    0.85    1.12
   3 -24   3   -0.04    1.28
  -3 -24  -3   -0.12    1.06
  -4 -24  -3    0.98    1.05
   4 -24   3   -0.95    1.30
   4 -25  -3   -0.08    1.00
  -4 -25   3    0.59    1.00
   3 -25  -3    0.99    1.06
  -3 -25   3   -0.21    1.06
   3 -25  -3   -0.10    1.09
   2 -25  -3    1.92    1.11
   2 -25  -3   -1.13    0.97
  -2 -25   3   -1.27    0.95
  -1 -25   3    1.47    1.01
   1 -25  -3   -0.09    0.99
   1 -25  -3   -0.03    0.94
   0 -25   3    0.80    0.95
   0 -25  -3   -1.53    1.02
   0 -25   3   -0.02    1.17
  -1 -25  -3    0.41    1.10
   1 -25   3    1.25    1.01
   1 -25   3   -1.42    1.17
  -2 -25  -3   -0.12    1.06
  16   0  -4    3.53    1.73
 -15   0   4   -1.45    1.11
  15   0  -4   -0.89    1.42
  14   0  -4    0.52    1.39
  13   0  -4   -0.76    1.21
  12   0  -4    5.52    1.40
  12   0  -4    5.76    0.80
  11   0  -4   -0.47    1.14
  11   0  -4    0.21    0.65
  10   0  -4   55.44    2.06
  10   0  -4   58.43    2.87
   9   0  -4    0.44    1.07
   9   0  -4    0.20    0.56
   8   0  -4    2.23    0.52
   8   0  -4    2.59    0.94
   7   0  -4    0.18    0.77
   7   0  -4    0.08    0.41
   6   0  -4    6.51    0.79
   6   0  -4    7.09    0.60
   5   0  -4    0.11    0.56
   5   0  -4   -0.24    0.36
   4   0  -4  127.43    3.63
   4   0  -4  120.45    3.77
   3   0  -4   -0.38    0.35
   3   0  -4    0.49    0.38
   2   0  -4    6.71    0.59
   2   0  -4    7.11    0.58
   1   0  -4    0.33    0.35
   1   0  -4    0.21    0.30
   0   0  -4  271.64    7.54
   0   0  -4  268.00    7.70
  -1   0  -4   -0.16    0.29
  -2   0  -4   88.96    2.41
  -2   0  -4   88.57    2.75
  -3   0  -4   -0.16    0.33
  -3   0  -4   -0.09    0.26
   4   0   4   47.41    1.80
  -4   0  -4   45.83    1.38
  -4   0  -4   45.35    1.72
   5   0   4   -0.61    0.63
   5   0   4    0.54    0.70
  -5   0  -4    0.35    0.35
  -6   0  -4    0.18    0.41
   6   0   4   -0.13    0.81
   6   0   4   -0.29    0.82
   7   0   4    0.52    0.86
   7   0   4   -0.90    0.83
  -7   0  -4   -0.75    0.46
   8   0   4    6.56    1.10
   8   0   4    5.86    1.21
   9   0   4   -0.37    0.99
   9   0   4   -1.62    0.87
  10   0   4    0.70    0.99
  10   0   4    0.46    0.94
  11   0   4   -0.53    1.02
  12   0   4    8.25    1.46
  13   0   4    0.89    1.34
  16  -1  -4    1.61    1.49
  16   1  -4   -2.88    1.38
  15  -1  -4   -1.38    1.42
 -15  -1   4   -1.77    1.00
  15   1  -4   -0.20    1.32
  14  -1  -4    3.56    1.35
  14   1  -4    5.29    1.54
  13  -1  -4    0.38    1.33
  13   1  -4    1.79    1.27
  12  -1  -4    8.44    1.46
  12  -1  -4    9.44    0.95
  12   1  -4    7.42    1.39
  11  -1  -4   23.11    1.34
  11  -1  -4   30.08    2.33
  11   1  -4   20.04    1.76
  11   1  -4   21.31    1.19
  10  -1  -4   16.17    1.50
  10  -1  -4   16.60    1.18
  10   1  -4   20.27    1.70
  10   1  -4   17.89    1.04
   9  -1  -4    1.18    0.60
   9  -1  -4    0.50    1.05
   9   1  -4    1.26    1.11
   9   1  -4    0.73    0.52
   8  -1  -4    4.47    0.97
   8  -1  -4    3.40    0.64
   8   1  -4    3.85    1.00
   8   1  -4    3.15    0.53
   7  -1  -4   -0.42    0.48
   7  -1  -4   -0.21    0.74
   7   1  -4    0.34    0.79
   7   1  -4   -0.22    0.40
   6  -1  -4   14.47    1.23
   6  -1  -4   12.82    0.83
   6   1  -4   14.40    1.17
   6   1  -4   12.22    0.76
   5  -1  -4   40.30    1.62
   5  -1  -4   39.09    1.42
   5   1  -4   40.19    1.38
   5   1  -4   38.67    1.59
   4  -1  -4   53.16    1.72
   4  -1  -4   46.97    1.74
   4   1  -4   52.09    1.81
   4   1  -4   53.41    1.69
   3  -1  -4    7.91    0.67
   3  -1  -4    7.49    0.64
   3   1  -4    8.37    0.63
   3   1  -4    9.18    0.73
   2  -1  -4  126.42    3.70
   2  -1  -4  126.24    3.74
   2   1  -4  125.64    3.76
   2   1  -4  131.11    3.69
   1  -1  -4   62.37    2.03
   1   1  -4   65.15    2.05
   1   1  -4   68.60    2.06
   0  -1  -4    7.29    0.54
   0  -1  -4    7.19    0.54
   0   1  -4    6.67    0.55
  -1  -1  -4  343.32    8.93
  -1  -1  -4  352.91    9.77
  -1   1  -4  334.30    9.77
  -2  -1  -4    5.40    0.47
  -2  -1  -4    5.83    0.42
  -2   1  -4    5.44    0.50
  -3  -1  -4    6.45    0.45
  -3  -1  -4    4.24    0.49
  -3   1  -4    4.82    0.52
  -3   1  -4    5.66    0.35
  -4  -1  -4   10.24    0.65
   4  -1   4   10.14    0.91
  -4  -1  -4   10.32    0.87
  -4   1  -4   10.91    0.50
  -4   1  -4   12.36    0.88
   5  -1   4    7.59    0.90
  -5  -1  -4    8.80    0.63
   5  -1   4    8.17    0.87
  -5   1  -4    8.11    0.71
   5   1   4    8.29    0.86
  -5   1  -4    9.12    0.54
   5   1   4    7.16    0.86
   6  -1   4   11.20    1.06
   6  -1   4   11.18    1.08
  -6  -1  -4   13.06    0.80
   6   1   4   11.59    1.08
  -6   1  -4   12.49    0.67
   6   1   4   10.16    1.01
  -7  -1  -4    1.84    0.55
   7  -1   4    1.46    0.95
   7  -1   4    1.93    0.96
  -7   1  -4    1.68    0.45
   7   1   4    0.86    0.86
   7   1   4    1.60    0.88
   8  -1   4    1.79    1.06
  -8  -1  -4    2.42    0.60
   8  -1   4    3.00    1.11
   8   1   4    2.96    1.06
   8   1   4    1.33    0.97
   9  -1   4    0.05    0.98
   9  -1   4    0.33    0.96
   9   1   4   -0.70    0.99
   9   1   4   -1.61    0.87
  10  -1   4    0.79    0.98
  10  -1   4    0.79    0.99
  10   1   4    0.94    0.97
  11  -1   4    5.98    1.30
  11   1   4    5.31    1.31
  12  -1   4    0.06    1.15
  12   1   4    1.03    1.21
  13  -1   4    3.24    1.36
  13   1   4    2.11    1.26
  16  -2  -4   -2.69    1.49
 -16  -2   4   -0.34    1.12
  16   2  -4   -1.89    1.60
 -15  -2   4    3.56    1.18
  15  -2  -4    2.57    1.52
  15   2  -4    4.40    1.64
 -14  -2   4   -1.35    1.01
  14  -2  -4    0.40    1.35
  14   2  -4   -0.01    1.30
  13  -2  -4    8.33    1.49
  13  -2  -4    5.07    0.90
  13   2  -4    7.46    1.46
  12  -2  -4    4.00    0.81
  12  -2  -4    2.88    1.26
  12   2  -4    2.97    1.25
  11  -2  -4    9.47    0.95
  11  -2  -4   11.72    1.39
  11   2  -4   11.17    1.46
  11   2  -4    9.90    0.78
  10  -2  -4   -0.39    0.68
  10  -2  -4    0.45    1.17
  10   2  -4    2.99    1.19
  10   2  -4    0.96    0.54
   9  -2  -4    1.21    0.98
   9  -2  -4    0.85    0.66
   9   2  -4    1.00    1.12
   9   2  -4    0.34    0.45
   8  -2  -4   12.00    1.01
   8  -2  -4   10.27    1.11
   8   2  -4   11.88    1.16
   8   2  -4   11.73    0.75
   7  -2  -4   17.79    1.01
   7  -2  -4   19.15    1.40
   7   2  -4   15.84    1.33
   7   2  -4   15.15    0.85
   6  -2  -4    6.40    0.65
   6  -2  -4    7.25    0.81
   6   2  -4    6.64    0.83
   6   2  -4    6.40    0.52
   5  -2  -4   56.01    1.99
   5  -2  -4   55.58    1.89
   5   2  -4   55.48    1.78
   4  -2  -4   30.49    1.27
   4  -2  -4   32.36    1.26
   4   2  -4   34.31    1.42
   4   2  -4   31.72    1.16
   3  -2  -4  131.31    3.93
   3  -2  -4  138.94    3.96
   3   2  -4  134.76    3.88
   3   2  -4  134.12    4.03
   2  -2  -4    7.60    0.56
   2  -2  -4    7.25    0.61
   2   2  -4    7.96    0.58
   2   2  -4    7.64    0.65
   1  -2  -4   -0.08    0.33
   1  -2  -4   -0.28    0.26
   1   2  -4    0.89    0.35
   0  -2  -4   73.61    2.21
   0  -2  -4   78.56    2.37
   0  -2  -4   79.68    2.37
   0   2  -4   77.27    2.39
  -1  -2  -4   25.58    0.95
  -1  -2  -4   24.75    1.04
  -1  -2  -4   26.49    1.03
  -1   2  -4   26.58    1.06
  -2  -2  -4   10.34    0.66
  -2  -2  -4   11.07    0.74
  -2   2  -4   11.10    0.74
  -3  -2  -4    7.93    0.62
   3  -2   4    6.99    0.80
  -3  -2  -4    7.92    0.62
  -3   2  -4    9.65    0.74
  -4  -2  -4    3.57    0.52
   4  -2   4    3.46    0.76
  -4  -2  -4    2.75    0.45
   4   2   4    3.40    0.67
  -4   2  -4    4.72    0.54
   5  -2   4   15.03    1.28
  -5  -2  -4   14.79    0.83
  -5   2  -4   14.02    0.94
   5   2   4   16.30    1.10
   5   2   4   14.34    1.19
   6  -2   4    1.14    0.79
   6  -2   4    0.72    0.92
  -6  -2  -4    1.34    0.51
   6   2   4    1.34    0.75
  -6   2  -4    1.10    0.33
   6   2   4    0.75    0.83
   7  -2   4   72.60    2.88
   7  -2   4   75.74    2.83
  -7  -2  -4   75.58    2.36
   7   2   4   77.30    2.65
   7   2   4   76.13    2.94
   8  -2   4    1.36    1.11
   8  -2   4   -0.02    1.00
  -8  -2  -4    1.98    0.59
   8   2   4    0.58    0.92
   8   2   4    2.07    1.12
   9  -2   4    9.99    1.29
   9  -2   4   10.01    1.19
   9   2   4    9.92    1.24
   9   2   4    9.83    1.07
  10  -2   4    0.16    1.04
  10  -2   4   -0.87    0.98
  10   2   4   -0.33    0.97
  11  -2   4   -1.29    1.01
  11  -2   4    1.37    1.08
  11   2   4    1.43    1.18
  12  -2   4    1.25    1.08
  12   2   4    0.60    1.12
  13  -2   4    0.09    1.18
  13   2   4    2.93    1.41
 -16  -3   4   -0.58    1.13
  16  -3  -4   -1.62    1.53
  16   3  -4   -0.97    1.64
 -15  -3   4   -0.26    1.02
  15  -3  -4   -0.16    1.40
  15   3  -4   -1.08    1.48
 -14  -3   4    1.19    1.04
  14  -3  -4    1.43    1.38
  14   3  -4    1.35    1.35
 -13  -3   4    2.32    1.06
  13  -3  -4    0.40    1.15
  13  -3  -4    0.81    0.78
  13   3  -4    1.46    1.32
  12  -3  -4    1.39    1.11
  12  -3  -4    2.93    0.81
  12   3  -4    1.86    1.33
  11  -3  -4    0.92    0.72
  11  -3  -4    2.21    1.20
  11   3  -4    1.20    1.31
  10  -3  -4   12.22    1.06
  10  -3  -4   13.86    1.44
  10   3  -4   13.07    0.85
  10   3  -4   13.18    1.55
   9  -3  -4   24.09    1.34
   9  -3  -4   24.07    1.90
   9   3  -4   22.76    1.86
   9   3  -4   21.72    1.03
   8  -3  -4    0.64    0.77
   8  -3  -4   -0.43    0.59
   8   3  -4   -0.28    0.40
   8   3  -4    0.32    0.99
   7  -3  -4   22.25    1.17
   7  -3  -4   21.56    1.43
   7   3  -4   20.48    1.61
   7   3  -4   21.56    0.92
   6  -3  -4   16.15    1.18
   6  -3  -4   17.99    1.00
   6   3  -4   15.85    1.15
   6   3  -4   15.34    0.75
   5  -3  -4    1.09    0.48
   5  -3  -4    1.18    0.53
   5   3  -4    1.45    0.60
   5   3  -4    1.54    0.33
   4  -3  -4  109.14    3.25
   4  -3  -4  108.47    3.22
   4   3  -4  108.71    3.12
   4   3  -4   99.79    3.31
   3  -3  -4    0.77    0.42
   3  -3  -4    0.78    0.32
   3   3  -4    1.08    0.44
   3   3  -4    0.40    0.33
   2  -3  -4   13.93    0.69
   2  -3  -4   13.50    0.76
   2   3  -4   15.88    0.79
   1  -3  -4  184.72    5.34
   1  -3  -4  188.96    5.06
   1  -3  -4  190.73    5.38
   1   3  -4  187.25    5.44
   0  -3  -4   32.91    1.16
   0  -3  -4   33.69    1.20
   0  -3  -4   30.59    1.14
   0   3  -4   32.00    1.18
  -1  -3  -4  181.62    4.66
  -1  -3  -4  174.54    5.01
  -1  -3  -4  170.40    4.90
  -1   3  -4  162.20    5.03
  -2  -3  -4    1.05    0.34
  -2  -3  -4    0.50    0.33
   2  -3   4    0.87    0.61
  -2  -3  -4    0.33    0.36
  -2   3  -4    0.51    0.32
  -3  -3  -4  174.28    4.73
   3  -3   4  173.06    5.18
  -3  -3  -4  176.44    5.17
  -3   3  -4  173.62    5.17
   4  -3   4    1.40    0.70
  -4  -3  -4    1.69    0.48
  -4   3  -4    1.46    0.46
   4   3   4    1.29    0.62
  -5  -3  -4   47.92    1.63
   5  -3   4   46.51    2.03
  -5   3  -4   46.84    1.79
   5   3   4   50.84    2.03
   6  -3   4    5.76    0.97
   6  -3   4    5.10    1.03
  -6  -3  -4    4.70    0.63
   6   3   4    3.91    0.91
   6   3   4    5.35    0.79
   7  -3   4    4.33    1.08
  -7  -3  -4    4.17    0.69
   7  -3   4    3.36    0.96
   7   3   4    3.56    1.01
   8  -3   4    5.51    1.18
   8  -3   4    6.08    1.16
  -8  -3  -4    8.76    0.82
   8   3   4    7.31    0.99
   8   3   4    5.89    1.24
   9  -3   4    4.11    1.01
   9  -3   4    5.17    1.13
   9   3   4    6.57    1.22
  10  -3   4    0.24    0.99
  10  -3   4   -0.22    0.93
  10   3   4    0.32    1.00
  11  -3   4    1.27    1.01
  11  -3   4   -1.25    1.04
  11   3   4    2.56    1.22
  12  -3   4    0.02    1.06
  12   3   4   -0.01    1.09
  13  -3   4    3.15    1.37
  13   3   4    4.05    1.35
 -16  -4   4   -0.92    1.13
 -15  -4   4   -0.68    1.11
  15  -4  -4   -0.13    1.39
  15   4  -4   -1.36    1.33
 -14  -4   4    0.11    1.06
  14  -4  -4    0.20    1.29
  14   4  -4    2.13    1.47
  13  -4  -4   -2.18    1.13
 -13  -4   4   -1.33    0.93
  13  -4  -4   -0.75    0.78
  13   4  -4    0.39    1.39
  12  -4  -4   -0.37    0.77
  12  -4  -4    0.08    1.10
 -12  -4   4    1.21    1.02
  12   4  -4   -1.43    1.12
  11  -4  -4    1.51    1.14
  11  -4  -4    2.12    0.80
  11   4  -4    2.48    1.24
  10  -4  -4   24.51    2.03
  10  -4  -4   20.79    1.42
  10   4  -4   19.15    1.71
   9  -4  -4    1.25    0.76
   9  -4  -4    1.33    0.97
   9   4  -4    1.12    1.07
   9   4  -4    1.06    0.41
   8  -4  -4   79.49    2.73
   8  -4  -4   76.38    2.88
   8   4  -4   81.86    2.40
   8   4  -4   74.40    2.99
   7  -4  -4    8.61    0.84
   7  -4  -4    6.92    0.85
   7   4  -4    7.82    1.00
   7   4  -4    9.34    0.61
   6  -4  -4   50.85    1.92
   6  -4  -4   49.92    1.89
   6   4  -4   52.24    1.63
   6   4  -4   50.28    2.17
   5  -4  -4    3.12    0.53
   5  -4  -4    2.83    0.56
   5   4  -4    3.01    0.38
   5   4  -4    2.01    0.63
   4  -4  -4   11.05    0.74
   4  -4  -4   11.84    0.79
   4   4  -4   11.29    0.89
   4   4  -4   10.14    0.63
   3  -4  -4    8.00    0.57
   3  -4  -4    7.18    0.63
   3   4  -4    7.45    0.65
   2  -4  -4   18.05    0.72
   2  -4  -4   18.67    0.93
   2  -4  -4   17.83    0.91
   2   4  -4   16.80    0.85
   1  -4  -4   43.60    1.47
   1  -4  -4   42.66    1.46
   1  -4  -4   42.63    1.37
   1   4  -4   40.69    1.45
   0  -4  -4  148.39    4.20
   0  -4  -4  143.00    4.00
   0  -4  -4  145.36    4.22
   0   4  -4  143.12    4.27
  -1  -4  -4    3.13    0.41
   1  -4   4    3.10    0.30
  -1  -4  -4    3.24    0.46
  -1  -4  -4    3.27    0.38
  -1   4  -4    3.37    0.42
  -2  -4  -4   79.90    2.57
  -2  -4  -4   81.75    2.42
   2  -4   4   81.68    2.69
  -2  -4  -4   82.94    2.49
  -2   4  -4   83.57    2.60
  -3  -4  -4    9.19    0.79
  -3  -4  -4   10.36    0.76
   3  -4   4    8.28    0.87
   3   4   4    9.98    0.83
  -3   4  -4    9.60    0.70
   4  -4   4   67.02    2.54
  -4  -4  -4   68.51    2.16
  -4   4  -4   71.30    2.34
   4   4   4   67.82    2.51
  -5  -4  -4    2.71    0.54
   5  -4   4    3.73    0.95
  -5   4  -4    2.41    0.55
   5   4   4    2.13    0.80
   6  -4   4    0.61    1.01
   6  -4   4    1.13    0.84
  -6  -4  -4   -0.04    0.56
  -6   4  -4    0.55    0.56
   6   4   4   -1.12    0.66
   6   4   4    0.48    0.81
   7  -4   4    1.13    0.92
  -7  -4  -4    0.43    0.61
   7  -4   4    1.38    1.04
   7   4   4    0.43    1.01
   7   4   4    0.53    0.79
   8  -4   4   17.85    1.50
   8  -4   4   16.73    1.39
  -8  -4  -4   18.02    1.12
   8   4   4   16.84    1.31
   8   4   4   18.07    1.57
   9  -4   4    4.03    1.12
  -9  -4  -4    4.53    0.73
   9  -4   4    4.51    1.09
   9   4   4    2.86    1.05
  10  -4   4    2.01    1.03
  10  -4   4    2.33    1.08
  10   4   4    2.89    1.19
  11  -4   4   -3.19    1.02
  11  -4   4    1.63    1.11
  11   4   4    1.14    1.08
  12  -4   4    4.98    1.30
  12   4   4    3.85    1.26
  13  -4   4    1.95    1.33
  13   4   4    0.29    1.26
 -15  -5   4   -2.48    0.97
  15  -5  -4   -1.99    1.28
  15   5  -4   -2.28    1.47
  14  -5  -4    4.76    1.38
  14  -5  -4    6.51    1.04
 -14  -5   4    6.59    1.25
  14   5  -4    6.70    1.66
 -13  -5   4   -1.34    0.95
  13  -5  -4    0.40    0.86
  13  -5  -4   -2.23    1.14
  13   5  -4   -1.08    1.25
  12  -5  -4    4.27    1.25
  12  -5  -4    2.78    0.92
 -12  -5   4    2.00    1.05
  12   5  -4    2.24    1.40
  11  -5  -4    3.99    1.15
 -11  -5   4    6.55    1.09
  11  -5  -4    5.46    0.96
  11   5  -4    5.24    1.28
  10  -5  -4    7.89    1.27
  10  -5  -4    6.18    1.00
 -10  -5   4    8.26    1.23
  10   5  -4    5.88    1.34
   9  -5  -4   32.35    1.93
   9  -5  -4   25.51    1.57
   9   5  -4   33.57    2.09
   9   5  -4   30.00    1.10
   8  -5  -4    2.91    0.80
   8  -5  -4    6.13    0.93
   8   5  -4    4.11    0.44
   8   5  -4    3.69    1.04
   7  -5  -4   36.51    1.62
   7  -5  -4   36.18    1.67
   7   5  -4   34.75    1.85
   7   5  -4   34.83    1.21
   6  -5  -4   30.51    1.44
   6  -5  -4   32.28    1.50
   6   5  -4   31.84    1.74
   6   5  -4   30.62    1.11
   5  -5  -4    0.15    0.50
   5  -5  -4    0.27    0.47
   5   5  -4    1.85    0.70
   4  -5  -4   21.04    1.04
   4  -5  -4   21.78    0.91
   4   5  -4   23.01    1.24
   3  -5  -4   83.55    2.42
   3  -5  -4   78.91    2.59
   2  -5  -4   98.07    2.82
   2  -5  -4   95.79    2.94
   2  -5  -4   96.11    2.82
   2   5  -4   95.18    2.97
  -1  -5   4    9.13    0.65
   1  -5  -4   10.77    0.78
   1  -5  -4   10.90    0.52
   1  -5  -4    9.10    0.66
   1   5  -4    9.43    0.70
   0  -5  -4    9.18    0.59
   0  -5  -4    8.75    0.68
   0  -5   4   10.62    0.64
   0  -5  -4    8.93    0.66
   0   5  -4    9.61    0.67
  -1  -5  -4   12.17    0.68
  -1  -5  -4   13.20    0.81
   1  -5   4   12.70    0.96
  -1  -5  -4   13.57    0.72
   1  -5   4   13.73    0.58
  -1   5  -4   13.74    0.77
   2  -5   4   10.93    0.95
  -2  -5  -4   12.74    0.71
  -2  -5  -4   12.14    0.77
  -2  -5  -4   11.73    0.81
  -2   5  -4   13.09    0.78
  -3  -5  -4   35.84    1.38
   3  -5   4   33.08    1.70
   3   5   4   37.84    1.52
  -3   5  -4   35.40    1.40
   4  -5   4   10.06    1.01
  -4  -5  -4   12.27    0.90
   4   5   4    9.63    0.88
  -4   5  -4   11.04    0.78
   5  -5   4   10.44    1.12
  -5  -5  -4   13.61    0.91
   5   5   4   11.50    1.07
  -5   5  -4   12.27    0.97
   6  -5   4   36.00    1.91
   6  -5   4   37.33    1.89
  -6  -5  -4   34.24    1.48
   6   5   4   34.70    1.49
   6   5   4   33.18    1.84
  -6   5  -4   36.75    1.53
   7  -5   4    2.96    1.16
   7  -5   4    3.41    0.99
  -7  -5  -4    3.38    0.73
   7   5   4    3.06    1.06
   7   5   4    3.52    0.79
   8  -5   4    9.97    1.21
  -8  -5  -4   11.09    0.93
   8  -5   4   11.99    1.39
   8   5   4   11.82    1.40
  -9  -5  -4    2.83    0.76
   9  -5   4    4.11    1.06
   9  -5   4    3.55    1.13
   9   5   4    2.67    1.08
  10  -5   4    2.56    1.13
  10  -5   4    3.55    1.06
  10   5   4    7.09    1.25
  11  -5   4   -1.10    1.05
  11  -5   4    0.12    0.97
  11   5   4    1.82    1.12
  12  -5   4    2.42    1.20
  12  -5   4   -2.25    1.12
  12   5   4    2.07    1.21
  13  -5   4    0.56    1.16
  13   5   4    3.04    1.40
 -15  -6   4    3.99    1.21
  15  -6  -4    0.91    1.44
  15   6  -4    4.59    1.73
 -14  -6   4   -0.89    0.95
  14  -6  -4   -0.28    0.83
  14  -6  -4   -1.66    1.22
  14   6  -4   -1.72    1.41
  13  -6  -4    7.12    1.09
 -13  -6   4    8.38    1.28
  13  -6  -4   10.03    1.44
  13   6  -4   10.62    1.72
  12  -6  -4   -0.07    0.80
 -12  -6   4   -0.71    0.96
  12  -6  -4   -0.39    1.06
  12   6  -4   -1.14    1.17
 -11  -6   4    7.18    1.19
  11  -6  -4    6.10    0.99
  11  -6  -4    6.68    1.24
  11   6  -4    8.24    1.46
 -10  -6   4    0.65    1.02
  10  -6  -4    1.60    1.08
  10  -6  -4   -1.06    0.81
  10   6  -4    0.99    1.22
  -9  -6   4    1.73    1.02
   9  -6  -4    3.58    0.91
   9  -6  -4    2.56    1.00
   9   6  -4    3.29    1.20
  -8  -6   4    0.99    0.91
   8  -6  -4   -0.36    0.78
   8  -6  -4   -0.01    0.75
   8   6  -4    0.57    1.08
   7  -6  -4   19.75    1.21
   7  -6  -4   20.26    1.38
  -7  -6   4   19.22    1.32
   7   6  -4   20.84    1.78
   6  -6  -4    6.17    0.79
   6  -6  -4    5.73    0.69
  -6  -6   4    5.79    0.83
   6   6  -4    6.23    0.88
   5  -6  -4   53.11    1.84
  -5  -6   4   52.44    1.95
   5  -6  -4   52.87    1.96
   5   6  -4   55.15    2.09
   4  -6  -4    4.40    0.63
   4  -6  -4    4.29    0.41
  -4  -6   4    4.40    0.71
   4   6  -4    4.51    0.67
   3  -6  -4   23.06    1.08
   3  -6  -4   21.58    0.79
  -3  -6   4   21.56    1.14
   3  -6  -4   22.44    1.07
   3   6  -4   23.19    1.07
   2  -6  -4   24.19    1.12
  -2  -6   4   25.20    1.11
   2  -6  -4   25.23    1.07
   2  -6  -4   23.18    0.82
   2   6  -4   23.52    1.08
  -1  -6   4   11.27    0.74
   1  -6  -4   11.33    0.77
   1  -6  -4   11.58    0.55
   1  -6  -4   10.44    0.77
   1   6  -4   12.45    0.69
   0  -6  -4   42.65    1.49
   0  -6   4   42.64    1.37
   0  -6  -4   42.76    1.52
   0  -6  -4   42.41    1.40
   0  -6   4   43.75    1.71
   0   6  -4   41.85    1.49
  -1  -6  -4    2.79    0.42
   1  -6   4    2.53    0.67
  -1  -6  -4    1.97    0.36
  -1  -6  -4    1.39    0.49
   1  -6   4    2.71    0.34
  -1   6  -4    2.62    0.38
  -2  -6  -4   11.76    0.71
  -2  -6  -4   10.87    0.84
   2  -6   4    9.59    0.98
   2  -6   4   11.50    0.50
  -2   6  -4   11.95    0.76
   2   6   4   10.91    0.94
   3  -6   4   20.01    1.42
  -3  -6  -4   20.55    0.89
  -3  -6  -4   20.83    1.05
  -3   6  -4   19.30    0.95
   3   6   4   19.07    1.12
   4  -6   4    0.73    0.80
  -4  -6  -4   -0.01    0.51
   4   6   4   -0.58    0.66
  -4   6  -4   -0.20    0.38
   5  -6   4   41.92    2.14
  -5  -6  -4   40.95    1.65
  -5   6  -4   44.92    1.71
   5   6   4   43.94    1.93
   6  -6   4    0.95    0.82
  -6  -6  -4    1.23    0.67
   6  -6   4    1.02    1.10
   6   6   4   -0.35    0.85
  -6   6  -4    1.06    0.57
   6   6   4    1.52    0.65
   7  -6   4   24.96    1.97
   7  -6   4   27.20    1.86
  -7  -6  -4   25.94    1.34
   7   6   4   28.90    1.37
   7   6   4   24.74    1.78
   8  -6   4   -0.66    1.08
   8  -6   4    2.05    0.94
  -8  -6  -4    1.23    0.69
   8   6   4    1.32    1.00
   9  -6   4   32.87    2.04
   9  -6   4   31.06    2.13
  -9  -6  -4   30.17    1.53
   9   6   4   31.55    1.97
  10  -6   4    0.75    0.99
  10  -6   4   -0.75    1.06
  10   6   4    0.47    1.08
  11  -6   4    0.88    1.08
  11  -6   4    0.70    1.13
  11   6   4    3.11    1.27
  12  -6   4    1.71    1.13
  12  -6   4   -0.58    1.13
  12   6   4    3.53    1.35
  13  -6   4    1.97    1.31
  13   6   4    2.16    1.48
 -15  -7   4   -0.99    1.07
  15  -7  -4    0.10    0.94
  15  -7  -4   -1.60    1.36
  15   7  -4    0.79    1.60
 -14  -7   4    0.44    1.05
  14  -7  -4    0.41    0.90
  14  -7  -4   -0.09    1.23
  14   7  -4   -2.52    1.25
 -13  -7   4   -0.50    1.00
  13  -7  -4   -1.12    1.21
  13  -7  -4   -0.41    0.93
  13   7  -4   -1.42    1.36
  12  -7  -4    2.76    0.94
 -12  -7   4    0.77    1.02
  12  -7  -4    1.73    1.12
  12   7  -4    3.55    1.42
  11  -7  -4    4.32    1.16
 -11  -7   4    5.81    1.14
  11  -7  -4    7.17    1.06
  11   7  -4    6.09    1.32
  10  -7  -4    1.33    0.89
 -10  -7   4    1.99    1.05
  10  -7  -4    2.97    1.10
  10   7  -4    4.11    1.30
  -9  -7   4   13.44    1.35
   9  -7  -4   13.80    1.24
   9  -7  -4   14.99    1.28
   9   7  -4   13.40    1.56
   8  -7  -4    9.09    1.01
  -8  -7   4   10.88    1.21
   8  -7  -4   10.08    1.05
   8   7  -4    9.24    1.27
   7  -7  -4   30.28    1.61
   7  -7  -4   31.87    1.55
  -7  -7   4   30.46    1.69
   7   7  -4   31.07    1.83
   6  -7  -4    1.55    0.70
  -6  -7   4    2.04    0.78
   6  -7  -4    1.15    0.55
   6   7  -4    1.64    0.84
  -5  -7   4    2.54    0.68
   5  -7  -4    1.34    0.45
   5  -7  -4    1.98    0.61
   5   7  -4    1.90    0.70
  -4  -7   4   18.07    1.17
   4  -7  -4   18.01    0.76
   4  -7  -4   17.88    1.12
   4   7  -4   17.77    1.22
  -3  -7   4   32.84    1.39
   3  -7  -4   35.04    1.42
   3  -7  -4   31.77    1.33
   3  -7  -4   32.07    1.05
   3   7  -4   34.74    1.42
  -2  -7   4   21.55    1.11
   2  -7  -4   19.44    1.01
  -2  -7   4   20.38    1.04
   2  -7  -4   20.64    1.07
   2  -7  -4   21.83    0.73
   2   7  -4   20.90    0.97
   1  -7  -4   41.33    1.51
   1  -7  -4   41.65    1.33
  -1  -7   4   42.70    1.45
   1  -7  -4   41.65    1.55
  -1  -7   4   42.09    1.65
   1   7  -4   43.10    1.51
   0  -7  -4    1.11    0.46
   0  -7   4   -0.48    0.61
   0  -7   4    0.57    0.39
   0  -7  -4    0.32    0.40
   0  -7  -4    0.17    0.26
   0   7  -4    0.42    0.35
   1  -7   4  136.53    4.18
  -1  -7  -4  132.60    3.92
   1  -7   4  133.59    3.63
  -1  -7  -4  129.99    3.85
  -1   7  -4  133.74    4.00
   1   7   4  137.33    4.03
   2  -7   4    0.98    0.30
  -2  -7  -4    0.71    0.37
  -2  -7  -4    1.09    0.49
   2  -7   4    0.52    0.70
   2   7   4    1.04    0.53
  -2   7  -4    0.58    0.37
  -3  -7  -4   33.94    1.23
   3  -7   4   35.25    1.68
   3  -7   4   31.86    0.99
  -3  -7  -4   36.16    1.42
   3   7   4   31.09    1.44
  -3   7  -4   32.83    1.33
  -4  -7  -4    7.43    0.79
   4  -7   4    7.50    1.13
  -4   7  -4    7.61    0.68
   4   7   4    8.64    0.93
  -5  -7  -4   10.15    0.92
   5  -7   4    9.39    1.28
   5   7   4    9.15    1.08
  -5   7  -4    8.89    0.76
   6  -7   4   13.16    1.11
  -6  -7  -4   12.57    1.01
   6  -7   4   12.73    1.35
  -6   7  -4   14.29    0.97
   6   7   4   11.02    1.26
   7  -7   4    3.35    1.26
  -7  -7  -4    0.08    0.69
   7  -7   4    0.59    0.89
   7   7   4   -1.64    1.04
   8  -7   4    3.67    1.17
   8  -7   4    3.70    0.98
  -8  -7  -4    4.86    0.78
   8   7   4    3.52    1.15
  -9  -7  -4    0.43    0.71
   9  -7   4    0.90    1.14
   9  -7   4    1.18    0.92
   9   7   4    1.10    1.10
  10  -7   4    6.81    1.19
 -10  -7  -4    5.13    0.88
  10  -7   4    3.46    1.26
  10   7   4    3.86    1.18
  11  -7   4   11.74    1.51
  11  -7   4   13.44    1.39
  11   7   4   14.53    1.63
  12  -7   4   -1.14    1.15
  12  -7   4    1.66    1.16
  12   7   4   -0.46    1.19
  15  -8  -4   -0.06    0.99
  15  -8  -4   -2.70    1.33
 -15  -8   4    0.53    1.13
  15   8  -4   -0.61    1.46
  14  -8  -4   -0.76    0.90
  14  -8  -4   -2.53    1.24
 -14  -8   4   -0.79    1.03
  14   8  -4   -0.22    1.34
  13  -8  -4   -0.15    0.89
  13  -8  -4   -0.81    1.10
 -13  -8   4   -0.36    1.02
  13   8  -4   -0.56    1.40
  12  -8  -4    3.11    1.02
 -12  -8   4    1.81    1.09
  12  -8  -4    3.06    1.13
  12   8  -4    3.04    1.45
 -11  -8   4    4.56    1.12
  11  -8  -4    6.00    1.11
  11  -8  -4    3.31    0.98
  11   8  -4    5.95    1.35
 -10  -8   4   31.33    1.91
  10  -8  -4   33.13    1.88
  10  -8  -4   33.43    1.91
  10   8  -4   33.77    2.44
   9  -8  -4    9.15    1.12
   9  -8  -4    7.07    1.12
  -9  -8   4    8.56    1.22
   9   8  -4    8.88    1.35
   8  -8  -4   35.91    1.81
   8  -8  -4   33.17    1.75
  -8  -8   4   36.30    1.91
   8   8  -4   37.64    2.31
   7  -8  -4    1.14    0.72
   7  -8  -4    1.91    0.76
  -7  -8   4    0.43    0.80
   7   8  -4    0.96    0.92
  -6  -8   4    6.85    0.89
   6  -8  -4    8.21    0.94
   6  -8  -4    8.47    0.72
   6   8  -4    9.28    1.03
   5  -8  -4    6.51    0.50
  -5  -8   4    6.98    0.63
  -5  -8   4    5.61    0.78
   5  -8  -4    6.11    0.80
   5   8  -4    6.02    0.81
  -4  -8   4    7.15    0.66
   4  -8  -4    6.37    0.77
   4  -8  -4    5.35    0.45
  -4  -8   4    6.17    0.74
   4   8  -4    6.52    0.72
  -3  -8   4    1.38    0.61
   3  -8  -4    0.69    0.56
   3  -8  -4    0.40    0.18
  -3  -8   4    0.90    0.54
   3  -8  -4    1.33    0.53
   3   8  -4    1.26    0.54
   2  -8  -4    7.67    0.40
  -2  -8   4    7.65    0.71
   2  -8  -4    9.40    0.77
   2  -8  -4    7.58    0.73
  -2  -8   4    7.26    0.76
   2   8  -4    8.44    0.69
   1  -8  -4    0.40    0.22
  -1  -8   4   -0.16    0.45
  -1  -8   4    1.17    0.64
   1  -8  -4    0.14    0.47
   1  -8  -4    0.14    0.47
   1   8  -4    0.21    0.37
   0  -8  -4   94.90    2.96
   0  -8   4   98.49    2.78
   0  -8  -4   93.62    2.93
   0  -8   4   94.90    3.11
   0   8  -4   97.39    2.97
   0   8   4   95.30    2.91
   1  -8   4    0.14    0.37
  -1  -8  -4   -0.46    0.50
   1  -8   4   -0.30    0.75
  -1  -8  -4   -0.41    0.38
  -1   8  -4    0.10    0.35
  -2  -8  -4   84.73    2.58
   2  -8   4   83.59    2.96
  -2  -8  -4   83.79    2.66
   2  -8   4   82.93    2.35
   2   8   4   82.21    2.73
  -2   8  -4   84.64    2.68
   3  -8   4    0.92    0.30
  -3  -8  -4    0.26    0.58
   3  -8   4   -0.69    0.86
  -3  -8  -4    0.96    0.40
  -3   8  -4    0.45    0.40
   3   8   4    0.36    0.62
  -4  -8  -4   12.38    0.98
  -4  -8  -4   12.14    0.75
   4  -8   4   12.41    1.25
  -4   8  -4   12.94    0.90
   4   8   4   13.89    1.11
  -5  -8  -4    5.72    0.83
   5  -8   4    3.34    1.09
   5   8   4    3.88    0.99
  -5   8  -4    5.20    0.61
   6  -8   4   -0.09    1.18
  -6  -8  -4   -0.63    0.67
  -6   8  -4   -0.23    0.53
   6   8   4   -0.75    0.97
   7  -8   4    2.98    1.27
  -7  -8  -4    3.55    0.82
   7  -8   4    2.74    0.94
   7   8   4    2.65    1.05
  -8  -8  -4    0.67    0.69
   8  -8   4    0.86    0.83
   8  -8   4    0.29    1.15
   8   8   4   -0.08    1.02
   9  -8   4    2.34    0.98
   9  -8   4   -0.37    1.13
  -9  -8  -4    1.42    0.78
   9   8   4    3.32    1.18
  10  -8   4    3.39    1.25
  10  -8   4    5.43    1.15
 -10  -8  -4    4.21    0.90
  10   8   4    4.30    1.22
  11  -8   4   -1.56    1.14
  11  -8   4    1.29    1.03
  11   8   4    1.53    1.23
  12  -8   4   11.58    1.50
  12  -8   4    7.53    1.47
  12   8   4    8.94    1.62
 -15  -9   4   -0.74    1.12
  15  -9  -4   -1.09    1.02
  15   9  -4   -1.48    1.44
  14  -9  -4    2.06    1.04
 -14  -9   4    2.58    1.08
  14   9  -4    2.62    1.43
  13  -9  -4   -1.23    0.88
  13  -9  -4   -0.06    1.17
 -13  -9   4   -0.29    1.03
  13   9  -4   -1.74    1.35
  12  -9  -4    3.54    1.05
 -12  -9   4    3.29    1.05
  12  -9  -4    5.45    1.24
  12   9  -4    3.69    1.47
 -11  -9   4   10.35    1.31
  11  -9  -4    8.32    1.12
  11  -9  -4    7.17    1.14
  11   9  -4    8.34    1.50
  10  -9  -4   19.72    1.56
  10  -9  -4   17.67    1.34
 -10  -9   4   15.16    1.39
  10   9  -4   15.87    1.59
   9  -9  -4    4.05    1.05
   9  -9  -4    4.97    0.99
  -9  -9   4    6.49    1.18
   9   9  -4    5.48    1.41
   8  -9  -4    1.32    0.83
   8  -9  -4    0.83    0.83
  -8  -9   4    1.00    0.96
   8   9  -4    0.72    1.17
   7  -9  -4   -0.17    0.68
  -7  -9   4    0.60    0.89
   7  -9  -4    1.30    0.84
  -7  -9   4    0.61    0.46
   7   9  -4    0.87    1.06
   6  -9  -4   20.96    1.17
   6  -9  -4   24.07    1.39
  -6  -9   4   22.70    1.48
  -6  -9   4   23.02    1.05
   6   9  -4   23.69    1.55
  -5  -9   4    0.33    0.73
  -5  -9   4    1.36    0.52
   5  -9  -4    1.24    0.71
   5  -9  -4   -0.02    0.33
   5   9  -4    0.91    0.74
   4  -9  -4   34.93    1.48
   4  -9  -4   35.08    1.08
   4  -9  -4   36.73    1.63
  -4  -9   4   32.10    1.49
  -4  -9   4   35.30    1.44
   4   9  -4   35.45    1.60
  -3  -9   4    4.94    0.74
   3  -9  -4    5.69    0.72
  -3  -9   4    4.18    0.65
   3  -9  -4    3.83    0.66
   3   9  -4    4.60    0.65
   2  -9  -4   37.35    1.48
   2  -9  -4   36.65    1.47
  -2  -9   4   34.83    1.54
  -2  -9   4   36.14    1.47
   2   9  -4   36.05    1.44
   1  -9  -4   39.74    1.63
   1  -9  -4   41.65    1.61
  -1  -9   4   43.41    1.53
  -1  -9   4   40.63    1.76
   1   9  -4   42.47    1.52
  -1   9   4   40.92    1.37
   0  -9   4    0.39    0.46
   0  -9  -4    0.49    0.45
   0  -9   4    0.75    0.74
   0  -9  -4    0.61    0.51
   0   9  -4    0.27    0.37
   0   9   4    0.54    0.41
   1  -9   4   63.01    1.95
  -1  -9  -4   65.33    2.10
   1  -9   4   65.20    2.44
  -1  -9  -4   63.81    2.20
  -1   9  -4   63.31    2.10
   1   9   4   62.84    2.17
   2  -9   4    0.00    0.37
  -2  -9  -4   -0.54    0.56
   2  -9   4    1.05    0.87
  -2  -9  -4   -0.06    0.40
  -2   9  -4    0.08    0.39
   2   9   4   -0.19    0.52
   3  -9   4    5.67    0.48
  -3  -9  -4    5.58    0.52
  -3  -9  -4    4.82    0.76
   3  -9   4    6.11    1.11
   3   9   4    5.89    0.79
  -3   9  -4    5.82    0.59
  -4  -9  -4   34.71    1.53
  -4  -9  -4   33.97    1.26
   4  -9   4   32.00    2.00
  -4   9  -4   33.51    1.44
   4   9   4   34.12    1.77
   5  -9   4    2.24    1.10
  -5  -9  -4    1.76    0.74
   5   9   4    3.67    0.97
  -5   9  -4    2.01    0.56
   6  -9   4   21.13    1.77
  -6  -9  -4   24.20    1.41
  -6   9  -4   20.11    1.21
   6   9   4   20.53    1.81
   7  -9   4    2.69    1.22
  -7  -9  -4    1.93    0.79
   7  -9   4    2.16    0.85
   7   9   4    3.76    1.12
  -8  -9  -4   14.42    1.15
   8  -9   4   12.36    1.44
   8  -9   4   10.76    1.17
   8   9   4   12.53    1.38
  -9  -9  -4   -1.88    0.71
   9  -9   4    0.70    1.18
   9  -9   4    1.00    0.92
   9   9   4    0.65    1.03
  10  -9   4   -1.43    0.90
 -10  -9  -4   -0.30    0.76
  10  -9   4    0.56    1.20
  10   9   4    0.60    1.08
  11  -9   4    2.17    1.09
  11  -9   4    0.79    1.31
  11   9   4    1.52    1.29
  12  -9   4   -0.22    1.11
  12  -9   4   -1.61    1.22
  12   9   4    0.66    1.41
  15 -10  -4    1.05    1.10
 -15 -10   4    0.97    1.18
  14 -10  -4    0.22    1.00
 -14 -10   4   -0.32    1.06
  14  10  -4   -2.58    1.33
  13 -10  -4    0.55    0.97
 -13 -10   4    2.57    1.11
  13  10  -4   -0.07    1.40
 -12 -10   4   -0.65    0.99
  12 -10  -4   -0.79    0.93
  12  10  -4    0.37    1.24
  11 -10  -4    6.70    1.15
 -11 -10   4    7.81    1.25
  11 -10  -4    7.00    1.12
  11  10  -4    7.13    1.40
  10 -10  -4   -0.63    0.82
 -10 -10   4   -0.02    0.93
  10 -10  -4    0.65    0.91
  10  10  -4    1.82    1.27
  -9 -10   4    3.35    0.98
   9 -10  -4    3.26    1.02
   9 -10  -4    3.23    0.93
   9  10  -4    3.39    1.24
   8 -10  -4    3.40    0.84
  -8 -10   4    2.06    0.94
   8 -10  -4    2.93    0.95
   8  10  -4    4.21    1.19
   7 -10  -4    5.17    0.73
   7 -10  -4    4.37    1.00
  -7 -10   4    4.79    0.96
  -7 -10   4    3.88    0.54
   7  10  -4    6.27    1.20
  -6 -10   4   19.31    1.44
   6 -10  -4   18.12    1.30
  -6 -10   4   16.15    0.97
   6 -10  -4   15.98    0.97
   6  10  -4   17.36    1.47
  -5 -10   4   14.60    1.18
   5 -10  -4   15.08    1.18
   5 -10  -4   14.74    0.66
  -5 -10   4   15.78    1.02
   5  10  -4   16.91    1.41
   4 -10  -4    2.18    0.65
  -4 -10   4    2.31    0.71
  -4 -10   4    2.68    0.64
   4 -10  -4    2.43    0.69
   4  10  -4    2.13    0.69
  -3 -10   4   37.15    1.54
  -3 -10   4   35.52    1.55
   3 -10  -4   31.51    1.45
   3 -10  -4   31.90    1.51
   3  10  -4   36.24    1.49
  -2 -10   4    0.22    0.59
   2 -10  -4   -0.94    0.57
   2 -10  -4   -0.24    0.56
  -2 -10   4    0.78    0.70
   2  10  -4    0.28    0.46
  -1 -10   4   17.89    1.02
   1 -10  -4   16.42    1.05
  -1 -10   4   17.39    1.25
   1 -10  -4   17.09    1.06
  -1  10   4   18.17    0.80
   1  10  -4   17.22    0.93
   0 -10   4    1.11    0.72
   0 -10  -4    1.50    0.51
   0 -10  -4    2.59    0.61
   0 -10   4    1.06    0.52
   0  10  -4    0.95    0.43
   0  10   4    0.86    0.44
  -1 -10  -4    4.57    0.59
   1 -10   4    4.08    0.54
   1 -10   4    4.71    0.97
  -1 -10  -4    4.76    0.74
  -1  10  -4    4.42    0.51
   1  10   4    3.69    0.58
  -2 -10  -4    4.47    0.55
   2 -10   4    5.08    0.54
  -2 -10  -4    5.24    0.79
   2 -10   4    6.00    0.99
  -2  10  -4    4.63    0.54
   2  10   4    5.05    0.72
  -3 -10  -4    4.72    0.79
  -3 -10  -4    4.77    0.54
   3 -10   4    4.68    0.50
   3 -10   4    5.28    1.07
  -3  10  -4    4.82    0.56
   3  10   4    3.66    0.80
   4 -10   4   11.01    1.29
  -4 -10  -4    9.96    0.71
  -4 -10  -4   10.13    1.02
  -4  10  -4   10.35    0.84
   4  10   4   11.91    1.10
   5 -10   4   22.39    1.80
  -5 -10  -4   26.34    1.48
   5  10   4   22.26    1.73
  -5  10  -4   25.36    1.24
   6 -10   4    7.24    1.32
  -6 -10  -4    6.11    0.94
  -6  10  -4    5.65    0.70
   6  10   4    2.76    1.12
   7 -10   4   33.91    1.87
  -7 -10  -4   26.30    1.62
   7 -10   4   28.75    1.99
   7  10   4   35.69    2.04
  -8 -10  -4    4.42    0.86
   8 -10   4    3.31    1.29
   8 -10   4    3.83    0.93
   8  10   4    3.66    1.14
  -9 -10  -4    5.09    0.96
   9 -10   4    2.71    1.21
   9 -10   4    7.14    1.11
   9  10   4    7.72    1.25
  10 -10   4    2.03    0.98
  10 -10   4   -0.12    1.24
 -10 -10  -4    0.83    0.84
  10  10   4    1.38    1.24
  11 -10   4    3.07    1.06
  11 -10   4   -1.95    1.23
  11  10   4    0.75    1.30
  12 -10   4   -0.89    1.30
  12 -10   4    0.82    1.12
  12  10   4   -0.46    1.38
 -14 -11   4   -1.43    1.07
  14 -11  -4   -1.72    1.00
  14  11  -4   -1.01    1.51
 -13 -11   4    1.41    1.11
  13 -11  -4   -0.76    0.97
  13  11  -4   -2.55    1.26
 -12 -11   4    0.44    1.05
  12 -11  -4   -1.16    0.93
  12  11  -4    1.51    1.40
 -11 -11   4    0.42    1.03
  11 -11  -4    0.36    0.99
  11  11  -4    0.89    1.36
  10 -11  -4    3.23    1.03
 -10 -11   4    4.00    1.12
  10  11  -4    4.16    1.33
  -9 -11   4    5.40    1.11
   9 -11  -4    4.66    1.00
   9  11  -4    3.33    1.18
   8 -11  -4   -0.32    0.70
   8 -11  -4    1.06    0.97
  -8 -11   4    0.36    0.97
   8  11  -4    0.73    1.11
   7 -11  -4   21.71    1.50
   7 -11  -4   19.04    1.18
  -7 -11   4   18.76    1.46
   7  11  -4   23.66    1.90
   6 -11  -4    2.82    0.87
  -6 -11   4    3.71    0.92
   6 -11  -4    3.61    0.47
  -6 -11   4    3.55    0.65
   6  11  -4    2.73    0.99
  -5 -11   4   12.44    1.12
  -5 -11   4   13.06    1.03
   5 -11  -4   13.06    1.16
   5  11  -4   15.55    1.26
   4 -11  -4    6.21    0.86
  -4 -11   4    7.53    0.83
   4 -11  -4    5.81    0.87
  -4 -11   4    5.63    0.85
   4  11  -4    6.52    0.84
  -3 -11   4    0.49    0.70
   3 -11  -4    0.57    0.65
   3 -11  -4   -0.03    0.68
  -3 -11   4    0.56    0.69
   3  11  -4    0.57    0.55
  -2 -11   4   14.68    1.18
   2 -11  -4   14.33    1.12
  -2 -11   4   14.05    1.08
   2 -11  -4   15.06    1.15
   2  11  -4   16.72    0.98
   1 -11  -4    0.48    0.63
  -1 -11   4    0.90    0.57
   1 -11  -4    0.69    0.53
  -1 -11   4    0.48    0.72
   1  11  -4    1.00    0.47
  -1  11   4    1.14    0.37
   0 -11  -4   -1.07    0.58
   0 -11   4   -0.15    0.86
   0 -11  -4   -0.09    0.51
   0 -11   4   -0.74    0.53
   0  11  -4   -0.75    0.39
   0  11   4    0.69    0.45
   1 -11   4   18.57    1.00
   1 -11   4   20.63    1.58
  -1 -11  -4   21.98    1.30
  -1 -11  -4   19.73    1.04
  -1  11  -4   19.47    1.01
   1  11   4   19.43    1.15
  -2 -11  -4   -0.18    0.46
  -2 -11  -4   -0.24    0.63
   2 -11   4    0.18    0.47
   2 -11   4    0.62    0.94
   2  11   4   -0.32    0.65
  -2  11  -4    0.46    0.40
  -3 -11  -4   18.27    0.96
   3 -11   4   17.81    0.92
   3 -11   4   20.45    1.60
  -3 -11  -4   20.14    1.34
   3  11   4   16.84    1.36
  -3  11  -4   19.43    0.99
   4 -11   4    4.07    1.19
  -4 -11  -4    4.24    0.53
  -4 -11  -4    4.30    0.82
   4 -11   4    4.40    0.53
  -4  11  -4    4.31    0.61
   4  11   4    3.46    0.93
  -5 -11  -4   31.51    1.71
   5 -11   4   35.47    2.27
  -5  11  -4   34.18    1.47
   5  11   4   33.01    1.95
   6 -11   4    3.46    1.20
  -6 -11  -4    4.36    0.89
  -6  11  -4    4.53    0.65
   6  11   4    4.95    1.13
   7 -11   4    1.15    1.11
  -7 -11  -4    0.28    0.75
   7 -11   4    0.61    0.74
   7  11   4    0.39    1.01
   8 -11   4    0.56    0.86
  -8 -11  -4    0.59    0.78
   8 -11   4    1.23    1.15
   8  11   4    0.76    1.10
   9 -11   4    4.66    1.05
   9 -11   4    3.32    1.26
  -9 -11  -4    2.68    0.91
   9  11   4    2.02    1.22
 -10 -11  -4   -0.44    0.83
  10 -11   4    0.82    0.92
  10 -11   4   -1.18    1.24
  10  11   4    0.76    1.23
  11 -11   4    7.75    1.25
 -11 -11  -4    8.39    1.18
  11 -11   4    3.78    1.33
  11  11   4    4.24    1.44
  12 -11   4   -2.09    1.30
  12 -11   4    2.22    1.24
  12  11   4   -0.81    1.40
 -14 -12   4    0.45    1.18
  14 -12  -4   -1.76    1.04
  14  12  -4   -3.54    1.49
 -13 -12   4    5.72    1.20
  13 -12  -4    3.20    1.16
  13  12  -4    4.10    1.59
  12 -12  -4   -0.32    0.99
 -12 -12   4    0.64    0.98
  12  12  -4    0.22    1.28
 -11 -12   4   -1.36    0.97
  11 -12  -4   -0.16    0.89
  11  12  -4    0.68    1.21
  10 -12  -4    3.89    1.10
 -10 -12   4    4.10    1.11
  10  12  -4    4.30    1.25
  -9 -12   4   -0.53    0.85
   9 -12  -4    0.78    0.95
   9  12  -4    0.26    1.05
   8 -12  -4   12.11    1.24
  -8 -12   4   11.98    1.23
   8  12  -4    9.52    1.40
   7 -12  -4    2.86    1.03
  -7 -12   4    4.37    0.97
   7  12  -4    1.61    1.05
  -6 -12   4   15.44    1.06
  -6 -12   4   14.98    1.25
   6 -12  -4   14.60    1.30
   6  12  -4   13.76    1.29
  -5 -12   4   -0.26    0.76
   5 -12  -4    0.58    0.77
  -5 -12   4    1.05    0.70
   5 -12  -4    1.37    0.72
   5  12  -4    1.52    0.83
   4 -12  -4    0.44    0.73
   4 -12  -4    0.48    0.68
  -4 -12   4    0.36    0.81
  -4 -12   4    1.37    0.74
   4  12  -4    0.25    0.70
  -3 -12   4   10.02    0.97
  -3 -12   4   10.83    1.02
   3 -12  -4    9.08    0.92
   3 -12  -4   10.74    1.04
   3  12  -4    9.18    0.83
  -2 -12   4    4.08    0.93
   2 -12  -4    3.70    0.73
   2 -12  -4    3.34    0.74
  -2 -12   4    4.09    0.79
   2  12  -4    4.21    0.64
  -1 -12   4    9.50    1.07
  -1 -12   4    9.19    0.88
   1 -12  -4    8.35    0.88
   1 -12  -4   10.11    0.89
  -1  12   4    8.87    0.71
   1  12  -4   10.46    0.89
   0 -12   4   18.81    1.10
   0 -12  -4   20.38    1.34
   0 -12  -4   18.80    1.15
   0 -12   4   22.12    1.59
   0  12  -4   20.69    1.05
   0  12   4   20.49    1.09
   1 -12   4    0.58    0.92
  -1 -12  -4    1.45    0.68
  -1 -12  -4    1.57    0.59
   1 -12   4    1.14    0.57
  -1  12  -4    2.46    0.47
   1  12   4    1.72    0.64
   2 -12   4   31.13    1.83
   2 -12   4   29.85    1.27
  -2 -12  -4   29.65    1.54
  -2 -12  -4   29.75    1.30
  -2  12  -4   32.10    1.31
   2  12   4   28.50    1.56
  -3 -12  -4    4.25    0.59
   3 -12   4    5.44    0.62
   3 -12   4    4.92    1.24
  -3 -12  -4    4.37    0.89
  -3  12  -4    4.45    0.57
   3  12   4    4.60    0.88
  -4 -12  -4   20.33    0.99
   4 -12   4   21.08    0.97
  -4 -12  -4   20.06    1.43
   4 -12   4   17.40    1.60
  -4  12  -4   19.99    1.07
   4  12   4   20.05    1.61
   5 -12   4    2.48    1.20
  -5 -12  -4    2.60    0.87
   5  12   4    1.43    1.01
  -5  12  -4    1.66    0.56
  -6 -12  -4    2.11    0.82
   6 -12   4   -0.16    1.10
  -6  12  -4    0.49    0.50
   6  12   4    0.53    0.97
   7 -12   4   -0.68    1.18
   7 -12   4    0.69    0.76
  -7 -12  -4    0.78    0.77
   7  12   4    1.79    1.06
  -8 -12  -4    1.96    0.88
   8 -12   4    1.47    1.30
   8 -12   4    4.58    0.93
   8  12   4    3.64    1.14
  -9 -12  -4   -0.92    0.81
   9 -12   4   -0.48    1.28
   9 -12   4    2.16    0.92
   9  12   4    0.19    1.19
  10 -12   4    1.86    1.36
  10 -12   4    4.69    1.10
 -10 -12  -4    4.16    0.99
  10  12   4    2.91    1.31
 -11 -12  -4    1.64    0.96
  11 -12   4   -2.60    1.28
  11 -12   4    1.61    1.06
  11  12   4   -0.26    1.22
  14 -13  -4    2.66    1.23
 -14 -13   4    2.81    1.28
  14  13  -4    0.86    1.48
  13 -13  -4   -1.18    1.04
 -13 -13   4   -0.54    1.01
  13  13  -4   -2.76    1.24
 -12 -13   4    4.13    1.23
  12 -13  -4    4.09    1.14
  12  13  -4    5.15    1.51
 -11 -13   4    0.00    0.94
  11 -13  -4    0.01    0.93
  11  13  -4   -0.81    1.18
  10 -13  -4   -0.51    0.98
 -10 -13   4    0.39    1.00
  10  13  -4    0.11    1.22
  -9 -13   4    1.06    0.91
   9 -13  -4   -0.50    0.93
   9  13  -4   -0.95    1.12
  -8 -13   4    0.52    0.92
   8 -13  -4    0.26    0.84
   8  13  -4    0.16    1.08
   7 -13  -4   -0.68    0.92
  -7 -13   4   -0.88    0.81
   7  13  -4    1.03    1.08
   6 -13  -4    4.74    1.06
  -6 -13   4    3.58    0.75
  -6 -13   4    3.49    0.97
   6  13  -4    3.48    1.02
   5 -13  -4    1.14    0.80
   5 -13  -4    0.15    0.89
  -5 -13   4    0.87    0.77
  -5 -13   4    1.40    0.84
   5  13  -4    1.31    0.83
   4 -13  -4   38.88    1.85
  -4 -13   4   39.74    1.79
   4 -13  -4   41.04    1.98
  -4 -13   4   40.25    1.91
   4  13  -4   44.85    1.92
   3 -13  -4    7.23    0.94
   3 -13  -4    7.99    0.96
  -3 -13   4    6.25    0.98
  -3 -13   4    6.74    0.97
   3  13  -4    7.74    0.82
   2 -13  -4   38.81    1.75
  -2 -13   4   40.03    1.87
  -2 -13   4   42.93    1.78
   2 -13  -4   37.98    1.73
   2  13  -4   40.52    1.60
   1 -13  -4   -0.41    0.70
   1 -13  -4   -0.10    0.66
  -1 -13   4    0.37    0.93
  -1 -13   4   -0.01    0.65
   1  13  -4    0.10    0.49
   0 -13  -4    8.08    0.97
   0 -13  -4    7.79    0.84
   0 -13   4    7.32    0.81
   0 -13   4    6.73    1.17
   0  13   4    6.59    0.69
   0  13  -4    7.05    0.65
  -1 -13  -4    4.66    0.73
   1 -13   4    5.42    1.19
  -1 -13  -4    4.46    0.83
   1 -13   4    6.44    0.75
   1  13   4    4.55    0.77
  -1  13  -4    4.74    0.57
  -2 -13  -4   17.01    1.02
  -2 -13  -4   14.21    1.18
   2 -13   4   17.77    1.53
   2 -13   4   15.37    1.01
  -2  13  -4   14.17    0.88
   2  13   4   13.79    1.08
   3 -13   4   18.70    1.66
   3 -13   4   16.74    0.99
  -3 -13  -4   17.72    1.00
  -3 -13  -4   13.81    1.21
  -3  13  -4   17.86    0.99
   3  13   4   16.43    1.26
   4 -13   4   23.39    1.08
  -4 -13  -4   23.41    1.08
   4 -13   4   22.18    1.84
  -4 -13  -4   25.61    1.57
  -4  13  -4   23.60    1.19
   4  13   4   18.82    1.64
   5 -13   4    1.31    1.24
  -5 -13  -4    1.90    0.85
  -5  13  -4    1.65    0.53
   5  13   4    2.11    1.05
  -6 -13  -4    8.43    1.08
   6 -13   4    8.20    1.43
   6  13   4    9.45    1.23
  -6  13  -4    7.88    0.76
  -7 -13  -4    0.61    0.80
   7 -13   4    0.64    0.75
   7 -13   4   -1.83    1.20
   7  13   4   -0.26    1.06
   8 -13   4    7.92    1.01
   8 -13   4    5.94    1.37
  -8 -13  -4    7.61    1.08
   8  13   4    8.54    1.39
   9 -13   4    1.42    0.88
   9 -13   4   -1.03    1.27
  -9 -13  -4   -0.86    0.77
   9  13   4   -0.13    1.16
 -10 -13  -4    0.22    0.86
  10 -13   4    2.87    1.02
  10 -13   4   -1.78    1.31
  10  13   4    0.67    1.27
 -11 -13  -4    0.16    0.95
  11 -13   4   -3.62    1.31
  11  13   4   -2.20    1.31
 -13 -14   4    3.10    1.24
  13 -14  -4    2.18    1.23
  13  14  -4    2.36    1.55
  12 -14  -4   -1.48    0.91
 -12 -14   4   -1.51    1.00
  12  14  -4   -1.08    1.32
  11 -14  -4   -0.09    0.92
 -11 -14   4   -1.19    1.00
  11  14  -4   -0.92    1.16
  10 -14  -4    3.79    1.18
 -10 -14   4    2.19    1.04
  10  14  -4    3.52    1.33
  -9 -14   4    0.81    0.95
   9 -14  -4    0.96    0.99
   9  14  -4    0.73    1.15
   8 -14  -4    0.97    0.97
  -8 -14   4    1.23    0.93
   8  14  -4    0.27    1.06
   7 -14  -4   -0.17    0.88
  -7 -14   4   -1.68    0.76
   7  14  -4   -0.35    0.92
   6 -14  -4   10.14    1.18
  -6 -14   4   10.25    1.23
   6  14  -4   12.29    1.23
  -5 -14   4   16.17    1.26
   5 -14  -4   15.64    1.27
   5 -14  -4   14.00    1.33
  -5 -14   4   14.93    1.34
   5  14  -4   17.17    1.46
  -4 -14   4    2.62    0.93
   4 -14  -4    2.26    0.80
   4 -14  -4    0.65    0.89
  -4 -14   4    2.39    0.86
   4  14  -4    2.19    0.76
  -3 -14   4   34.52    1.77
  -3 -14   4   35.57    1.75
   3 -14  -4   36.01    1.80
   3 -14  -4   36.68    1.78
   3  14  -4   38.06    1.62
  -2 -14   4    0.87    0.93
   2 -14  -4    1.85    0.81
   2 -14  -4    0.43    0.78
  -2 -14   4    1.09    0.79
   2  14  -4    0.57    0.57
   1 -14  -4   16.98    1.36
  -1 -14   4   16.61    1.21
  -1 -14   4   15.74    1.36
   1 -14  -4   16.98    1.23
   1  14  -4   15.93    0.96
   0 -14  -4   21.82    1.34
   0 -14  -4   21.37    1.38
   0 -14   4   21.64    1.58
   0 -14   4   21.42    1.29
   0  14  -4   22.60    1.11
   0  14   4   19.68    1.15
   1 -14   4    2.76    1.16
   1 -14   4    0.98    0.66
  -1 -14  -4    1.65    0.83
  -1 -14  -4    1.53    0.62
   1  14   4    0.43    0.73
  -1  14  -4    0.89    0.47
   2 -14   4    6.68    1.35
  -2 -14  -4    7.89    1.06
   2 -14   4    8.85    0.82
  -2 -14  -4    7.96    0.80
   2  14   4    8.49    0.95
  -2  14  -4    9.78    0.82
  -3 -14  -4   16.93    1.01
  -3 -14  -4   20.83    1.50
   3 -14   4   15.74    1.62
   3 -14   4   16.54    1.05
  -3  14  -4   16.38    1.03
   3  14   4   17.02    1.30
   4 -14   4    0.20    1.24
  -4 -14  -4    0.18    0.72
   4  14   4   -1.35    0.88
  -4  14  -4    0.86    0.47
   5 -14   4   10.27    1.41
  -5 -14  -4    9.35    1.13
   5  14   4   11.63    1.25
  -5  14  -4   11.53    0.90
  -6 -14  -4    1.55    0.89
   6 -14   4    2.14    0.73
   6 -14   4    2.61    1.29
  -6  14  -4    1.02    0.52
   6  14   4    1.35    1.09
   7 -14   4    8.66    1.01
   7 -14   4    6.20    1.46
  -7 -14  -4    8.95    1.15
   7  14   4    7.20    1.29
   8 -14   4    1.53    0.84
   8 -14   4    0.25    1.33
  -8 -14  -4    1.66    0.82
   8  14   4    2.01    1.18
   9 -14   4    2.88    1.42
  -9 -14  -4    3.99    1.01
   9  14   4    2.25    1.27
  10 -14   4   -1.22    1.36
 -10 -14  -4    0.37    0.90
  10  14   4   -1.14    1.26
 -11 -14  -4    0.52    1.01
  11 -14   4   -1.32    1.38
  13 -15  -4   -0.50    1.16
 -13 -15   4    2.05    1.23
  13  15  -4   -1.83    1.44
 -12 -15   4    0.24    1.11
  12 -15  -4   -0.07    1.11
  12  15  -4   -2.08    1.34
 -11 -15   4    4.78    1.14
  11 -15  -4    2.68    1.16
  11  15  -4    0.93    1.32
 -10 -15   4    1.54    1.06
  10 -15  -4   -0.81    0.94
  10  15  -4   -0.36    1.21
  -9 -15   4    3.04    1.07
   9 -15  -4    4.13    1.08
   9  15  -4    3.05    1.22
  -8 -15   4    1.02    0.94
   8 -15  -4   -0.20    0.87
   8  15  -4   -0.08    1.02
  -7 -15   4    5.29    1.02
   7 -15  -4    6.22    1.08
   7  15  -4    6.46    1.12
  -6 -15   4   -0.37    0.86
   6 -15  -4   -0.41    0.81
   6  15  -4   -0.91    0.83
   5 -15  -4   -0.32    0.79
  -5 -15   4    0.75    0.78
  -5 -15   4   -0.76    0.79
   5 -15  -4    0.28    0.84
   5  15  -4    0.12    0.81
   4 -15  -4    8.53    1.10
  -4 -15   4    8.42    1.12
   4 -15  -4    7.15    0.97
  -4 -15   4    9.47    1.06
   4  15  -4    7.81    0.91
   3 -15  -4   -0.28    0.73
  -3 -15   4   -1.52    0.92
   3 -15  -4    0.69    0.80
  -3 -15   4   -1.33    0.81
   3  15  -4   -0.10    0.63
   2 -15  -4    4.78    0.94
  -2 -15   4    4.01    1.10
  -2 -15   4    4.43    0.91
   2 -15  -4    3.72    0.92
   2  15  -4    5.10    0.70
  -1 -15   4   13.07    1.31
  -1 -15   4   13.61    1.15
   1 -15  -4   13.51    1.21
   1 -15  -4   10.09    1.04
   1  15  -4   11.54    0.97
   0 -15   4    0.92    0.76
   0 -15  -4    1.19    0.78
   0 -15  -4   -0.65    0.72
   0 -15   4    0.30    1.07
   0  15  -4    0.71    0.49
   1 -15   4   33.02    1.98
  -1 -15  -4   36.69    1.61
   1 -15   4   33.02    1.49
  -1 -15  -4   32.36    1.72
  -1  15  -4   34.64    1.40
   2 -15   4    0.91    0.65
  -2 -15  -4    0.67    0.86
   2 -15   4    1.75    1.24
  -2 -15  -4    1.76    0.62
   2  15   4    0.24    0.83
  -2  15  -4    0.96    0.48
   3 -15   4   16.20    1.02
  -3 -15  -4   15.68    0.96
   3 -15   4   13.85    1.51
  -3 -15  -4   15.85    1.35
  -3  15  -4   16.25    0.95
   3  15   4   17.09    1.26
  -4 -15  -4    1.82    0.80
   4 -15   4    0.68    1.17
  -4  15  -4    1.49    0.51
   4  15   4    1.55    0.94
   5 -15   4    8.67    1.46
  -5 -15  -4   11.01    1.22
  -5  15  -4   11.83    0.90
   5  15   4   10.97    1.27
   6 -15   4   -0.03    1.24
  -6 -15  -4   -0.47    0.83
   6 -15   4    2.05    0.76
  -6  15  -4   -0.44    0.50
   6  15   4    0.58    1.08
  -7 -15  -4    0.09    0.89
   7 -15   4   -0.67    1.17
   7  15   4   -0.37    1.09
   8 -15   4   -0.33    1.22
  -8 -15  -4    0.27    0.86
   8  15   4    0.23    1.13
  -9 -15  -4    0.32    0.92
   9 -15   4   -0.38    1.22
   9  15   4    1.12    1.26
 -10 -15  -4    0.16    0.96
  10 -15   4   -0.45    1.44
  10  15   4    1.95    1.39
 -12 -16   4    0.53    1.06
  12 -16  -4   -0.14    1.14
  12  16  -4    1.61    1.44
  11 -16  -4   -0.20    1.00
 -11 -16   4    0.91    1.08
  11  16  -4   -0.88    1.26
  10 -16  -4    3.38    1.20
 -10 -16   4    3.72    1.10
  10  16  -4    2.90    1.29
   9 -16  -4    1.36    1.08
  -9 -16   4    0.05    1.00
   9  16  -4    2.41    1.20
   8 -16  -4    3.02    1.10
  -8 -16   4    1.63    1.02
   8  16  -4    1.51    1.09
  -7 -16   4    2.35    0.94
   7 -16  -4    3.24    0.98
   7  16  -4    2.69    1.00
   6 -16  -4    7.92    1.11
  -6 -16   4    8.25    1.18
   6  16  -4    6.74    1.03
   5 -16  -4    0.21    0.89
  -5 -16   4   -0.08    0.78
   5 -16  -4    0.10    0.79
  -5 -16   4   -1.53    0.73
   5  16  -4    0.22    0.75
   4 -16  -4    0.04    0.72
  -4 -16   4    0.41    0.87
  -4 -16   4    0.01    0.88
   4 -16  -4    0.13    0.87
   4  16  -4    1.65    0.69
   3 -16  -4    1.14    0.89
  -3 -16   4   -0.52    0.83
   3 -16  -4    0.26    0.81
  -3 -16   4    0.75    0.95
   3  16  -4    1.57    0.66
  -2 -16   4    2.01    1.02
   2 -16  -4    2.32    0.87
  -2 -16   4    3.85    0.91
   2 -16  -4    3.14    0.92
   2  16  -4    2.24    0.62
  -1 -16   4    1.87    0.81
   1 -16  -4    1.26    0.79
   1 -16  -4    0.47    0.79
  -1 -16   4    1.57    1.09
   1  16  -4    1.17    0.56
   0 -16   4   12.68    1.10
   0 -16  -4   15.37    1.18
   0 -16   4   12.30    1.42
   0 -16  -4   14.11    1.28
   0  16  -4   14.31    0.94
   1 -16   4    6.41    0.83
  -1 -16  -4    4.93    0.79
   1 -16   4    6.35    1.29
  -1 -16  -4    6.83    0.99
  -1  16  -4    6.50    0.64
   2 -16   4   23.14    1.77
  -2 -16  -4   22.29    1.47
   2 -16   4   21.35    1.27
  -2 -16  -4   20.35    1.20
  -2  16  -4   22.56    1.09
  -3 -16  -4   -0.32    0.74
   3 -16   4   -0.81    1.11
   3 -16   4    0.70    0.61
   3  16   4   -0.33    0.88
  -3  16  -4    0.20    0.41
  -4 -16  -4    4.89    0.96
   4 -16   4    4.02    1.22
   4  16   4    4.85    1.05
  -5 -16  -4    6.64    1.12
   5 -16   4    4.72    1.38
   5  16   4    6.97    1.15
   6 -16   4    2.05    1.34
  -6 -16  -4    2.96    0.96
   6  16   4    1.64    1.16
   7 -16   4    1.94    1.27
  -7 -16  -4    1.80    0.94
   7  16   4    1.85    1.25
  -8 -16  -4    1.00    0.94
   8 -16   4   -2.46    1.28
   8  16   4    0.20    1.18
  -9 -16  -4   -0.76    0.92
   9 -16   4   -0.79    1.38
   9  16   4   -0.36    1.26
 -10 -16  -4    0.82    1.01
  10 -16   4    1.98    1.52
  10  16   4   -0.19    1.37
 -12 -17   4    0.32    1.09
  12 -17  -4    1.23    1.25
  12  17  -4    1.76    1.37
  11 -17  -4   -0.59    1.15
 -11 -17   4    0.03    1.11
  11  17  -4   -1.17    1.26
 -10 -17   4   -0.59    1.03
  10 -17  -4    0.45    1.09
  10  17  -4   -0.48    1.18
   9 -17  -4    0.21    1.04
  -9 -17   4    0.38    0.92
   9  17  -4   -0.77    1.06
   8 -17  -4   -0.36    0.99
  -8 -17   4   -0.09    0.90
   8  17  -4   -1.30    0.99
   7 -17  -4    0.82    1.01
  -7 -17   4   -0.77    0.84
   7  17  -4   -1.43    0.87
  -6 -17   4   10.77    1.28
   6 -17  -4    8.05    1.23
   6 -17  -4   10.23    1.16
   6  17  -4    8.25    1.10
   5 -17  -4    0.75    0.83
  -5 -17   4   -0.28    0.79
   5 -17  -4   -0.34    0.89
   5  17  -4   -0.70    0.70
  -4 -17   4   11.98    1.14
  -4 -17   4   12.39    1.28
   4 -17  -4   10.99    1.24
   4 -17  -4   13.80    1.24
   4  17  -4   13.67    1.13
  -3 -17   4   -0.29    0.80
   3 -17  -4    0.27    0.80
   3 -17  -4   -0.19    0.74
  -3 -17   4    0.31    0.90
   3  17  -4   -0.65    0.57
   2 -17  -4    3.43    0.91
   2 -17  -4    3.37    0.89
  -2 -17   4    5.40    0.94
  -2 -17   4    2.69    1.03
   2  17  -4    4.31    0.65
  -1 -17   4    0.07    0.74
  -1 -17   4    1.53    1.00
   1 -17  -4    0.76    0.76
   1 -17  -4    1.14    0.75
   1  17  -4    0.49    0.48
   0 -17  -4    6.64    0.89
   0 -17   4    6.70    0.92
   0 -17  -4    6.65    1.05
   0 -17   4    9.64    1.19
   0  17  -4    7.82    0.68
   1 -17   4    3.94    1.17
  -1 -17  -4    2.90    0.91
  -1 -17  -4    3.03    0.74
   1 -17   4    3.01    0.77
  -1  17  -4    2.27    0.51
   2 -17   4    0.61    0.65
   2 -17   4    0.16    1.01
  -2 -17  -4   -0.68    0.57
  -2 -17  -4    0.68    0.82
   3 -17   4    0.56    0.63
  -3 -17  -4    0.59    0.81
   3 -17   4   -0.31    1.14
   4 -17   4    3.04    1.32
  -4 -17  -4    4.17    1.04
   5 -17   4   -0.46    1.17
  -5 -17  -4    0.54    0.90
   5  17   4   -0.23    0.99
   6 -17   4   11.64    1.65
  -6 -17  -4   11.16    1.30
   6  17   4    8.85    1.37
  -7 -17  -4    0.49    0.82
   7 -17   4   -0.79    1.19
   7  17   4   -0.40    1.12
  -8 -17  -4    2.69    1.06
   8 -17   4    1.91    1.44
   8  17   4    3.73    1.38
  -9 -17  -4    0.27    0.94
   9 -17   4   -1.50    1.28
   9  17   4   -1.87    1.26
 -11 -18   4   -1.22    1.11
  11 -18  -4    0.01    1.19
  11  18  -4   -0.85    1.30
  10 -18  -4    0.16    1.04
 -10 -18   4   -0.67    1.05
  10  18  -4   -1.83    1.11
  -9 -18   4    0.39    0.94
   9 -18  -4    0.58    1.10
   9  18  -4   -0.35    1.07
  -8 -18   4    1.71    1.07
   8 -18  -4    1.53    1.02
   8  18  -4    0.61    1.03
  -7 -18   4    4.29    1.14
   7 -18  -4    2.00    1.11
   7  18  -4    3.09    1.00
  -6 -18   4    4.62    1.07
   6 -18  -4    4.42    1.00
   6 -18  -4    4.47    1.14
   6  18  -4    4.78    1.02
   5 -18  -4    9.69    1.15
  -5 -18   4    8.84    1.23
   5 -18  -4    8.24    1.24
   5  18  -4    9.34    0.99
   4 -18  -4    0.88    0.84
   4 -18  -4    0.12    0.82
  -4 -18   4   -1.52    0.77
  -4 -18   4   -0.51    0.89
   4  18  -4    0.53    0.67
  -3 -18   4    5.99    1.04
   3 -18  -4    5.79    1.06
   3 -18  -4    7.24    1.06
  -3 -18   4    5.05    1.05
   3  18  -4    5.57    0.75
   2 -18  -4   -0.53    0.80
   2 -18  -4    1.21    0.83
  -2 -18   4    0.84    0.82
  -2 -18   4    0.93    0.94
   2  18  -4    0.66    0.53
   1 -18  -4    0.29    0.73
   1 -18  -4    0.29    0.83
  -1 -18   4   -1.18    0.72
  -1 -18   4    2.33    1.03
   1  18  -4    0.95    0.52
   0 -18  -4    2.69    0.87
   0 -18   4    4.52    0.86
   0 -18   4    2.86    1.13
   0 -18  -4    4.80    0.85
   1 -18   4    0.39    1.08
   1 -18   4    1.35    0.75
  -1 -18  -4    0.65    0.70
  -1 -18  -4    0.50    0.85
  -2 -18  -4    2.22    0.68
  -2 -18  -4    2.59    0.94
   2 -18   4    1.10    1.18
   2 -18   4    1.87    0.74
   3 -18   4   -0.53    1.22
  -3 -18  -4   -0.57    0.87
   3 -18   4    0.79    0.67
  -4 -18  -4    1.51    0.99
   4 -18   4    2.04    1.21
  -5 -18  -4    8.00    1.23
   5 -18   4    6.68    1.48
   6 -18   4   -1.37    1.12
  -6 -18  -4    1.08    0.87
   7 -18   4    5.64    1.58
  -7 -18  -4    8.74    1.26
   7  18   4    6.07    1.35
   8 -18   4   -2.00    1.21
  -8 -18  -4    0.37    0.98
   8  18   4   -2.44    1.22
   9 -18   4    0.17    1.48
  -9 -18  -4    1.04    1.01
   9  18   4   -0.53    1.37
 -11 -19   4    0.19    1.20
  11 -19  -4   -0.77    1.19
  11  19  -4   -1.95    1.25
 -10 -19   4    1.65    1.16
  10 -19  -4    1.05    1.11
  10  19  -4   -3.91    1.08
   9 -19  -4    2.94    1.23
  -9 -19   4    2.51    1.17
   9  19  -4    2.36    1.16
   8 -19  -4    0.57    1.07
  -8 -19   4   -0.16    1.01
   8  19  -4   -1.57    0.92
   7 -19  -4    4.00    1.19
  -7 -19   4    3.32    1.14
   7  19  -4    4.92    1.11
   6 -19  -4    2.72    0.95
  -6 -19   4    3.52    1.11
   6 -19  -4    1.73    1.07
   6  19  -4    1.83    0.92
   5 -19  -4    2.01    1.05
  -5 -19   4    1.66    0.93
   5 -19  -4    2.81    0.97
   5  19  -4    1.82    0.80
   4 -19  -4    2.32    0.91
  -4 -19   4    0.38    0.93
   4 -19  -4    1.40    0.97
   4  19  -4    0.61    0.69
   3 -19  -4    2.38    0.96
   3 -19  -4    1.20    0.88
  -3 -19   4    1.26    0.83
  -3 -19   4    1.66    1.00
   3  19  -4    2.08    0.66
   2 -19  -4    0.79    0.84
  -2 -19   4   -0.97    0.80
   2 -19  -4    0.59    0.81
  -2 -19   4   -0.57    0.94
  -1 -19   4    7.54    1.04
   1 -19  -4    8.20    1.04
  -1 -19   4    6.19    1.19
   1 -19  -4    8.40    1.17
   0 -19  -4    0.63    0.73
   0 -19   4    0.98    0.80
   0 -19   4    0.94    1.07
   0 -19  -4    1.66    0.89
  -1 -19  -4    5.98    0.90
   1 -19   4    4.72    1.28
  -1 -19  -4    6.30    1.05
   1 -19   4    5.84    0.93
   2 -19   4    0.32    0.72
   2 -19   4   -0.56    1.16
  -2 -19  -4    0.94    0.86
  -3 -19  -4    5.12    1.12
   3 -19   4    5.62    1.38
  -4 -19  -4    0.87    0.87
   4 -19   4   -1.54    1.22
   5 -19   4    0.53    1.31
  -5 -19  -4    0.56    0.97
   6 -19   4    0.84    1.26
  -6 -19  -4    1.22    1.01
   7 -19   4   -0.17    1.41
  -7 -19  -4    0.55    1.01
  -8 -19  -4    2.58    1.09
   8 -19   4   -1.33    1.43
  10 -20  -4    0.37    1.23
 -10 -20   4    1.77    1.22
  10  20  -4   -2.27    1.23
   9 -20  -4   -1.29    1.11
  -9 -20   4   -0.58    1.09
   9  20  -4   -1.54    1.04
   8 -20  -4    2.47    1.18
  -8 -20   4    2.79    1.09
   8  20  -4    0.65    1.01
   7 -20  -4   -1.06    0.91
  -7 -20   4    0.00    0.93
   7  20  -4   -1.72    0.83
   6 -20  -4    1.32    0.95
   6 -20  -4    0.89    0.96
  -6 -20   4    1.08    1.02
   6  20  -4    0.61    0.85
   5 -20  -4    0.62    0.99
   5 -20  -4   -0.31    0.87
  -5 -20   4    0.12    0.97
   4 -20  -4   -1.26    0.94
   4 -20  -4    0.26    0.88
  -4 -20   4    0.04    0.93
   3 -20  -4    2.16    0.97
  -3 -20   4    2.71    0.99
  -3 -20   4    2.83    1.05
   3 -20  -4    3.63    1.01
  -2 -20   4    0.21    0.86
   2 -20  -4    0.28    0.90
  -2 -20   4    1.92    1.04
   2 -20  -4    0.51    0.87
  -1 -20   4    3.70    0.94
  -1 -20   4    2.22    1.18
   1 -20  -4    2.09    0.88
   1 -20  -4    3.52    1.01
   0 -20   4    3.52    0.90
   0 -20  -4    4.03    0.90
   0 -20   4    4.14    1.22
   0 -20  -4    4.89    1.11
   1 -20   4   -0.64    0.68
  -1 -20  -4    0.62    0.83
  -1 -20  -4   -0.78    0.71
   1 -20   4   -0.69    1.00
   2 -20   4    5.25    0.88
  -2 -20  -4    4.13    0.98
   2 -20   4    3.35    1.30
  -3 -20  -4   -0.06    0.93
   3 -20   4    3.76    1.24
  -4 -20  -4    1.21    0.93
   4 -20   4   -0.91    1.12
   5 -20   4   -0.86    1.16
  -5 -20  -4    0.60    0.93
   6 -20   4   -2.10    1.19
  -6 -20  -4   -0.65    0.98
  -7 -20  -4    0.61    1.04
   7 -20   4   -0.93    1.40
  -9 -21   4   -0.89    1.12
   9 -21  -4   -2.25    1.00
   9  21  -4   -1.99    1.04
  -8 -21   4   -1.15    0.95
   8 -21  -4   -1.22    1.10
   8  21  -4   -2.77    0.99
   7 -21  -4   -0.25    1.07
  -7 -21   4   -0.64    1.00
   6 -21  -4    1.50    1.09
  -6 -21   4    0.14    0.93
   6 -21  -4    1.12    0.96
   5 -21  -4   -0.13    0.90
   5 -21  -4    0.31    1.01
  -5 -21   4   -0.35    0.95
   4 -21  -4   -0.18    0.97
   4 -21  -4    0.81    0.85
  -4 -21   4    0.89    0.87
  -3 -21   4   -0.53    0.89
   3 -21  -4    0.46    0.83
   3 -21  -4   -0.29    0.91
  -2 -21   4    4.84    1.19
   2 -21  -4    6.29    1.08
  -2 -21   4    7.14    1.15
   2 -21  -4    6.66    1.14
   1 -21  -4   -1.05    0.77
   1 -21  -4    0.26    0.85
  -1 -21   4   -0.06    0.86
  -1 -21   4   -1.26    1.02
   0 -21  -4    1.54    0.93
   0 -21  -4    2.42    0.85
   0 -21   4   -0.17    1.09
   0 -21   4    1.90    0.86
  -1 -21  -4    0.55    0.96
   1 -21   4   -1.00    1.12
   1 -21   4    0.02    0.76
   2 -21   4    0.32    0.78
   2 -21   4   -0.15    1.09
  -2 -21  -4    0.91    0.98
  -3 -21  -4    1.04    1.00
   3 -21   4    0.08    1.25
   4 -21   4   -0.74    1.30
  -4 -21  -4    3.67    1.07
   5 -21   4   -0.16    1.23
  -5 -21  -4   -1.19    0.89
   6 -21   4   -3.17    1.20
  -6 -21  -4   -0.60    1.03
  -8 -22   4    1.05    1.09
   8 -22  -4    2.20    1.25
   7 -22  -4    1.53    1.19
  -7 -22   4    0.28    1.09
   6 -22  -4   -0.32    0.96
   6 -22  -4    0.69    1.00
  -6 -22   4    0.76    0.98
   5 -22  -4   -1.32    0.98
  -5 -22   4    0.23    0.99
   5 -22  -4   -0.14    0.94
   4 -22  -4   -0.80    0.87
   4 -22  -4   -1.55    0.93
  -4 -22   4    0.24    0.90
  -3 -22   4    2.09    0.98
   3 -22  -4    0.59    0.84
   3 -22  -4    0.12    0.92
  -2 -22   4    0.58    0.92
  -2 -22   4    1.21    1.03
   2 -22  -4    0.45    0.85
   2 -22  -4    0.48    0.95
  -1 -22   4    2.12    0.93
  -1 -22   4    1.87    1.16
   1 -22  -4    3.95    1.11
   1 -22  -4    1.32    0.91
   0 -22  -4    2.56    1.06
   0 -22   4    1.51    0.91
   0 -22   4   -0.71    1.16
   0 -22  -4   -0.32    0.79
   1 -22   4    0.41    0.79
   1 -22   4    0.70    1.13
  -1 -22  -4    1.16    1.01
  -2 -22  -4    1.66    1.05
   2 -22   4    0.93    1.23
  -3 -22  -4    0.41    1.02
   3 -22   4   -0.72    1.20
  -4 -22  -4    0.17    0.95
   4 -22   4   -0.16    1.21
   5 -22   4    1.26    1.45
  -5 -22  -4    0.99    1.09
  -6 -22  -4    0.49    1.03
   7 -23  -4    0.66    1.21
  -7 -23   4    1.34    1.18
   6 -23  -4   -0.36    0.98
  -6 -23   4   -0.73    0.95
   6 -23  -4    0.49    1.14
   5 -23  -4    0.89    1.01
   5 -23  -4   -0.34    1.04
  -5 -23   4   -0.08    1.03
  -4 -23   4    0.38    1.00
   4 -23  -4   -1.15    0.96
   4 -23  -4    0.78    0.97
  -3 -23   4    1.04    0.91
   3 -23  -4    0.94    0.89
   3 -23  -4   -1.16    0.92
   2 -23  -4    0.16    0.92
  -2 -23   4   -0.78    1.05
   2 -23  -4   -0.90    0.91
  -2 -23   4    0.40    0.96
  -1 -23   4    1.50    0.97
  -1 -23   4   -0.96    1.10
   1 -23  -4   -0.81    0.90
   1 -23  -4    1.30    0.95
   0 -23   4   -1.46    1.06
   0 -23   4   -0.12    0.86
   0 -23  -4   -0.92    0.96
   1 -23   4    1.58    1.22
  -1 -23  -4    3.27    1.06
   1 -23   4    1.64    0.86
   2 -23   4    0.47    1.27
  -2 -23  -4   -0.09    1.02
  -3 -23  -4    0.10    1.06
   3 -23   4   -0.02    1.31
   4 -23   4   -1.23    1.35
  -4 -23  -4   -0.32    1.08
   6 -24  -4   -1.21    0.99
  -6 -24   4    0.70    1.05
   5 -24  -4    0.07    1.03
  -5 -24   4    1.03    1.11
   5 -24  -4   -0.50    0.97
   4 -24  -4   -0.09    0.98
   4 -24  -4   -0.07    1.04
  -4 -24   4   -0.84    0.99
  -3 -24   4    0.45    1.01
   3 -24  -4    1.75    1.06
   3 -24  -4   -0.69    0.96
   2 -24  -4   -1.30    0.91
   2 -24  -4    0.27    1.04
  -2 -24   4    0.76    0.97
   1 -24  -4   -0.32    1.02
  -1 -24   4   -0.38    1.13
   1 -24  -4   -1.05    0.87
  -1 -24   4    1.76    1.00
   0 -24  -4    0.95    1.00
   0 -24   4    0.56    0.92
   0 -24   4   -1.53    1.12
   1 -24   4    1.99    0.96
   1 -24   4   -2.41    1.20
  -1 -24  -4    1.09    1.00
   2 -24   4   -0.54    1.27
  -2 -24  -4   -0.23    1.05
   3 -24   4   -1.42    1.32
  -3 -24  -4    0.13    1.08
  -3 -25   4   -1.20    0.96
   3 -25  -4   -1.23    0.98
   3 -25  -4   -0.15    1.03
   2 -25  -4    0.20    0.95
   2 -25  -4    0.48    1.06
  -2 -25   4    0.71    1.02
   1 -25  -4   -0.55    0.97
  -1 -25   4   -0.43    0.91
   0 -25  -4   -0.79    1.01
   0 -25   4   -0.11    0.93
   0 -25   4   -2.34    1.15
 -16   0   5   -1.95    1.16
  16   0  -5   -0.04    1.60
  15   0  -5    1.73    1.53
  14   0  -5   -1.21    1.34
  13   0  -5   15.38    1.66
  12   0  -5    1.34    1.15
  12   0  -5   -0.50    0.62
  11   0  -5   29.48    2.09
  11   0  -5   26.76    1.36
  10   0  -5    1.29    0.63
  10   0  -5    0.45    1.19
   9   0  -5    5.02    0.71
   9   0  -5    6.47    1.19
   8   0  -5    1.21    0.93
   8   0  -5    0.40    0.52
   7   0  -5   67.74    2.30
   7   0  -5   73.39    2.66
   6   0  -5   -0.23    0.41
   6   0  -5    0.38    0.61
   5   0  -5  219.93    6.24
   5   0  -5  217.70    6.43
   4   0  -5   -0.06    0.34
   4   0  -5    0.10    0.41
   3   0  -5  107.19    3.11
   3   0  -5   99.12    3.14
   2   0  -5    0.64    0.33
   2   0  -5    0.22    0.38
   1   0  -5  210.20    6.01
   1   0  -5  212.52    6.11
   0   0  -5    0.09    0.35
   0   0  -5   -0.03    0.33
  -1   0  -5  114.83    3.49
  -2   0  -5   -0.43    0.34
  -2   0  -5    0.74    0.29
  -3   0  -5    2.34    0.34
  -3   0  -5    2.57    0.46
  -4   0  -5    0.20    0.43
  -4   0  -5    0.05    0.30
  -5   0  -5    4.45    0.66
  -5   0  -5    5.54    0.46
   5   0   5    4.44    0.91
   5   0   5    4.20    0.84
   6   0   5   -0.18    0.86
   6   0   5   -0.57    0.88
  -6   0  -5   -0.32    0.40
   7   0   5   25.19    1.73
   7   0   5   24.05    1.77
   8   0   5    0.85    0.91
   8   0   5   -0.02    0.91
   9   0   5    6.16    1.15
   9   0   5    4.46    1.07
  10   0   5    0.38    0.99
  11   0   5    1.74    1.11
  12   0   5    0.28    1.19
 -16  -1   5   -1.95    1.12
  16  -1  -5   -1.08    1.38
  16   1  -5    0.49    1.62
  15  -1  -5   -3.38    1.34
  15   1  -5   -1.12    1.42
  14  -1  -5    4.67    1.48
  14   1  -5    5.30    1.45
  13  -1  -5    0.56    1.30
  13   1  -5    1.43    1.36
  12  -1  -5   14.51    1.61
  12  -1  -5   14.19    1.16
  12   1  -5   16.60    1.69
  11  -1  -5    8.29    1.41
  11  -1  -5    8.13    0.89
  11   1  -5    8.17    0.81
  11   1  -5    9.38    1.49
  10  -1  -5    1.61    1.16
  10  -1  -5    0.16    0.61
  10   1  -5    0.26    0.56
  10   1  -5    2.51    1.23
   9  -1  -5    6.46    1.16
   9  -1  -5    7.51    0.78
   9   1  -5    7.48    0.71
   9   1  -5    5.27    1.19
   8  -1  -5   -0.37    0.79
   8  -1  -5   -0.09    0.55
   8   1  -5    0.22    0.48
   8   1  -5    1.26    0.90
   7  -1  -5   28.10    1.26
   7  -1  -5   28.97    1.62
   7   1  -5   27.95    1.21
   7   1  -5   28.79    1.70
   6  -1  -5    6.76    0.65
   6  -1  -5    7.56    0.82
   6   1  -5    7.16    0.60
   6   1  -5    7.67    0.82
   5  -1  -5    0.30    0.47
   5  -1  -5    0.34    0.43
   5   1  -5    0.91    0.53
   5   1  -5    0.69    0.39
   4  -1  -5   24.84    1.13
   4  -1  -5   23.84    1.04
   4   1  -5   26.34    1.22
   4   1  -5   25.00    1.04
   3  -1  -5    2.04    0.42
   3  -1  -5    2.43    0.39
   3   1  -5    2.12    0.46
   3   1  -5    1.94    0.42
   2  -1  -5   68.44    2.19
   2   1  -5   71.76    2.21
   2   1  -5   68.55    2.21
   1  -1  -5    7.60    0.59
   1  -1  -5    7.46    0.56
   1   1  -5    6.62    0.58
   1   1  -5    7.28    0.61
   0  -1  -5    5.80    0.48
   0  -1  -5    4.27    0.47
   0   1  -5    4.49    0.45
  -1  -1  -5  126.14    3.86
  -1  -1  -5  128.97    3.49
  -1   1  -5  129.82    3.88
  -2  -1  -5   54.81    1.91
  -2  -1  -5   56.98    1.68
  -2   1  -5   57.65    1.96
  -3  -1  -5   17.67    0.78
  -3  -1  -5   19.13    0.99
  -3   1  -5   19.32    0.98
   4  -1   5    1.47    0.76
  -4  -1  -5    1.87    0.40
  -4  -1  -5    2.03    0.50
  -4   1  -5    2.22    0.28
  -4   1  -5    1.23    0.51
  -5  -1  -5   23.35    1.00
   5  -1   5   22.61    1.46
  -5  -1  -5   26.23    1.36
  -5   1  -5   26.02    1.26
  -5   1  -5   22.72    0.84
   5   1   5   26.34    1.42
   5   1   5   21.52    1.48
   6  -1   5   17.46    1.41
  -6  -1  -5   20.41    0.93
   6  -1   5   23.33    1.74
   6   1   5   20.78    1.70
   6   1   5   17.24    1.37
  -6   1  -5   20.73    0.81
   7  -1   5    0.11    1.04
  -7  -1  -5    0.32    0.48
   7  -1   5    0.27    0.98
   7   1   5   -0.19    0.94
   7   1   5    1.12    0.89
   8  -1   5    1.76    1.03
   8  -1   5    2.57    1.06
   8   1   5    2.60    1.01
   8   1   5    3.62    1.01
   9  -1   5    2.72    1.01
   9  -1   5    5.07    1.11
   9   1   5    2.83    1.01
   9   1   5    2.10    1.00
  10  -1   5   -0.32    1.02
  10  -1   5    1.83    1.05
  10   1   5   -0.05    1.10
  11  -1   5    4.62    1.29
  11   1   5    3.74    1.17
  12  -1   5   -0.58    1.07
  12   1   5    1.44    1.15
  16  -2  -5   -3.20    1.49
 -16  -2   5    0.88    1.18
  16   2  -5   -2.35    1.57
 -15  -2   5   -2.21    1.04
  15  -2  -5   -1.36    1.35
  15   2  -5   -0.45    1.31
  14  -2  -5    0.90    1.23
  14   2  -5   -0.60    1.26
  13  -2  -5   -0.38    0.69
  13  -2  -5   -0.65    1.23
  13   2  -5    1.78    1.40
  12  -2  -5    1.79    1.21
  12  -2  -5    2.22    0.73
  12   2  -5    3.18    1.34
  11  -2  -5    1.09    0.72
  11  -2  -5    0.36    1.15
  11   2  -5    0.12    0.53
  11   2  -5    1.95    1.29
  10  -2  -5   -0.22    1.05
  10  -2  -5    2.12    0.76
  10   2  -5    1.40    0.57
  10   2  -5    1.55    1.15
   9  -2  -5    0.97    1.01
   9  -2  -5    0.56    0.64
   9   2  -5    1.16    0.51
   9   2  -5    1.58    1.11
   8  -2  -5   45.43    2.18
   8  -2  -5   46.36    1.82
   8   2  -5   46.94    2.22
   8   2  -5   48.70    1.68
   7  -2  -5    5.22    0.66
   7  -2  -5    5.32    0.83
   7   2  -5    4.62    0.92
   7   2  -5    5.54    0.56
   6  -2  -5   39.92    1.54
   6  -2  -5   37.33    1.69
   6   2  -5   38.06    1.40
   6   2  -5   41.64    1.87
   5  -2  -5    6.13    0.60
   5  -2  -5    5.21    0.63
   5   2  -5    5.12    0.66
   5   2  -5    5.69    0.53
   4  -2  -5   19.55    0.99
   4  -2  -5   20.35    1.00
   4   2  -5   18.93    1.11
   4   2  -5   21.75    0.93
   3  -2  -5    3.73    0.40
   3  -2  -5    4.02    0.51
   3   2  -5    3.20    0.45
   3   2  -5    4.35    0.53
   2  -2  -5    3.22    0.46
   2  -2  -5    3.47    0.41
   2   2  -5    3.83    0.45
   2   2  -5    3.26    0.48
   1  -2  -5    6.73    0.52
   1  -2  -5    7.24    0.60
   1   2  -5    5.76    0.52
   0  -2  -5  294.07    7.62
   0  -2  -5  292.45    8.27
   0  -2  -5  288.63    8.10
   0   2  -5  280.03    8.29
  -1  -2  -5  141.52    4.13
  -1  -2  -5  133.62    4.04
  -1  -2  -5  138.96    3.78
  -2  -2  -5   25.86    1.14
  -2  -2  -5   26.00    0.99
  -2   2  -5   25.03    1.10
  -3  -2  -5    0.51    0.43
  -3  -2  -5   -0.31    0.36
  -3   2  -5    0.19    0.41
   4  -2   5   64.38    2.39
  -4  -2  -5   70.44    2.02
  -4  -2  -5   64.17    2.29
  -4   2  -5   64.94    2.28
   5  -2   5    5.50    0.99
  -5  -2  -5    5.27    0.57
   5   2   5    5.09    0.89
  -5   2  -5    5.10    0.67
   6  -2   5    0.18    0.83
  -6  -2  -5    1.39    0.51
   6  -2   5    1.53    0.98
   6   2   5    0.73    0.82
   6   2   5    1.40    0.84
  -6   2  -5    2.97    0.64
   7  -2   5    2.43    1.03
  -7  -2  -5    1.86    0.58
   7  -2   5    2.23    1.05
   7   2   5    2.62    1.06
   7   2   5    1.91    0.94
   8  -2   5   11.41    1.19
   8  -2   5    9.13    1.28
   8   2   5   10.54    1.11
   8   2   5   10.79    1.25
   9  -2   5   -1.68    1.00
   9  -2   5    0.06    1.00
   9   2   5    0.19    1.04
  10  -2   5   11.05    1.42
  10  -2   5    7.59    1.28
  10   2   5    8.20    1.28
  11  -2   5    0.39    1.09
  11   2   5   -0.30    1.14
  12  -2   5    5.53    1.40
  12   2   5    6.31    1.42
 -16  -3   5    0.92    1.18
  16  -3  -5   -1.12    1.37
  16   3  -5    0.74    1.55
  15  -3  -5   -0.92    1.34
 -15  -3   5   -0.93    1.05
  15   3  -5   -0.95    1.48
 -14  -3   5    2.41    1.16
  14  -3  -5    1.42    1.32
  14   3  -5    1.24    1.47
  13  -3  -5    0.33    0.76
  13  -3  -5   -0.61    1.23
  13   3  -5    0.53    1.38
  12  -3  -5    3.57    1.24
  12  -3  -5    2.41    0.78
  12   3  -5    3.20    1.35
  11  -3  -5    5.93    0.92
  11  -3  -5    6.52    1.28
  11   3  -5    6.54    1.43
  10  -3  -5   15.91    1.49
  10  -3  -5   17.26    1.27
  10   3  -5   16.27    0.95
  10   3  -5   19.36    1.69
   9  -3  -5    0.68    0.71
   9  -3  -5   -0.10    0.99
   9   3  -5    1.34    1.14
   9   3  -5    0.57    0.47
   8  -3  -5    1.17    0.65
   8  -3  -5    0.59    0.87
   8   3  -5    0.39    0.44
   8   3  -5    1.04    0.94
   7  -3  -5   35.89    1.51
   7  -3  -5   30.56    1.66
   7   3  -5   34.22    1.28
   7   3  -5   33.65    1.87
   6  -3  -5   96.76    3.25
   6  -3  -5  103.11    3.20
   6   3  -5  102.52    3.04
   6   3  -5  100.70    3.41
   5  -3  -5   18.48    0.97
   5  -3  -5   19.31    1.04
   5   3  -5   18.67    0.87
   5   3  -5   19.34    1.26
   4  -3  -5   35.48    1.39
   4  -3  -5   36.10    1.32
   4   3  -5   34.03    1.27
   4   3  -5   33.99    1.47
   3  -3  -5    0.25    0.31
   3  -3  -5    0.88    0.42
   3   3  -5   -0.32    0.39
   3   3  -5   -0.47    0.34
   2  -3  -5   36.48    1.37
   2  -3  -5   37.08    1.28
   2   3  -5   37.12    1.37
   1  -3  -5   26.77    1.05
   1  -3  -5   28.49    1.12
   1  -3  -5   28.70    1.13
   1   3  -5   28.51    1.11
   0  -3  -5  117.16    3.37
   0  -3  -5  121.53    3.59
   0  -3  -5  119.67    3.58
   0   3  -5  122.57    3.63
  -1  -3  -5   49.72    1.73
  -1  -3  -5   49.30    1.61
  -1  -3  -5   50.33    1.71
  -1   3  -5   52.90    1.75
  -2  -3  -5    3.95    0.47
  -2  -3  -5    3.02    0.47
  -2   3  -5    3.49    0.50
  -3  -3  -5   44.66    1.44
  -3  -3  -5   39.00    1.54
   3  -3   5   37.56    1.73
  -3   3  -5   42.80    1.58
  -4  -3  -5    3.20    0.59
  -4  -3  -5    3.00    0.55
   4  -3   5    4.03    0.88
  -4   3  -5    3.17    0.55
   4   3   5    3.36    0.79
   5  -3   5   19.63    1.40
  -5  -3  -5   17.20    0.96
   5   3   5   15.69    1.38
  -5   3  -5   15.79    1.14
   6  -3   5   46.93    2.19
   6  -3   5   49.53    2.27
  -6  -3  -5   45.80    1.71
  -6   3  -5   49.34    1.94
   6   3   5   52.75    2.00
   6   3   5   46.74    2.20
   7  -3   5    3.21    1.06
  -7  -3  -5    4.61    0.67
   7  -3   5    4.51    1.19
   7   3   5    5.30    1.00
   7   3   5    3.53    1.01
   8  -3   5   12.04    1.25
   8  -3   5   12.56    1.34
   8   3   5   12.99    1.40
   8   3   5   11.44    1.10
   9  -3   5   -0.02    1.00
   9  -3   5   -0.39    0.87
   9   3   5   -0.99    0.91
  10  -3   5   -1.49    1.03
  10  -3   5    1.93    1.03
  10   3   5   -0.52    1.02
  11  -3   5   -0.06    1.03
  11  -3   5    2.07    1.09
  11   3   5    1.56    1.08
  12  -3   5    1.69    1.24
  12   3   5    0.53    1.25
 -16  -4   5   -1.30    1.09
  16  -4  -5   -0.57    1.51
  16   4  -5   -2.00    1.48
  15  -4  -5    0.09    1.42
 -15  -4   5    3.08    1.21
  15   4  -5    3.41    1.61
 -14  -4   5   -0.32    1.04
  14  -4  -5   -0.35    0.80
  14  -4  -5   -1.28    1.23
  14   4  -5   -1.11    1.25
  13  -4  -5    6.02    0.97
  13  -4  -5    6.32    1.40
 -13  -4   5    7.58    1.32
  13   4  -5    6.70    1.59
  12  -4  -5   -2.68    1.05
  12  -4  -5   -0.94    0.74
  12   4  -5   -0.26    1.13
  11  -4  -5   18.42    1.31
  11  -4  -5   16.14    1.52
  11   4  -5   16.35    1.61
  10  -4  -5    4.09    0.90
  10  -4  -5    6.82    1.23
  10   4  -5    4.08    0.55
  10   4  -5    4.52    1.23
   9  -4  -5    2.39    0.98
   9  -4  -5    2.41    0.76
   9   4  -5    1.70    0.46
   9   4  -5    3.36    1.10
   8  -4  -5    2.48    0.72
   8  -4  -5    2.40    0.89
   8   4  -5    2.17    1.05
   8   4  -5    1.64    0.43
   7  -4  -5   17.73    1.16
   7  -4  -5   16.93    1.29
   7   4  -5   18.86    1.45
   7   4  -5   17.61    0.87
   6  -4  -5    0.08    0.56
   6  -4  -5    0.61    0.56
   6   4  -5    0.33    0.74
   6   4  -5    0.30    0.36
   5  -4  -5  239.10    7.07
   5  -4  -5  242.60    7.12
   5   4  -5  249.48    6.94
   5   4  -5  253.97    7.28
   4  -4  -5   26.22    1.16
   4  -4  -5   25.90    1.04
   4   4  -5   27.37    1.33
   4   4  -5   25.89    1.06
   3  -4  -5  137.95    4.13
   3  -4  -5  143.52    4.20
   3   4  -5  143.11    4.28
   2  -4  -5   22.00    1.05
   2  -4  -5   22.36    0.89
   2   4  -5   22.29    1.05
   1  -4  -5    8.02    0.63
   1  -4  -5    8.19    0.56
   1  -4  -5    9.11    0.67
   1   4  -5    8.78    0.72
   0  -4  -5    1.84    0.39
   0  -4  -5    1.59    0.34
   0  -4  -5    2.52    0.46
   0   4  -5    2.40    0.43
  -1  -4  -5  100.37    3.00
  -1  -4  -5  108.54    3.16
  -1  -4  -5  100.59    3.18
   1  -4   5  107.82    2.81
  -1   4  -5  104.29    3.22
   2  -4   5   21.97    1.39
  -2  -4  -5   20.72    0.99
  -2  -4  -5   23.16    1.06
  -2  -4  -5   22.47    1.02
  -2   4  -5   22.84    1.08
   3  -4   5   -0.55    0.76
  -3  -4  -5    0.59    0.46
  -3  -4  -5    0.47    0.43
  -3   4  -5   -0.12    0.39
   4  -4   5    1.65    0.89
  -4  -4  -5    1.06    0.51
  -4   4  -5    0.64    0.50
   4   4   5    0.45    0.71
  -5  -4  -5   42.82    1.54
   5  -4   5   39.14    2.08
  -5   4  -5   41.87    1.66
   5   4   5   39.21    1.91
   6  -4   5    1.16    1.08
   6  -4   5    0.46    0.83
  -6  -4  -5    2.12    0.63
  -6   4  -5    2.09    0.62
   6   4   5    0.95    0.77
   6   4   5    0.27    0.88
   7  -4   5   22.36    1.88
   7  -4   5   21.64    1.85
  -7  -4  -5   24.17    1.20
   7   4   5   23.08    1.78
   7   4   5   22.69    1.47
   8  -4   5    0.82    0.95
  -8  -4  -5    1.19    0.59
   8  -4   5    0.32    1.09
   8   4   5    1.54    1.05
   9  -4   5    3.11    1.13
   9  -4   5    2.81    1.06
   9   4   5    1.57    1.12
  10  -4   5    2.15    1.02
  10  -4   5    0.10    1.18
  10   4   5    1.66    1.16
  11  -4   5   -0.77    1.14
  11  -4   5    0.91    1.04
  11   4   5   -0.01    1.05
  12  -4   5    1.60    1.22
  12   4   5    0.03    1.25
 -16  -5   5    0.99    1.20
 -15  -5   5    0.15    1.11
  15  -5  -5   -0.08    1.36
  15   5  -5    0.28    1.42
  14  -5  -5    1.04    1.23
  14  -5  -5    0.87    0.89
 -14  -5   5    2.52    1.13
  14   5  -5    1.08    1.36
  13  -5  -5    0.03    0.82
 -13  -5   5    0.67    1.09
  13  -5  -5   -1.70    1.13
  13   5  -5    0.52    1.27
  12  -5  -5    0.76    1.12
 -12  -5   5    0.42    1.06
  12  -5  -5    2.16    0.82
  12   5  -5   -0.54    1.17
  11  -5  -5    6.82    0.99
  11  -5  -5    7.08    1.23
  11   5  -5    9.78    1.47
  10  -5  -5   10.36    1.31
  10  -5  -5    9.17    1.05
  10   5  -5    9.37    1.51
   9  -5  -5   27.84    1.82
   9  -5  -5   28.63    1.55
   9   5  -5   26.76    1.11
   9   5  -5   29.31    2.24
   8  -5  -5    6.22    0.87
   8  -5  -5    5.18    0.93
   8   5  -5    8.41    1.15
   8   5  -5    6.13    0.55
   7  -5  -5   15.53    1.16
   7  -5  -5   15.45    1.32
   7   5  -5   14.64    1.26
   7   5  -5   14.97    0.80
   6  -5  -5   52.27    2.03
   6  -5  -5   57.00    1.98
   6   5  -5   55.08    2.20
   6   5  -5   58.14    1.82
   5  -5  -5    2.90    0.51
   5  -5  -5    3.75    0.65
   5   5  -5    3.94    0.74
   4  -5  -5   44.88    1.67
   4  -5  -5   44.72    1.48
   4   5  -5   40.09    1.67
   3  -5  -5    3.76    0.56
   3  -5  -5    3.14    0.35
   3   5  -5    2.90    0.49
   2  -5  -5    0.75    0.43
   2  -5  -5    0.50    0.26
   2  -5  -5    0.34    0.43
   2   5  -5    0.65    0.42
   1  -5  -5   64.21    2.07
   1  -5  -5   64.88    2.13
   1  -5  -5   65.27    2.02
   1   5  -5   64.97    2.12
   0  -5  -5    0.59    0.46
   0  -5  -5    0.58    0.40
   0  -5  -5    0.79    0.31
   0  -5   5    0.67    0.38
   0   5  -5    0.59    0.36
  -1  -5  -5  121.82    3.49
  -1  -5  -5  118.03    3.61
   1  -5   5  121.30    3.25
  -1  -5  -5  123.49    3.66
  -1   5  -5  122.11    3.70
  -2  -5  -5    2.72    0.44
   2  -5   5    2.51    0.75
  -2  -5  -5    2.23    0.53
  -2  -5  -5    2.99    0.46
  -2   5  -5    2.83    0.48
   3  -5   5   40.36    1.80
  -3  -5  -5   38.22    1.51
  -3  -5  -5   39.99    1.50
  -3   5  -5   40.76    1.59
   3   5   5   39.66    1.68
   4  -5   5    7.56    1.11
  -4  -5  -5    7.32    0.72
   4   5   5    8.01    0.95
  -4   5  -5    7.54    0.73
   5  -5   5    3.81    1.03
  -5  -5  -5    1.92    0.61
  -5   5  -5    1.25    0.53
   5   5   5    1.54    0.88
  -6  -5  -5   69.28    2.24
   6  -5   5   63.91    2.77
   6   5   5   62.73    2.34
  -6   5  -5   67.20    2.42
   6   5   5   62.26    2.63
   7  -5   5    5.10    1.27
   7  -5   5    3.86    0.98
  -7  -5  -5    4.45    0.73
   7   5   5    2.59    1.14
   7   5   5    3.88    0.88
   8  -5   5    4.14    0.96
  -8  -5  -5    3.16    0.68
   8  -5   5    2.90    1.17
   8   5   5    3.23    1.10
   9  -5   5    1.76    1.00
   9  -5   5    0.70    1.11
   9   5   5   -1.02    1.05
  10  -5   5   -0.63    1.10
  10  -5   5    0.61    0.96
  10   5   5    0.29    1.05
  11  -5   5    4.98    1.34
  11  -5   5    8.67    1.34
  11   5   5    6.98    1.40
  12  -5   5    0.56    1.10
  12   5   5    0.45    1.29
 -15  -6   5    0.12    1.10
  15  -6  -5   -1.82    1.40
  15   6  -5   -1.75    1.47
 -14  -6   5   -0.96    1.03
  14  -6  -5   -0.16    0.82
  14  -6  -5   -2.27    1.17
  14   6  -5   -0.80    1.41
  13  -6  -5    1.38    0.90
 -13  -6   5    0.31    1.08
  13  -6  -5    1.25    1.17
  13   6  -5   -0.57    1.33
 -12  -6   5   -0.09    1.03
  12  -6  -5    0.47    1.09
  12  -6  -5    1.15    0.84
  12   6  -5    0.85    1.18
  11  -6  -5   -0.19    0.76
  11  -6  -5   -0.03    0.98
 -11  -6   5   -2.07    0.94
  11   6  -5   -1.30    1.11
  10  -6  -5   10.60    1.13
  10  -6  -5   12.51    1.32
 -10  -6   5   10.78    1.30
  10   6  -5    8.71    1.46
   9  -6  -5    1.49    0.77
   9  -6  -5    0.71    0.97
   9   6  -5    2.26    1.13
   9   6  -5    0.61    0.40
   8  -6  -5   25.53    1.51
   8  -6  -5   23.77    1.38
   8   6  -5   21.43    1.74
   8   6  -5   23.06    1.00
   7  -6  -5    0.68    0.68
   7  -6  -5   -0.42    0.59
   7   6  -5    0.74    0.85
   6  -6  -5   17.13    1.06
   6  -6  -5   15.64    1.07
   6   6  -5   17.34    1.44
   5  -6  -5   24.49    1.04
   5  -6  -5   23.30    1.28
   5   6  -5   22.68    1.30
   4  -6  -5    4.59    0.63
   4   6  -5    4.53    0.64
   3  -6  -5    2.24    0.31
   3  -6  -5    0.97    0.52
   3   6  -5    2.06    0.53
   2  -6  -5   38.48    1.30
   2  -6  -5   41.11    1.55
   2  -6  -5   37.30    1.48
  -2  -6   5   41.59    1.49
   2   6  -5   41.39    1.49
   1  -6  -5   23.75    0.89
   1  -6  -5   22.75    1.07
  -1  -6   5   21.42    0.98
   1  -6  -5   22.25    1.11
   1   6  -5   21.18    1.05
   0  -6  -5  283.39    8.06
   0  -6   5  286.80    7.53
   0  -6  -5  293.74    8.16
   0  -6  -5  283.98    7.69
   0   6  -5  280.46    8.24
   1  -6   5   -0.01    0.31
  -1  -6  -5    0.21    0.33
   1  -6   5    1.06    0.73
  -1  -6  -5   -0.19    0.48
  -1  -6  -5    0.29    0.40
  -1   6  -5    0.30    0.36
   2  -6   5   66.06    2.42
  -2  -6  -5   64.87    2.14
  -2  -6  -5   67.39    2.20
  -2  -6  -5   62.47    2.13
  -2   6  -5   68.51    2.24
   3  -6   5    2.91    0.85
  -3  -6  -5    2.48    0.49
  -3  -6  -5    2.33    0.58
  -3   6  -5    3.33    0.54
   3   6   5    2.16    0.69
  -4  -6  -5   30.15    1.41
   4  -6   5   32.90    1.91
  -4   6  -5   31.20    1.44
   4   6   5   34.55    1.63
  -5  -6  -5    3.03    0.68
   5  -6   5    2.04    1.13
   5   6   5    2.20    0.91
  -5   6  -5    2.49    0.63
   6  -6   5    0.65    1.08
  -6  -6  -5    0.97    0.64
   6   6   5    0.86    0.92
  -6   6  -5    0.95    0.61
   7  -6   5    0.78    1.18
   7  -6   5   -0.78    0.81
  -7  -6  -5    0.80    0.66
   7   6   5    0.09    0.96
   8  -6   5    1.19    1.11
   8  -6   5    1.01    0.84
  -8  -6  -5    0.14    0.62
   8   6   5    0.34    0.92
   9  -6   5    4.54    1.24
   9  -6   5    2.64    1.04
   9   6   5    2.96    1.16
  10  -6   5    4.46    1.17
  10  -6   5    2.58    1.23
  10   6   5    5.19    1.28
  11  -6   5   -2.18    1.09
  11  -6   5    1.91    1.14
  11   6   5    0.98    1.09
  12  -6   5    6.01    1.50
  12  -6   5    8.11    1.45
  12   6   5    5.21    1.40
  15  -7  -5   -4.26    1.22
 -15  -7   5    0.18    1.13
  15  -7  -5    0.56    0.95
  15   7  -5   -2.41    1.50
  14  -7  -5   -0.28    1.30
 -14  -7   5    1.48    1.10
  14  -7  -5    0.89    0.89
  14   7  -5   -0.11    1.33
  13  -7  -5    0.29    0.86
 -13  -7   5   -0.38    1.05
  13  -7  -5   -1.33    1.10
  13   7  -5   -0.12    1.29
 -12  -7   5   12.48    1.33
  12  -7  -5    8.60    1.34
  12  -7  -5    8.32    1.13
  12   7  -5    9.76    1.62
  11  -7  -5    1.86    1.06
 -11  -7   5    3.11    1.01
  11  -7  -5    1.98    0.90
  11   7  -5    2.05    1.18
  10  -7  -5    3.34    0.96
  10  -7  -5    3.77    1.02
 -10  -7   5    3.16    1.03
  10   7  -5    4.12    1.30
   9  -7  -5   27.01    1.87
  -9  -7   5   23.74    1.69
   9  -7  -5   26.72    1.64
   9   7  -5   26.58    2.01
   8  -7  -5    2.26    0.83
   8  -7  -5    3.38    0.81
  -8  -7   5    1.44    0.94
   8   7  -5    1.26    1.04
  -7  -7   5    3.47    0.89
   7  -7  -5    2.53    0.70
   7  -7  -5    1.52    0.77
   7   7  -5    2.34    0.92
   6  -7  -5    0.54    0.65
   6  -7  -5   -0.04    0.48
  -6  -7   5    1.13    0.81
   6   7  -5    1.32    0.80
  -5  -7   5    4.73    0.79
   5  -7  -5    5.30    0.49
   5  -7  -5    5.96    0.73
   5   7  -5    6.54    0.84
   4  -7  -5   49.38    1.58
  -4  -7   5   51.39    1.91
   4  -7  -5   48.99    1.91
   4   7  -5   49.18    1.93
   3  -7  -5    2.75    0.31
   3  -7  -5    3.56    0.62
   3  -7  -5    2.56    0.61
  -3  -7   5    4.75    0.70
   3   7  -5    2.64    0.56
   2  -7  -5   41.00    1.36
   2  -7  -5   43.13    1.64
   2  -7  -5   42.26    1.59
  -2  -7   5   40.36    1.55
   2   7  -5   44.28    1.57
   1  -7  -5   96.30    2.98
  -1  -7   5   97.56    2.85
   1  -7  -5   97.99    3.06
   1  -7  -5   97.92    2.92
  -1  -7   5  100.26    3.20
   1   7  -5   97.23    3.07
   0  -7   5   66.02    2.43
   0  -7  -5   69.03    2.26
   0  -7  -5   70.49    2.26
   0  -7   5   67.44    2.07
   0  -7  -5   67.80    2.16
   0   7  -5   71.63    2.29
   1  -7   5   28.98    1.52
  -1  -7  -5   33.03    1.28
  -1  -7  -5   31.73    1.36
   1  -7   5   30.28    1.07
  -1  -7  -5   30.68    1.20
  -1   7  -5   30.05    1.27
   2  -7   5    5.01    0.95
  -2  -7  -5    5.23    0.56
   2  -7   5    5.54    0.42
  -2  -7  -5    4.73    0.68
   2   7   5    5.54    0.69
  -2   7  -5    4.65    0.56
  -3  -7  -5    6.58    0.59
   3  -7   5    6.69    1.10
  -3  -7  -5    6.19    0.74
  -3   7  -5    6.44    0.64
   3   7   5    5.95    0.81
   4  -7   5    4.64    1.17
  -4  -7  -5    5.47    0.75
   4   7   5    3.96    0.87
  -4   7  -5    4.77    0.61
   5  -7   5   -1.66    1.12
  -5  -7  -5    0.20    0.64
  -5   7  -5    0.51    0.50
   5   7   5   -0.39    0.88
  -6  -7  -5    5.47    0.84
   6  -7   5    6.24    1.36
   6   7   5    6.14    1.15
  -6   7  -5    6.87    0.79
   7  -7   5    7.17    1.03
  -7  -7  -5    9.78    0.94
   7  -7   5    7.55    1.37
   7   7   5    7.43    1.17
   8  -7   5   20.30    1.73
  -8  -7  -5   21.36    1.26
   8  -7   5   17.10    1.66
   8   7   5   21.00    1.83
   9  -7   5   -0.48    1.15
   9  -7   5    0.39    0.93
  -9  -7  -5   -0.19    0.69
   9   7   5    1.57    1.16
  10  -7   5    3.29    1.32
  10  -7   5    5.33    1.16
  10   7   5    3.66    1.27
  11  -7   5    3.31    1.16
  11  -7   5   -0.33    1.22
  11   7   5    0.22    1.20
  12  -7   5   -3.78    1.26
  12  -7   5    2.64    1.23
  12   7   5    1.59    1.37
 -15  -8   5    1.56    1.23
  15  -8  -5    1.27    1.03
  15   8  -5    1.29    1.62
  14  -8  -5   -2.26    1.15
  14  -8  -5    0.19    0.89
 -14  -8   5   -1.16    1.05
  14   8  -5   -0.71    1.30
  13  -8  -5    4.05    1.31
 -13  -8   5    4.44    1.21
  13  -8  -5    4.94    1.07
  13   8  -5    5.08    1.44
  12  -8  -5   -1.07    1.00
  12  -8  -5   -1.58    0.82
 -12  -8   5   -1.38    1.01
  12   8  -5    0.06    1.35
 -11  -8   5   13.66    1.43
  11  -8  -5   12.23    1.28
  11  -8  -5   12.74    1.31
  11   8  -5   11.26    1.50
 -10  -8   5    0.68    0.92
  10  -8  -5    2.20    0.95
  10  -8  -5    1.24    0.96
  10   8  -5    2.89    1.20
   9  -8  -5    1.21    0.91
  -9  -8   5    1.56    1.06
   9  -8  -5    1.13    0.91
   9   8  -5    2.53    1.27
  -8  -8   5    1.62    0.91
   8  -8  -5    1.59    0.83
   8  -8  -5    2.07    0.81
   8   8  -5    2.00    1.07
  -7  -8   5   11.17    1.19
   7  -8  -5   11.82    0.89
   7  -8  -5   10.47    1.08
   7   8  -5   12.68    1.30
  -6  -8   5   13.35    1.18
   6  -8  -5   14.10    0.97
   6  -8  -5   14.53    1.13
   6   8  -5   13.98    1.12
  -5  -8   5    0.33    0.73
   5  -8  -5    0.99    0.36
   5  -8  -5    0.11    0.56
   5   8  -5    0.62    0.70
  -4  -8   5    4.38    0.78
   4  -8  -5    3.68    0.33
   4  -8  -5    3.73    0.65
   4   8  -5    3.74    0.65
   3  -8  -5  143.27    4.05
   3  -8  -5  138.73    4.12
   3  -8  -5  137.12    4.29
  -3  -8   5  143.63    4.10
   3   8  -5  142.29    4.33
   2  -8  -5    8.30    0.51
   2  -8  -5    8.11    0.76
  -2  -8   5    6.52    0.77
  -2  -8   5    8.16    0.75
   2  -8  -5    7.44    0.77
   2   8  -5    7.08    0.68
   1  -8  -5   87.80    2.62
   1  -8  -5   85.40    2.73
   1  -8  -5   89.22    2.80
  -1  -8   5   86.59    2.62
  -1  -8   5   90.18    2.92
   1   8  -5   86.06    2.80
   0  -8   5    8.60    0.91
   0  -8   5    7.70    0.64
   0  -8  -5    8.30    0.62
   0  -8  -5    9.14    0.77
   0  -8  -5    6.83    0.77
   0   8  -5    8.31    0.68
  -1  -8  -5    1.78    0.61
   1  -8   5    2.31    0.43
   1  -8   5    2.39    0.80
  -1  -8  -5    2.79    0.50
   1   8   5    1.84    0.56
  -1   8  -5    2.57    0.45
   2  -8   5   13.03    1.22
  -2  -8  -5   11.35    0.92
  -2  -8  -5   12.26    0.82
   2  -8   5   12.17    0.61
  -2   8  -5   12.23    0.87
   2   8   5   11.20    0.89
   3  -8   5    5.41    1.04
  -3  -8  -5    5.55    0.58
  -3  -8  -5    4.60    0.75
  -3   8  -5    4.68    0.61
   3   8   5    5.30    0.80
  -4  -8  -5   12.92    1.01
   4  -8   5   12.73    1.31
  -4   8  -5   12.06    0.96
   4   8   5   10.72    1.09
   5  -8   5    5.05    1.34
  -5  -8  -5    4.67    0.80
  -5   8  -5    5.04    0.66
   5   8   5    4.30    1.03
   6  -8   5    0.78    1.16
  -6  -8  -5    0.54    0.68
   6   8   5    0.59    0.93
  -6   8  -5    0.92    0.59
   7  -8   5   13.57    1.54
  -7  -8  -5   11.17    1.03
   7  -8   5   13.27    1.23
   7   8   5   10.43    1.25
  -8  -8  -5    1.38    0.71
   8  -8   5    1.95    0.93
   8  -8   5    1.57    1.11
   8   8   5    1.67    1.00
  -9  -8  -5   16.88    1.30
   9  -8   5   15.11    1.71
   9  -8   5   15.12    1.43
   9   8   5   18.23    1.59
  10  -8   5    3.89    1.12
  10  -8   5    1.12    1.24
  10   8   5    5.28    1.31
  11  -8   5    0.31    0.95
  11  -8   5   -1.57    1.28
  11   8   5    1.53    1.25
  12  -8   5   -5.34    1.25
  12  -8   5    0.89    1.17
  12   8   5   -0.03    1.24
 -15  -9   5    0.79    1.19
  15  -9  -5   -0.51    0.98
  15   9  -5   -1.78    1.43
  14  -9  -5   -0.76    0.92
 -14  -9   5   -1.36    1.06
  14   9  -5   -2.59    1.39
 -13  -9   5    1.67    1.03
  13  -9  -5   -0.60    0.90
  13   9  -5   -0.99    1.22
  12  -9  -5    3.19    1.13
 -12  -9   5    2.70    1.14
  12  -9  -5    2.62    1.03
  12   9  -5    3.56    1.48
  11  -9  -5    0.18    0.81
  11  -9  -5   -0.16    0.89
 -11  -9   5   -0.17    0.90
  11   9  -5    0.69    1.18
 -10  -9   5    2.60    0.97
  10  -9  -5    1.51    0.90
  10  -9  -5    1.39    0.85
  10   9  -5    0.96    1.21
  -9  -9   5    3.64    1.11
   9  -9  -5    1.47    0.96
   9  -9  -5    2.69    0.92
   9   9  -5    0.28    1.11
  -8  -9   5   13.03    1.33
   8  -9  -5   13.23    1.02
   8  -9  -5   11.36    1.18
   8   9  -5   13.21    1.45
   7  -9  -5   37.81    1.65
   7  -9  -5   40.06    1.95
  -7  -9   5   42.56    2.02
   7   9  -5   41.26    2.08
   6  -9  -5    0.48    0.76
   6  -9  -5   -0.91    0.42
  -6  -9   5    0.37    0.78
   6   9  -5    0.69    0.81
   5  -9  -5    0.80    0.63
   5  -9  -5    0.57    0.32
  -5  -9   5    0.84    0.73
  -5  -9   5    0.81    0.64
   5   9  -5    0.65    0.73
  -4  -9   5    2.59    0.65
   4  -9  -5    3.09    0.67
  -4  -9   5    2.92    0.76
   4  -9  -5    2.12    0.27
   4  -9  -5    1.91    0.65
   4   9  -5    1.74    0.60
   3  -9  -5    2.05    0.61
   3  -9  -5    2.48    0.26
  -3  -9   5    2.95    0.69
   3  -9  -5    2.33    0.64
  -3  -9   5    2.36    0.68
   3   9  -5    2.56    0.58
  -2  -9   5   60.66    2.26
  -2  -9   5   64.14    2.10
   2  -9  -5   64.19    2.16
   2  -9  -5   59.04    2.19
   2  -9  -5   60.72    1.86
   2   9  -5   61.37    2.15
  -1  -9   5    9.47    0.98
   1  -9  -5    8.88    0.81
   1  -9  -5    7.76    0.73
   1  -9  -5    9.13    0.55
  -1  -9   5    8.25    0.73
   1   9  -5   10.62    0.82
   0  -9   5   16.48    1.38
   0  -9   5   19.46    0.95
   0  -9  -5   18.05    1.01
   0  -9  -5   17.06    1.15
   0   9   5   17.43    0.95
   0   9  -5   18.45    0.99
  -1  -9  -5   31.32    1.34
  -1  -9  -5   33.47    1.44
   1  -9   5   29.68    1.16
   1  -9   5   32.98    1.69
  -1   9  -5   33.22    1.34
   1   9   5   31.21    1.41
  -2  -9  -5    7.89    0.67
   2  -9   5    8.73    0.61
  -2  -9  -5    8.66    0.87
   2  -9   5    8.20    1.16
  -2   9  -5    7.32    0.67
   2   9   5    8.67    0.81
  -3  -9  -5   37.11    1.65
  -3  -9  -5   36.60    1.41
   3  -9   5   34.84    1.95
   3  -9   5   37.05    1.16
  -3   9  -5   36.91    1.52
   3   9   5   37.02    1.76
  -4  -9  -5    6.01    0.61
   4  -9   5    7.87    1.34
  -4  -9  -5    5.65    0.83
  -4   9  -5    5.49    0.68
   4   9   5    6.84    1.00
   5  -9   5   15.78    1.63
  -5  -9  -5   14.65    1.19
   5   9   5   15.17    1.36
  -5   9  -5   16.26    1.10
   6  -9   5    8.86    1.46
  -6  -9  -5    7.39    0.94
  -6   9  -5    7.03    0.78
   6   9   5    7.48    1.21
   7  -9   5    1.29    0.86
  -7  -9  -5    0.72    0.68
   7  -9   5   -0.23    1.17
   7   9   5    0.38    0.98
  -7   9  -5    0.51    0.57
   8  -9   5    9.47    1.48
  -8  -9  -5    8.83    1.00
   8  -9   5    9.32    1.14
   8   9   5    9.23    1.24
   9  -9   5    2.16    0.97
  -9  -9  -5    0.91    0.80
   9  -9   5    2.33    1.30
   9   9   5    1.72    1.16
  10  -9   5   -0.61    1.19
  10  -9   5    2.47    1.01
  10   9   5    2.56    1.15
  11  -9   5    2.97    1.14
  11  -9   5    3.28    1.40
  11   9   5    3.26    1.30
  12  -9   5   -1.42    1.40
  15 -10  -5   -1.46    0.96
 -15 -10   5   -1.00    1.16
  15  10  -5   -2.80    1.42
 -14 -10   5   -0.58    1.10
  14 -10  -5   -1.50    0.91
  14  10  -5   -2.46    1.39
 -13 -10   5   -1.31    1.06
  13 -10  -5    0.76    0.98
  13  10  -5   -0.51    1.26
  12 -10  -5   -0.09    0.94
 -12 -10   5   -1.22    0.90
  12  10  -5   -1.26    1.28
  11 -10  -5   -1.10    0.90
 -11 -10   5   -0.08    0.94
  11  10  -5    0.23    1.25
  10 -10  -5    3.19    1.00
 -10 -10   5    2.95    1.05
  10 -10  -5    0.61    0.88
  10  10  -5    2.16    1.23
   9 -10  -5   10.49    1.23
  -9 -10   5   10.08    1.29
   9 -10  -5    9.97    1.03
   9  10  -5    9.95    1.44
   8 -10  -5   15.50    1.35
  -8 -10   5   18.73    1.49
   8 -10  -5   19.41    1.57
   8  10  -5   20.38    1.77
  -7 -10   5    9.32    1.11
   7 -10  -5    9.43    1.08
  -7 -10   5   10.95    0.91
   7 -10  -5    7.94    0.71
   7  10  -5   10.16    1.26
   6 -10  -5   11.52    1.10
  -6 -10   5   11.76    0.96
  -6 -10   5   10.90    1.17
   6 -10  -5    9.76    0.75
   6  10  -5   12.28    1.19
   5 -10  -5   21.65    0.82
   5 -10  -5   22.82    1.46
  -5 -10   5   22.86    1.47
  -5 -10   5   24.35    1.29
   5  10  -5   22.57    1.39
  -4 -10   5    0.29    0.72
   4 -10  -5    0.09    0.18
   4 -10  -5    0.10    0.64
   4 -10  -5    0.12    0.63
  -4 -10   5    1.09    0.68
   4  10  -5   -0.09    0.58
  -3 -10   5    1.19    0.67
   3 -10  -5    0.50    0.19
  -3 -10   5    0.42    0.68
   3 -10  -5    1.50    0.63
   3 -10  -5   -0.37    0.64
   3  10  -5    0.64    0.57
  -2 -10   5    6.83    0.78
   2 -10  -5    7.48    0.79
   2 -10  -5    5.24    0.72
   2 -10  -5    6.29    0.45
  -2 -10   5    6.30    0.88
   2  10  -5    6.63    0.68
   1 -10  -5   -0.08    0.52
  -1 -10   5    0.84    0.82
   1 -10  -5   -0.37    0.60
  -1 -10   5    0.67    0.55
   1  10  -5    0.89    0.47
  -1  10   5    0.99    0.39
   0 -10  -5   40.17    1.65
   0 -10   5   38.67    1.47
   0 -10  -5   41.73    1.60
   0 -10   5   41.11    1.96
   0  10  -5   39.44    1.54
   0  10   5   38.76    1.50
   1 -10   5   -0.94    0.84
   1 -10   5    0.27    0.45
  -1 -10  -5   -0.06    0.48
  -1 -10  -5    0.56    0.65
  -1  10  -5    0.34    0.44
   1  10   5   -0.26    0.54
  -2 -10  -5   46.03    1.87
   2 -10   5   44.96    1.47
  -2 -10  -5   46.02    1.67
   2 -10   5   42.81    2.13
   2  10   5   44.76    1.90
  -2  10  -5   43.96    1.69
   3 -10   5    0.49    0.37
   3 -10   5    1.57    1.08
  -3 -10  -5    0.48    0.65
  -3 -10  -5    0.18    0.48
   3  10   5   -0.96    0.77
  -3  10  -5    0.17    0.50
  -4 -10  -5   22.97    1.08
   4 -10   5   22.26    1.80
  -4 -10  -5   22.49    1.41
   4  10   5   21.07    1.61
  -4  10  -5   22.56    1.20
   5 -10   5    1.14    1.26
  -5 -10  -5    0.76    0.73
   5  10   5   -1.39    0.92
  -5  10  -5    0.12    0.55
   6 -10   5    1.15    1.14
  -6 -10  -5    1.63    0.74
  -6  10  -5    1.03    0.55
   6  10   5    2.10    1.02
   7 -10   5    1.76    1.26
   7 -10   5    3.66    0.92
  -7 -10  -5    2.67    0.81
   7  10   5    2.62    1.06
  -7  10  -5    2.49    0.65
   8 -10   5    2.29    0.91
  -8 -10  -5    2.36    0.85
   8 -10   5    1.67    1.28
   8  10   5    2.79    1.05
   9 -10   5   -0.78    1.13
  -9 -10  -5   -0.56    0.74
   9 -10   5   -0.03    0.87
   9  10   5    0.50    1.04
  10 -10   5    7.21    1.20
  10 -10   5    4.85    1.34
 -10 -10  -5    5.54    1.01
  10  10   5    6.36    1.34
  11 -10   5   -1.10    1.29
  11 -10   5    3.82    1.14
  11  10   5    0.76    1.32
  14 -11  -5    0.79    1.04
 -14 -11   5    3.30    1.26
  14  11  -5    0.68    1.50
 -13 -11   5    0.19    1.08
  13 -11  -5    0.30    1.03
  13  11  -5   -0.86    1.24
 -12 -11   5   -0.25    0.96
  12 -11  -5    1.87    1.05
  12  11  -5   -0.02    1.22
  11 -11  -5   -0.37    0.95
 -11 -11   5    1.32    1.00
  11  11  -5    0.72    1.29
  10 -11  -5    4.32    1.05
 -10 -11   5    2.49    1.00
  10  11  -5    3.58    1.29
  -9 -11   5    6.18    1.10
   9 -11  -5    5.98    1.12
   9  11  -5    8.63    1.27
  -8 -11   5    5.19    1.06
   8 -11  -5    4.62    1.08
   8  11  -5    6.26    1.19
   7 -11  -5    0.62    0.83
  -7 -11   5    0.10    0.96
  -7 -11   5    0.07    0.65
   7  11  -5    0.64    0.93
  -6 -11   5    6.25    1.01
   6 -11  -5    9.09    1.05
  -6 -11   5    7.40    0.82
   6 -11  -5    7.97    0.60
   6  11  -5    9.11    1.11
   5 -11  -5    0.28    0.73
  -5 -11   5    0.61    0.75
  -5 -11   5   -1.23    0.72
   5  11  -5    0.01    0.77
  -4 -11   5   30.52    1.57
  -4 -11   5   33.98    1.65
   4 -11  -5   31.87    1.58
   4 -11  -5   33.17    1.66
   4  11  -5   34.35    1.61
  -3 -11   5    7.35    0.98
   3 -11  -5    6.35    0.84
  -3 -11   5    8.29    0.93
   3 -11  -5    7.82    0.93
   3  11  -5    7.94    0.79
  -2 -11   5   12.10    1.09
   2 -11  -5   11.55    0.99
   2 -11  -5   11.79    0.99
  -2 -11   5   13.43    1.00
   2  11  -5   10.35    0.82
  -2  11   5   12.20    0.67
   1 -11  -5    0.44    0.62
   1 -11  -5    0.38    0.59
  -1 -11   5   -0.35    0.78
   1  11  -5   -0.60    0.45
  -1  11   5    0.22    0.41
   0 -11   5   19.33    1.08
   0 -11  -5   19.75    1.13
   0 -11   5   20.00    1.58
   0 -11  -5   18.79    1.22
   0  11   5   18.99    1.06
   0  11  -5   19.39    1.05
   1 -11   5    1.14    0.53
  -1 -11  -5    0.83    0.66
   1 -11   5    1.48    0.96
  -1 -11  -5    1.46    0.55
   1  11   5    0.87    0.63
  -1  11  -5    0.74    0.50
   2 -11   5    0.65    0.48
   2 -11   5   -0.80    1.00
  -2 -11  -5    1.51    0.74
  -2 -11  -5    0.21    0.48
  -2  11  -5    0.13    0.45
   2  11   5   -0.35    0.70
  -3 -11  -5    9.62    0.76
  -3 -11  -5   12.67    1.10
   3 -11   5    7.80    1.35
   3 -11   5   10.90    0.72
   3  11   5    9.40    1.02
  -3  11  -5    9.27    0.77
  -4 -11  -5    8.08    1.00
   4 -11   5    8.84    1.45
  -4 -11  -5    8.26    0.67
  -4  11  -5    7.79    0.75
   4  11   5    7.07    1.05
   5 -11   5    3.13    1.23
  -5 -11  -5    0.74    0.75
  -5  11  -5    1.64    0.57
   5  11   5    0.72    0.97
   6 -11   5   15.91    1.64
  -6 -11  -5   17.76    1.29
  -6  11  -5   15.33    1.07
   6  11   5   16.92    1.42
  -7 -11  -5    0.36    0.75
   7 -11   5   -0.43    0.79
   7 -11   5   -1.55    1.17
   7  11   5    1.22    1.00
  -7  11  -5    0.09    0.56
   8 -11   5    3.49    1.43
  -8 -11  -5    6.25    1.00
   8 -11   5    7.24    1.08
   8  11   5    7.93    1.22
   9 -11   5    0.42    0.90
  -9 -11  -5    1.31    0.84
   9 -11   5    0.44    1.30
   9  11   5   -0.29    1.10
 -10 -11  -5   -0.72    0.82
  10 -11   5    1.16    0.98
  10 -11   5   -1.56    1.16
  10  11   5   -1.19    1.15
  11 -11   5   -0.99    1.37
  11 -11   5    2.37    1.14
  11  11   5    0.32    1.34
 -14 -12   5    0.37    1.09
  14 -12  -5    0.46    1.11
  14  12  -5   -0.51    1.40
 -13 -12   5    1.10    1.16
  13 -12  -5    0.64    1.06
  13  12  -5   -0.02    1.41
 -12 -12   5   -0.39    1.04
  12 -12  -5    0.09    1.01
  12  12  -5   -0.17    1.33
  11 -12  -5    2.44    1.06
 -11 -12   5    1.13    1.01
  11  12  -5    2.12    1.33
  10 -12  -5   -0.47    0.86
 -10 -12   5    0.12    0.95
  10  12  -5    1.71    1.14
  -9 -12   5    0.97    0.97
   9 -12  -5   -0.15    0.90
   9  12  -5    1.14    1.13
  -8 -12   5   -0.03    0.94
   8 -12  -5    0.88    0.88
   8  12  -5    0.24    1.07
   7 -12  -5    1.52    0.90
  -7 -12   5    1.24    1.01
   7  12  -5    0.21    0.94
   6 -12  -5    0.58    0.83
  -6 -12   5   -0.14    0.92
  -6 -12   5    0.53    0.73
   6  12  -5    0.08    0.87
  -5 -12   5   47.43    1.95
   5 -12  -5   47.35    2.00
   5 -12  -5   43.76    2.06
  -5 -12   5   56.24    2.18
   5  12  -5   48.38    2.14
  -4 -12   5    3.11    0.88
  -4 -12   5    3.74    0.90
   4 -12  -5    3.26    0.82
   4 -12  -5    3.31    0.81
   4  12  -5    3.43    0.75
   3 -12  -5   11.15    1.05
  -3 -12   5   12.81    1.08
  -3 -12   5   11.02    1.08
   3 -12  -5   11.34    1.08
   3  12  -5   11.42    0.91
   2 -12  -5   -1.15    0.69
  -2 -12   5   -0.13    0.68
   2 -12  -5    0.50    0.69
  -2 -12   5    0.68    0.88
   2  12  -5    0.18    0.53
   1 -12  -5    4.70    0.83
  -1 -12   5    6.08    1.06
  -1 -12   5    6.55    0.82
   1 -12  -5    5.06    0.78
  -1  12   5    6.77    0.56
   1  12  -5    6.30    0.68
   0 -12   5   19.76    1.09
   0 -12   5   19.94    1.69
   0 -12  -5   18.92    1.18
   0 -12  -5   19.47    1.38
   0  12  -5   19.96    1.12
   0  12   5   20.23    1.14
   1 -12   5   10.81    0.88
   1 -12   5    9.61    1.35
  -1 -12  -5   11.32    1.08
  -1 -12  -5   12.58    0.93
  -1  12  -5   11.56    0.87
   1  12   5   11.97    0.91
   2 -12   5   13.46    0.87
  -2 -12  -5   11.87    1.07
  -2 -12  -5   13.00    0.95
   2 -12   5   11.63    1.44
  -2  12  -5   14.35    0.99
   2  12   5   12.93    1.03
  -3 -12  -5    2.43    0.83
   3 -12   5    0.05    1.19
  -3 -12  -5    0.46    0.49
   3 -12   5   -0.07    0.47
  -3  12  -5    0.36    0.53
   3  12   5    0.20    0.80
   4 -12   5    6.54    1.44
  -4 -12  -5    5.85    0.62
  -4 -12  -5    4.43    0.92
  -4  12  -5    4.88    0.66
   4  12   5    5.09    1.06
   5 -12   5    7.67    1.35
  -5 -12  -5    8.72    1.03
   5  12   5    7.35    1.12
  -5  12  -5    8.35    0.79
  -6 -12  -5   -0.58    0.72
   6 -12   5    0.93    1.25
   6  12   5   -0.36    0.93
  -6  12  -5   -0.07    0.51
   7 -12   5   13.54    1.67
  -7 -12  -5   10.88    1.15
   7 -12   5   13.29    1.24
   7  12   5   11.87    1.30
  -8 -12  -5   -0.13    0.83
   8 -12   5   -0.75    1.27
   8 -12   5    0.99    0.91
   8  12   5    0.46    1.09
   9 -12   5    0.99    1.35
  -9 -12  -5    2.68    0.89
   9 -12   5    4.23    1.04
   9  12   5    0.89    1.16
  10 -12   5   -0.58    1.23
 -10 -12  -5    1.42    0.88
  10 -12   5    2.64    1.05
  10  12   5    2.00    1.33
  11 -12   5   -1.95    1.41
  11 -12   5    2.84    1.16
  11  12   5    1.01    1.27
 -14 -13   5    1.25    1.21
  14 -13  -5   -0.73    1.09
  14  13  -5   -1.19    1.54
  13 -13  -5    0.32    1.07
 -13 -13   5    1.29    1.09
  13  13  -5   -0.30    1.30
 -12 -13   5   -0.95    1.01
  12 -13  -5    0.27    1.05
  12  13  -5   -1.06    1.18
  11 -13  -5    7.71    1.30
 -11 -13   5    6.95    1.21
  11  13  -5    7.84    1.43
  10 -13  -5   -0.42    0.96
 -10 -13   5    0.55    0.93
  10  13  -5   -1.03    1.15
   9 -13  -5    2.16    1.03
  -9 -13   5    2.53    0.97
   9  13  -5    3.13    1.21
  -8 -13   5    1.45    0.97
   8 -13  -5   -0.74    0.89
   8  13  -5    0.77    1.01
  -7 -13   5    8.59    1.20
   7 -13  -5    7.60    1.17
   7  13  -5    7.18    1.16
  -6 -13   5    2.79    0.83
  -6 -13   5    4.66    1.06
   6 -13  -5    3.79    1.02
   6  13  -5    3.71    0.98
   5 -13  -5    0.36    0.79
  -5 -13   5   -0.01    0.89
   5 -13  -5    1.25    0.85
  -5 -13   5    0.29    0.84
   5  13  -5    0.72    0.81
   4 -13  -5    1.30    0.79
  -4 -13   5    2.55    0.91
  -4 -13   5    1.73    0.92
   4 -13  -5    2.99    0.84
   4  13  -5    3.68    0.77
  -3 -13   5    0.81    0.79
   3 -13  -5    0.49    0.75
  -3 -13   5    0.49    0.89
   3 -13  -5   -0.27    0.68
   3  13  -5    0.64    0.62
   2 -13  -5    0.41    0.69
  -2 -13   5    0.76    0.73
   2 -13  -5    0.98    0.73
  -2 -13   5   -0.03    1.00
   2  13  -5    1.00    0.60
   1 -13  -5   19.96    1.41
  -1 -13   5   17.47    1.19
   1 -13  -5   19.11    1.25
  -1 -13   5   18.99    1.48
   1  13  -5   17.76    1.06
  -1  13   5   17.88    0.97
   0 -13  -5   -0.28    0.68
   0 -13   5   -0.51    0.62
   0 -13  -5   -0.21    0.60
   0 -13   5   -0.05    1.08
   0  13   5    0.43    0.60
   0  13  -5    0.54    0.50
   1 -13   5   34.74    1.99
  -1 -13  -5   33.34    1.69
  -1 -13  -5   35.73    1.57
   1 -13   5   34.80    1.44
   1  13   5   35.39    1.62
  -1  13  -5   36.29    1.47
  -2 -13  -5    7.82    1.04
   2 -13   5    7.97    0.75
   2 -13   5    7.55    1.36
  -2 -13  -5    8.64    0.79
   2  13   5    8.30    0.94
  -2  13  -5    7.19    0.72
   3 -13   5    8.69    1.47
  -3 -13  -5    9.91    0.84
  -3 -13  -5    8.08    1.01
   3 -13   5   11.42    0.83
  -3  13  -5    9.58    0.78
   3  13   5    9.14    1.08
   4 -13   5    1.49    1.26
  -4 -13  -5   -0.82    0.74
   4  13   5   -0.34    0.85
  -4  13  -5   -0.40    0.48
   5 -13   5   12.34    1.54
  -5 -13  -5   10.31    1.12
   5  13   5    9.58    1.17
  -5  13  -5   11.00    0.90
   6 -13   5    5.94    1.33
  -6 -13  -5    6.71    0.93
  -6  13  -5    5.34    0.73
   6  13   5    8.10    1.16
  -7 -13  -5   -1.15    0.72
   7 -13   5    1.12    0.82
   7 -13   5   -1.11    1.30
   7  13   5   -0.34    1.02
   8 -13   5    1.59    0.87
   8 -13   5    0.46    1.24
  -8 -13  -5    0.42    0.81
   8  13   5    0.98    1.12
   9 -13   5    1.16    1.27
   9 -13   5    2.11    0.97
  -9 -13  -5    0.62    0.89
   9  13   5    1.64    1.14
  10 -13   5   -0.42    1.26
 -10 -13  -5   -0.38    0.83
  10 -13   5    1.86    1.02
  10  13   5    1.52    1.33
  13 -14  -5    1.11    1.09
 -13 -14   5    2.97    1.27
  13  14  -5    0.22    1.49
  12 -14  -5    3.93    1.13
 -12 -14   5    5.79    1.31
  12  14  -5    0.95    1.35
  11 -14  -5    0.06    1.03
 -11 -14   5   -0.05    1.07
  11  14  -5    1.02    1.27
  10 -14  -5    3.09    1.13
 -10 -14   5    5.69    1.16
  10  14  -5    2.82    1.29
  -9 -14   5   -0.48    0.88
   9 -14  -5   -0.10    0.95
   9  14  -5    0.77    1.09
   8 -14  -5    4.91    1.11
  -8 -14   5    4.46    1.09
   8  14  -5    4.94    1.13
  -7 -14   5   -0.56    0.83
   7 -14  -5    0.83    0.93
   7  14  -5    0.62    0.92
  -6 -14   5    7.08    0.91
  -6 -14   5    3.98    1.08
   6 -14  -5    4.95    1.00
   6  14  -5    6.10    1.04
   5 -14  -5    0.66    0.85
  -5 -14   5   -0.21    0.86
   5 -14  -5   -0.25    0.79
  -5 -14   5    0.29    0.89
   5  14  -5    1.49    0.83
  -4 -14   5    7.30    1.09
  -4 -14   5    7.98    1.07
   4 -14  -5   10.36    1.16
   4 -14  -5    8.59    1.10
   4  14  -5    8.68    0.93
   3 -14  -5    4.20    0.96
  -3 -14   5    8.09    1.03
   3 -14  -5    7.07    1.00
  -3 -14   5    6.80    1.12
   3  14  -5    6.89    0.80
   2 -14  -5    2.44    0.89
  -2 -14   5    3.82    0.85
   2 -14  -5    3.48    0.86
  -2 -14   5    4.15    1.08
   2  14  -5    3.83    0.65
   1 -14  -5   11.81    1.10
  -1 -14   5   11.00    1.32
  -1 -14   5   10.64    0.99
   1 -14  -5   12.01    1.06
   1  14  -5   10.82    0.94
   0 -14   5   22.29    1.80
   0 -14  -5   22.69    1.56
   0 -14  -5   22.46    1.31
   0 -14   5   22.55    1.31
   0  14  -5   23.56    1.24
   0  14   5   22.63    1.28
  -1 -14  -5   -1.86    0.76
   1 -14   5   -1.31    1.15
  -1 -14  -5    0.50    0.61
   1 -14   5   -0.85    0.60
   1  14   5   -0.12    0.72
  -1  14  -5   -0.33    0.49
   2 -14   5   12.86    1.49
   2 -14   5   13.23    0.93
  -2 -14  -5   12.30    0.99
  -2 -14  -5   14.20    1.25
   2  14   5   13.75    1.13
  -2  14  -5   11.66    0.94
  -3 -14  -5    0.53    0.54
   3 -14   5   -0.71    1.10
  -3 -14  -5    0.95    0.75
   3  14   5    1.74    0.88
  -3  14  -5    0.28    0.48
   4 -14   5   14.23    1.59
  -4 -14  -5   14.37    1.28
   4  14   5   12.98    1.21
  -4  14  -5   12.33    0.97
   5 -14   5    1.18    1.14
  -5 -14  -5    0.91    0.83
   5  14   5    2.12    1.01
  -5  14  -5    0.37    0.48
  -6 -14  -5   -0.92    0.78
   6 -14   5   -0.84    1.19
  -6  14  -5   -0.39    0.53
   6  14   5    0.58    1.00
   7 -14   5    0.72    1.34
  -7 -14  -5    0.68    0.84
   7 -14   5    3.56    0.91
   7  14   5    1.20    1.16
  -8 -14  -5    0.50    0.83
   8 -14   5    2.08    0.86
   8 -14   5   -1.19    1.29
   8  14   5    0.78    1.16
  -9 -14  -5    1.72    0.90
   9 -14   5   -0.33    1.38
   9  14   5    1.78    1.25
  10 -14   5    1.85    1.52
 -10 -14  -5    4.19    1.08
  10  14   5    2.31    1.41
 -13 -15   5   -1.53    1.11
  13 -15  -5    1.55    1.11
  13  15  -5   -2.94    1.37
 -12 -15   5    2.76    1.17
  12 -15  -5    5.04    1.28
  12  15  -5    1.66    1.41
  11 -15  -5   -0.32    1.07
 -11 -15   5    1.98    1.05
  11  15  -5    0.00    1.24
 -10 -15   5   -1.16    1.00
  10 -15  -5    1.93    1.09
  10  15  -5   -1.17    1.12
   9 -15  -5   -0.61    0.97
  -9 -15   5   -1.08    0.87
   9  15  -5    0.22    1.06
  -8 -15   5    0.28    0.88
   8 -15  -5   -1.02    0.91
   8  15  -5   -0.37    0.95
  -7 -15   5   -0.34    0.91
   7 -15  -5   -0.45    0.90
   7  15  -5    0.02    0.86
   6 -15  -5    2.44    0.90
  -6 -15   5    2.16    0.88
   6  15  -5    2.31    0.87
   5 -15  -5    2.15    0.95
   5 -15  -5    3.72    0.94
  -5 -15   5    2.92    0.98
  -5 -15   5    2.43    0.91
   5  15  -5    2.42    0.80
  -4 -15   5   26.52    1.56
   4 -15  -5   29.27    1.61
  -4 -15   5   23.91    1.62
   4 -15  -5   26.51    1.69
   4  15  -5   26.10    1.46
  -3 -15   5    0.28    1.02
  -3 -15   5    0.66    0.77
   3 -15  -5    0.37    0.75
   3 -15  -5   -0.26    0.81
   3  15  -5    0.49    0.63
  -2 -15   5   21.49    1.71
   2 -15  -5   25.07    1.54
   2 -15  -5   24.97    1.46
  -2 -15   5   26.06    1.51
   2  15  -5   23.10    1.33
   1 -15  -5    4.70    0.88
  -1 -15   5    6.40    1.25
   1 -15  -5    5.41    0.93
  -1 -15   5    6.21    0.93
   1  15  -5    4.40    0.69
   0 -15  -5   21.28    1.34
   0 -15  -5   20.03    1.54
   0 -15   5   20.72    1.29
   0 -15   5   22.19    1.86
   0  15  -5   18.10    1.15
   1 -15   5    8.17    0.85
   1 -15   5    6.37    1.34
  -1 -15  -5    7.62    1.00
  -1 -15  -5    6.16    0.79
  -1  15  -5    7.52    0.72
   2 -15   5    1.28    0.61
  -2 -15  -5    0.95    0.62
   2 -15   5    1.17    1.20
  -2 -15  -5   -0.87    0.77
  -2  15  -5    1.40    0.49
   2  15   5    2.31    0.85
  -3 -15  -5    0.13    0.53
   3 -15   5   -0.04    1.15
  -3 -15  -5    0.58    0.80
   3  15   5    0.31    0.84
  -3  15  -5   -0.52    0.44
  -4 -15  -5    4.84    1.00
   4 -15   5    3.59    1.30
  -4  15  -5    5.11    0.65
   4  15   5    4.01    1.03
   5 -15   5    0.87    1.33
  -5 -15  -5    0.06    0.82
  -5  15  -5    0.00    0.51
   5  15   5    0.06    0.95
  -6 -15  -5    7.41    1.11
   6 -15   5    7.07    1.52
   6  15   5    9.52    1.29
  -6  15  -5    7.48    0.80
   7 -15   5   -1.87    1.28
  -7 -15  -5   -0.01    0.81
   7  15   5    0.16    1.07
   8 -15   5    1.99    1.46
  -8 -15  -5    3.79    1.00
   8  15   5    3.43    1.25
   9 -15   5   -0.89    1.41
  -9 -15  -5    0.02    0.89
   9  15   5   -0.63    1.24
  10 -15   5   -0.39    1.54
 -10 -15  -5    1.14    0.95
 -12 -16   5    0.98    1.15
  12 -16  -5    0.32    1.18
  12  16  -5   -1.43    1.32
  11 -16  -5    0.43    1.02
 -11 -16   5   -0.90    1.05
  11  16  -5   -0.79    1.10
  10 -16  -5   -1.44    0.92
 -10 -16   5    0.10    1.02
  10  16  -5   -0.58    1.01
  -9 -16   5    0.31    0.99
   9 -16  -5   -0.05    1.01
   9  16  -5   -1.56    1.02
  -8 -16   5    4.93    1.16
   8 -16  -5    5.55    1.13
   8  16  -5    4.91    1.14
   7 -16  -5    1.14    0.91
  -7 -16   5    0.67    0.97
   7  16  -5    2.24    0.96
   6 -16  -5    8.57    1.21
  -6 -16   5    5.71    1.05
   6  16  -5    6.52    1.00
   5 -16  -5    7.31    1.08
  -5 -16   5    7.50    1.03
  -5 -16   5    8.07    1.13
   5 -16  -5    8.07    1.09
   5  16  -5    8.43    0.95
  -4 -16   5    1.73    0.92
  -4 -16   5   -0.15    0.83
   4 -16  -5    2.36    0.92
   4 -16  -5    2.30    0.82
   4  16  -5    1.52    0.69
  -3 -16   5   13.77    1.24
  -3 -16   5   14.41    1.28
   3 -16  -5   13.90    1.22
   3 -16  -5   11.80    1.17
   3  16  -5   12.81    1.05
  -2 -16   5    1.25    0.79
   2 -16  -5    0.10    0.79
  -2 -16   5    2.17    1.03
   2 -16  -5    0.92    0.76
   2  16  -5    0.97    0.59
  -1 -16   5   12.48    1.11
  -1 -16   5   12.58    1.37
   1 -16  -5   11.34    1.14
   1 -16  -5   11.12    1.09
   1  16  -5   13.38    0.99
   0 -16  -5    1.03    0.76
   0 -16   5    0.59    0.70
   0 -16  -5    0.26    0.69
   0 -16   5    0.98    1.11
   0  16  -5    1.13    0.52
   1 -16   5    2.53    0.69
  -1 -16  -5    2.14    0.81
  -1 -16  -5    2.31    0.70
   1 -16   5    2.55    1.09
  -1  16  -5    2.68    0.54
  -2 -16  -5    2.78    0.67
   2 -16   5    3.48    0.71
   2 -16   5    3.93    1.18
  -2 -16  -5    3.80    0.93
  -2  16  -5    2.67    0.54
   3 -16   5    1.33    1.22
  -3 -16  -5   -0.72    0.80
  -3  16  -5    0.18    0.46
   3  16   5   -0.83    0.85
  -4 -16  -5    9.99    1.22
   4 -16   5    8.49    1.46
   4  16   5   10.28    1.20
  -4  16  -5   10.39    0.90
  -5 -16  -5    6.42    1.13
   5 -16   5    5.38    1.37
   5  16   5    5.44    1.18
  -6 -16  -5   -0.67    0.77
   6 -16   5    0.30    1.31
   6  16   5    0.05    1.05
   7 -16   5    3.78    1.38
  -7 -16  -5    4.31    1.05
   7  16   5    5.70    1.26
  -8 -16  -5    0.58    0.90
   8 -16   5    0.99    1.32
   8  16   5   -1.10    1.14
  -9 -16  -5    1.47    0.97
   9 -16   5    0.59    1.52
   9  16   5   -0.31    1.28
 -12 -17   5    0.40    1.20
  12 -17  -5    0.36    1.19
  12  17  -5   -2.75    1.26
 -11 -17   5   -0.92    0.99
  11 -17  -5    1.09    1.18
  11  17  -5    0.82    1.23
  10 -17  -5   -1.28    1.03
 -10 -17   5    0.17    0.96
  10  17  -5    0.07    1.13
  -9 -17   5    5.90    1.25
   9 -17  -5    5.32    1.17
   9  17  -5    5.63    1.25
  -8 -17   5    1.84    1.06
   8 -17  -5    0.92    1.06
   8  17  -5    0.68    0.98
  -7 -17   5   16.98    1.57
   7 -17  -5   15.34    1.52
   7  17  -5   17.50    1.53
   6 -17  -5    0.49    0.89
  -6 -17   5    0.85    0.96
   6  17  -5    1.16    0.84
   5 -17  -5   -0.07    0.90
  -5 -17   5    0.32    0.87
   5 -17  -5    0.02    0.85
   5  17  -5    0.08    0.69
   4 -17  -5   -0.19    0.82
  -4 -17   5   -0.36    0.84
   4 -17  -5   -0.78    0.83
  -4 -17   5    0.52    0.89
   4  17  -5   -0.11    0.65
   3 -17  -5    4.82    0.93
  -3 -17   5    3.25    0.93
   3 -17  -5    5.12    0.89
  -3 -17   5    4.32    1.02
   3  17  -5    4.26    0.73
   2 -17  -5    0.48    0.77
   2 -17  -5    1.16    0.77
  -2 -17   5   -0.73    0.98
  -2 -17   5    1.08    0.79
   2  17  -5    0.74    0.56
  -1 -17   5    4.40    1.13
   1 -17  -5    2.95    0.82
  -1 -17   5    2.63    0.81
   1 -17  -5    3.75    0.94
   1  17  -5    3.56    0.61
   0 -17  -5    0.02    0.69
   0 -17   5    0.14    0.71
   0 -17   5   -0.03    1.03
   0 -17  -5    0.23    0.73
   0  17  -5   -0.14    0.47
  -1 -17  -5    2.51    0.74
   1 -17   5    4.31    0.78
  -1 -17  -5    3.03    0.87
   1 -17   5    4.19    1.23
  -1  17  -5    3.40    0.57
   2 -17   5   -0.47    0.59
  -2 -17  -5   -0.35    0.61
  -2 -17  -5   -0.37    0.82
   2 -17   5    0.53    1.21
  -2  17  -5   -0.35    0.45
   3 -17   5   15.35    1.70
  -3 -17  -5   15.78    1.38
  -4 -17  -5    0.61    0.90
   4 -17   5    0.57    1.28
  -5 -17  -5    4.60    1.07
   5 -17   5    2.42    1.38
   5  17   5    3.12    1.13
  -6 -17  -5    0.50    0.93
   6 -17   5   -0.25    1.33
   6  17   5   -0.21    1.06
   7 -17   5   -0.78    1.24
  -7 -17  -5    0.64    0.87
   7  17   5   -0.97    1.18
   8 -17   5   -1.27    1.28
  -8 -17  -5   -0.86    0.90
   8  17   5    0.21    1.27
  -9 -17  -5    1.08    1.01
   9 -17   5   -0.93    1.52
  11 -18  -5    1.02    1.13
 -11 -18   5   -0.12    1.16
  11  18  -5   -1.79    1.24
 -10 -18   5    1.87    1.15
  10 -18  -5    2.01    1.09
  10  18  -5    0.42    1.16
   9 -18  -5    0.22    0.97
  -9 -18   5   -1.11    0.93
[truncated: 431,323 more chars]
