# Supplementary material for: Substituent Effects of Adamantyl Group on Amido Ligand in Syndiospecific Polymerization of Propylene with Ansa-Dimethylsilylene(Fluorenyl)(Amido) Zirconium Complex
Source: Polymers (Basel). 2017 Nov 21;9(11):632. doi: 10.3390/polym9110632 (PMC6418878; doi:10.3390/polym9110632)
Supplement: Supplementary file 1 [file polymers-09-00632-s001.zip › polymers-239760-supplementary/CCDC1580573.cif]

data_mo_dm14704_0m
_audit_creation_date              2014-12-05
_audit_creation_method
;
Olex2 1.2
(compiled 2014.07.22 svn.r2960 for OlexSys, GUI svn.r4862)
;
_shelxl_version_number            2014-3
_publ_contact_author_address      ?
_publ_contact_author_email        ?
_publ_contact_author_name         ''
_publ_contact_author_phone        ?
_publ_section_references
;
Dolomanov, O.V., Bourhis, L.J., Gildea, R.J, Howard, J.A.K. & Puschmann, H.
 (2009), J. Appl. Cryst. 42, 339-341.

Sheldrick, G.M. (2008). Acta Cryst. A64, 112-122.
;
_chemical_name_common             ?
_chemical_name_systematic
;
 ?
;
_chemical_formula_moiety          'C35 H51 N Si Zr'
_chemical_formula_sum             'C35 H51 N Si Zr'
_chemical_formula_weight          605.07
_chemical_melting_point           ?
loop_
  _atom_type_symbol
  _atom_type_description
  _atom_type_scat_dispersion_real
  _atom_type_scat_dispersion_imag
  _atom_type_scat_source
 'C' 'C' 0.0033 0.0016 'International Tables Vol C Tables 4.2.6.8 and 6.1.1.4'
 'H' 'H' 0.0000 0.0000 'International Tables Vol C Tables 4.2.6.8 and 6.1.1.4'
 'N' 'N' 0.0061 0.0033 'International Tables Vol C Tables 4.2.6.8 and 6.1.1.4'
 'Si' 'Si' 0.0817 0.0704 'International Tables Vol C Tables 4.2.6.8 and 6.1.1.4'
 'Zr' 'Zr' -2.9673 0.5597
 'International Tables Vol C Tables 4.2.6.8 and 6.1.1.4'

_shelx_space_group_comment
;
The symmetry employed for this shelxl refinement is uniquely defined
by the following loop, which should always be used as a source of
symmetry information in preference to the above space-group names.
They are only intended as comments.
;
_space_group_crystal_system       'triclinic'
_space_group_IT_number            2
_space_group_name_H-M_alt         'P -1'
_space_group_name_Hall            '-P 1'
loop_
  _space_group_symop_operation_xyz
 'x, y, z'
 '-x, -y, -z'

_cell_length_a                    10.5309(10)
_cell_length_b                    11.6688(11)
_cell_length_c                    14.6617(14)
_cell_angle_alpha                 86.355(2)
_cell_angle_beta                  75.818(2)
_cell_angle_gamma                 65.212(2)
_cell_volume                      1584.3(3)
_cell_formula_units_Z             2
_cell_measurement_reflns_used     5163
_cell_measurement_temperature     130
_cell_measurement_theta_max       29.91
_cell_measurement_theta_min       2.19
_shelx_estimated_absorpt_T_max    0.976
_shelx_estimated_absorpt_T_min    0.953
_exptl_absorpt_coefficient_mu     0.408
_exptl_absorpt_correction_T_max   0.7461
_exptl_absorpt_correction_T_min   0.6316
_exptl_absorpt_correction_type    multi-scan
_exptl_absorpt_process_details
;
SADABS-2008/1 (Bruker,2008) was used for absorption correction.
wR2(int) was 0.0463 before and 0.0350 after correction.
The Ratio of minimum to maximum transmission is 0.8465.
The \l/2 correction factor is 0.0015.
;
_exptl_crystal_colour             'yellow'
_exptl_crystal_density_diffrn     1.268
_exptl_crystal_density_meas       .
_exptl_crystal_density_method     ?
_exptl_crystal_description        'block'
_exptl_crystal_F_000              644
_exptl_crystal_size_max           0.12
_exptl_crystal_size_mid           0.08
_exptl_crystal_size_min           0.06
_exptl_special_details
;
 ?
;
_exptl_transmission_factor_max    ?
_exptl_transmission_factor_min    ?
_diffrn_reflns_av_R_equivalents   0.0269
_diffrn_reflns_av_unetI/netI      0.0518
_diffrn_reflns_Laue_measured_fraction_full 0.999
_diffrn_reflns_Laue_measured_fraction_max 0.987
_diffrn_reflns_limit_h_max        15
_diffrn_reflns_limit_h_min        -15
_diffrn_reflns_limit_k_max        15
_diffrn_reflns_limit_k_min        -16
_diffrn_reflns_limit_l_max        21
_diffrn_reflns_limit_l_min        -18
_diffrn_reflns_number             16281
_diffrn_reflns_point_group_measured_fraction_full 0.999
_diffrn_reflns_point_group_measured_fraction_max 0.987
_diffrn_reflns_theta_full         25.242
_diffrn_reflns_theta_max          30.715
_diffrn_reflns_theta_min          1.924
_diffrn_ambient_temperature       130
_diffrn_detector_area_resol_mean  ?
_diffrn_measured_fraction_theta_full 0.999
_diffrn_measured_fraction_theta_max 0.987
_diffrn_measurement_device_type   'Bruker APEX-II CCD'
_diffrn_measurement_method        '\f and \w scans'
_diffrn_radiation_monochromator   'graphite'
_diffrn_radiation_type            MoK\a
_diffrn_radiation_wavelength      0.71073
_diffrn_source                    ?
_diffrn_standards_number          0
_reflns_Friedel_coverage          0.000
_reflns_Friedel_fraction_full     .
_reflns_Friedel_fraction_max      .
_reflns_number_gt                 7993
_reflns_number_total              9719
_reflns_special_details
;
 Reflections were merged by SHELXL according to the crystal
 class for the calculation of statistics and refinement.
 
 _reflns_Friedel_fraction is defined as the number of unique
 Friedel pairs measured divided by the number that would be
 possible theoretically, ignoring centric projections and
 systematic absences.
;
_reflns_threshold_expression      'I > 2\s(I)'
_computing_cell_refinement        'SAINT v7.68A (Bruker, 2009)'
_computing_data_collection        ?
_computing_data_reduction         'SAINT v7.68A (Bruker, 2009)'
_computing_molecular_graphics     'Olex2 (Dolomanov et al., 2009)'
_computing_publication_material   'Olex2 (Dolomanov et al., 2009)'
_computing_structure_refinement   'XL (Sheldrick, 2008)'
_computing_structure_solution     'ShelXS (Sheldrick, 2008)'
_refine_diff_density_max          0.888
_refine_diff_density_min          -0.687
_refine_diff_density_rms          0.080
_refine_ls_extinction_coef        .
_refine_ls_extinction_method      none
_refine_ls_goodness_of_fit_ref    1.020
_refine_ls_hydrogen_treatment     constr
_refine_ls_matrix_type            full
_refine_ls_number_parameters      353
_refine_ls_number_reflns          9719
_refine_ls_number_restraints      0
_refine_ls_R_factor_all           0.0515
_refine_ls_R_factor_gt            0.0387
_refine_ls_restrained_S_all       1.020
_refine_ls_shift/su_max           0.002
_refine_ls_shift/su_mean          0.000
_refine_ls_structure_factor_coef  Fsqd
_refine_ls_weighting_details
'w=1/[\s^2^(Fo^2^)+(0.0498P)^2^+0.0629P] where P=(Fo^2^+2Fc^2^)/3'
_refine_ls_weighting_scheme       calc
_refine_ls_wR_factor_gt           0.0905
_refine_ls_wR_factor_ref          0.0974
_refine_special_details
;
 ?
;
_olex2_refinement_description
;
1. Fixed Uiso
 At 1.2 times of:
  All C(H) groups, All C(H,H) groups
 At 1.5 times of:
  All C(H,H,H) groups
2.a Ternary CH refined with riding coordinates:
 C26(H26), C28(H28), C31(H31)
2.b Secondary CH2 refined with riding coordinates:
 C25(H25A,H25B), C27(H27A,H27B), C29(H29A,H29B), C30(H30A,H30B), C32(H32A,
 H32B), C33(H33A,H33B)
2.c Aromatic/amide H refined with riding coordinates:
 C3(H3), C5(H5), C6(H6), C9(H9), C10(H10), C12(H12)
2.d Idealised Me refined as rotating group:
 C15(H15A,H15B,H15C), C16(H16A,H16B,H16C), C17(H17A,H17B,H17C), C19(H19A,H19B,
 H19C), C20(H20A,H20B,H20C), C21(H21A,H21B,H21C), C22(H22A,H22B,H22C), C23(H23A,
 H23B,H23C), C34(H34A,H34B,H34C), C35(H35A,H35B,H35C)
;
_atom_sites_solution_hydrogens    geom
_atom_sites_solution_primary      direct
_atom_sites_solution_secondary    ?
loop_
  _atom_site_label
  _atom_site_type_symbol
  _atom_site_fract_x
  _atom_site_fract_y
  _atom_site_fract_z
  _atom_site_U_iso_or_equiv
  _atom_site_adp_type
  _atom_site_occupancy
  _atom_site_site_symmetry_order
  _atom_site_calc_flag
  _atom_site_refinement_flags_posn
  _atom_site_refinement_flags_adp
  _atom_site_refinement_flags_occupancy
  _atom_site_disorder_assembly
  _atom_site_disorder_group
 Zr1 Zr 0.68033(2) 0.76702(2) 0.69975(2) 0.01619(5) Uani 1 1 d . . . . .
 Si1 Si 0.98934(5) 0.59169(4) 0.68265(3) 0.01611(10) Uani 1 1 d . . . . .
 N1 N 0.85239(16) 0.71131(13) 0.76021(10) 0.0170(3) Uani 1 1 d . . . . .
 C1 C 0.87097(18) 0.58802(16) 0.60731(12) 0.0157(3) Uani 1 1 d . . . . .
 C2 C 0.75517(19) 0.54718(16) 0.63990(12) 0.0168(3) Uani 1 1 d . . . . .
 C3 C 0.73139(19) 0.46942(16) 0.71513(13) 0.0185(3) Uani 1 1 d . . . . .
 H3 H 0.8020 0.4304 0.7504 0.022 Uiso 1 1 calc R . . . .
 C4 C 0.6072(2) 0.45019(17) 0.73715(13) 0.0213(4) Uani 1 1 d . . . . .
 C5 C 0.5033(2) 0.50772(18) 0.68272(14) 0.0246(4) Uani 1 1 d . . . . .
 H5 H 0.4208 0.4898 0.6954 0.030 Uiso 1 1 calc R . . . .
 C6 C 0.5183(2) 0.58786(18) 0.61287(14) 0.0224(4) Uani 1 1 d . . . . .
 H6 H 0.4465 0.6263 0.5784 0.027 Uiso 1 1 calc R . . . .
 C7 C 0.64241(19) 0.61239(16) 0.59305(12) 0.0181(3) Uani 1 1 d . . . . .
 C8 C 0.68608(19) 0.69440(16) 0.52795(12) 0.0174(3) Uani 1 1 d . . . . .
 C9 C 0.6164(2) 0.78151(17) 0.46574(13) 0.0205(4) Uani 1 1 d . . . . .
 H9 H 0.5247 0.7914 0.4595 0.025 Uiso 1 1 calc R . . . .
 C10 C 0.6832(2) 0.85160(17) 0.41450(13) 0.0204(4) Uani 1 1 d . . . . .
 H10 H 0.6359 0.9111 0.3731 0.025 Uiso 1 1 calc R . . . .
 C11 C 0.82139(19) 0.83833(16) 0.42111(12) 0.0182(3) Uani 1 1 d . . . . .
 C12 C 0.89222(19) 0.75058(16) 0.47931(12) 0.0175(3) Uani 1 1 d . . . . .
 H12 H 0.9856 0.7396 0.4825 0.021 Uiso 1 1 calc R . . . .
 C13 C 0.82668(19) 0.67592(16) 0.53492(12) 0.0164(3) Uani 1 1 d . . . . .
 C14 C 0.5734(2) 0.37174(18) 0.81960(15) 0.0264(4) Uani 1 1 d . . . . .
 C15 C 0.4317(2) 0.4557(2) 0.88820(16) 0.0343(5) Uani 1 1 d . . . . .
 H15A H 0.3540 0.4883 0.8551 0.051 Uiso 1 1 calc GR . . . .
 H15B H 0.4425 0.5264 0.9127 0.051 Uiso 1 1 calc GR . . . .
 H15C H 0.4083 0.4057 0.9406 0.051 Uiso 1 1 calc GR . . . .
 C16 C 0.6912(3) 0.3195(2) 0.87377(16) 0.0359(5) Uani 1 1 d . . . . .
 H16A H 0.6625 0.2739 0.9275 0.054 Uiso 1 1 calc GR . . . .
 H16B H 0.7054 0.3894 0.8965 0.054 Uiso 1 1 calc GR . . . .
 H16C H 0.7813 0.2618 0.8321 0.054 Uiso 1 1 calc GR . . . .
 C17 C 0.5571(3) 0.2601(2) 0.78097(18) 0.0387(6) Uani 1 1 d . . . . .
 H17A H 0.6462 0.2089 0.7352 0.058 Uiso 1 1 calc GR . . . .
 H17B H 0.4768 0.2926 0.7501 0.058 Uiso 1 1 calc GR . . . .
 H17C H 0.5379 0.2080 0.8330 0.058 Uiso 1 1 calc GR . . . .
 C18 C 0.8832(2) 0.92503(17) 0.36314(13) 0.0203(4) Uani 1 1 d . . . . .
 C19 C 1.0334(2) 0.89873(19) 0.37515(15) 0.0272(4) Uani 1 1 d . . . . .
 H19A H 1.0692 0.9556 0.3366 0.041 Uiso 1 1 calc GR . . . .
 H19B H 1.0992 0.8109 0.3550 0.041 Uiso 1 1 calc GR . . . .
 H19C H 1.0277 0.9128 0.4415 0.041 Uiso 1 1 calc GR . . . .
 C20 C 0.7816(2) 1.06373(18) 0.39451(15) 0.0290(4) Uani 1 1 d . . . . .
 H20A H 0.7738 1.0770 0.4614 0.043 Uiso 1 1 calc GR . . . .
 H20B H 0.6860 1.0827 0.3849 0.043 Uiso 1 1 calc GR . . . .
 H20C H 0.8205 1.1196 0.3572 0.043 Uiso 1 1 calc GR . . . .
 C21 C 0.8939(2) 0.9058(2) 0.25833(13) 0.0274(4) Uani 1 1 d . . . . .
 H21A H 0.9360 0.9595 0.2210 0.041 Uiso 1 1 calc GR . . . .
 H21B H 0.7974 0.9285 0.2489 0.041 Uiso 1 1 calc GR . . . .
 H21C H 0.9550 0.8170 0.2383 0.041 Uiso 1 1 calc GR . . . .
 C22 C 1.1370(2) 0.63443(19) 0.61459(14) 0.0234(4) Uani 1 1 d . . . . .
 H22A H 1.0955 0.7218 0.5953 0.035 Uiso 1 1 calc GR . . . .
 H22B H 1.1902 0.5776 0.5586 0.035 Uiso 1 1 calc GR . . . .
 H22C H 1.2028 0.6263 0.6542 0.035 Uiso 1 1 calc GR . . . .
 C23 C 1.0787(2) 0.44036(18) 0.73874(14) 0.0247(4) Uani 1 1 d . . . . .
 H23A H 1.1411 0.4501 0.7746 0.037 Uiso 1 1 calc GR . . . .
 H23B H 1.1368 0.3729 0.6898 0.037 Uiso 1 1 calc GR . . . .
 H23C H 1.0052 0.4186 0.7812 0.037 Uiso 1 1 calc GR . . . .
 C24 C 0.8560(2) 0.75956(16) 0.84966(12) 0.0174(3) Uani 1 1 d . . . . .
 C25 C 0.9986(2) 0.76834(19) 0.84372(14) 0.0235(4) Uani 1 1 d . . . . .
 H25A H 1.0131 0.8255 0.7934 0.028 Uiso 1 1 calc R . . . .
 H25B H 1.0792 0.6837 0.8273 0.028 Uiso 1 1 calc R . . . .
 C26 C 0.9991(2) 0.8186(2) 0.93841(15) 0.0303(5) Uani 1 1 d . . . . .
 H26 H 1.0933 0.8230 0.9336 0.036 Uiso 1 1 calc R . . . .
 C27 C 0.9765(3) 0.7299(2) 1.01582(16) 0.0366(5) Uani 1 1 d . . . . .
 H27A H 0.9779 0.7609 1.0767 0.044 Uiso 1 1 calc R . . . .
 H27B H 1.0554 0.6442 1.0008 0.044 Uiso 1 1 calc R . . . .
 C28 C 0.8314(3) 0.7241(2) 1.02362(14) 0.0330(5) Uani 1 1 d . . . . .
 H28 H 0.8163 0.6666 1.0745 0.040 Uiso 1 1 calc R . . . .
 C29 C 0.8336(2) 0.67304(19) 0.92907(13) 0.0264(4) Uani 1 1 d . . . . .
 H29A H 0.9124 0.5872 0.9146 0.032 Uiso 1 1 calc R . . . .
 H29B H 0.7414 0.6669 0.9335 0.032 Uiso 1 1 calc R . . . .
 C30 C 0.7098(3) 0.8558(2) 1.04607(14) 0.0329(5) Uani 1 1 d . . . . .
 H30A H 0.7076 0.8887 1.1073 0.039 Uiso 1 1 calc R . . . .
 H30B H 0.6163 0.8517 1.0511 0.039 Uiso 1 1 calc R . . . .
 C31 C 0.7321(2) 0.94416(19) 0.96888(14) 0.0270(4) Uani 1 1 d . . . . .
 H31 H 0.6519 1.0304 0.9840 0.032 Uiso 1 1 calc R . . . .
 C32 C 0.7339(2) 0.89295(18) 0.87458(13) 0.0229(4) Uani 1 1 d . . . . .
 H32A H 0.7477 0.9504 0.8243 0.027 Uiso 1 1 calc R . . . .
 H32B H 0.6402 0.8900 0.8785 0.027 Uiso 1 1 calc R . . . .
 C33 C 0.8757(2) 0.9509(2) 0.96210(15) 0.0307(5) Uani 1 1 d . . . . .
 H33A H 0.8751 0.9842 1.0227 0.037 Uiso 1 1 calc R . . . .
 H33B H 0.8902 1.0090 0.9125 0.037 Uiso 1 1 calc R . . . .
 C34 C 0.6429(2) 0.96245(17) 0.65194(14) 0.0236(4) Uani 1 1 d . . . . .
 H34A H 0.5655 1.0246 0.6991 0.035 Uiso 1 1 calc GR . . . .
 H34B H 0.6154 0.9736 0.5917 0.035 Uiso 1 1 calc GR . . . .
 H34C H 0.7315 0.9746 0.6441 0.035 Uiso 1 1 calc GR . . . .
 C35 C 0.4766(2) 0.7842(2) 0.80554(15) 0.0283(4) Uani 1 1 d . . . . .
 H35A H 0.4994 0.7515 0.8655 0.042 Uiso 1 1 calc GR . . . .
 H35B H 0.4340 0.7354 0.7820 0.042 Uiso 1 1 calc GR . . . .
 H35C H 0.4079 0.8732 0.8150 0.042 Uiso 1 1 calc GR . . . .

loop_
  _atom_site_aniso_label
  _atom_site_aniso_U_11
  _atom_site_aniso_U_22
  _atom_site_aniso_U_33
  _atom_site_aniso_U_23
  _atom_site_aniso_U_13
  _atom_site_aniso_U_12
 Zr1 0.01520(9) 0.01616(9) 0.01704(9) -0.00111(6) -0.00368(6) -0.00625(6)
 Si1 0.0162(2) 0.0160(2) 0.0177(2) 0.00107(17) -0.00537(18) -0.00757(18)
 N1 0.0204(7) 0.0172(7) 0.0149(7) -0.0002(5) -0.0044(6) -0.0091(6)
 C1 0.0153(8) 0.0163(8) 0.0159(8) -0.0005(6) -0.0034(6) -0.0070(6)
 C2 0.0171(8) 0.0161(8) 0.0179(8) -0.0019(6) -0.0023(6) -0.0082(7)
 C3 0.0188(8) 0.0171(8) 0.0201(8) 0.0005(6) -0.0042(7) -0.0081(7)
 C4 0.0216(9) 0.0187(8) 0.0229(9) -0.0001(7) -0.0004(7) -0.0104(7)
 C5 0.0223(9) 0.0278(10) 0.0284(10) 0.0016(8) -0.0036(8) -0.0163(8)
 C6 0.0193(9) 0.0258(9) 0.0260(9) 0.0009(7) -0.0075(7) -0.0119(8)
 C7 0.0185(8) 0.0191(8) 0.0185(8) -0.0011(6) -0.0045(7) -0.0092(7)
 C8 0.0172(8) 0.0197(8) 0.0164(8) -0.0014(6) -0.0032(6) -0.0088(7)
 C9 0.0180(8) 0.0250(9) 0.0201(9) 0.0010(7) -0.0068(7) -0.0093(7)
 C10 0.0190(9) 0.0216(9) 0.0191(8) 0.0019(7) -0.0060(7) -0.0063(7)
 C11 0.0196(8) 0.0180(8) 0.0168(8) -0.0012(6) -0.0026(7) -0.0083(7)
 C12 0.0169(8) 0.0197(8) 0.0177(8) -0.0006(6) -0.0031(6) -0.0099(7)
 C13 0.0161(8) 0.0170(8) 0.0162(8) -0.0023(6) -0.0023(6) -0.0074(7)
 C14 0.0247(10) 0.0230(9) 0.0302(10) 0.0028(8) 0.0004(8) -0.0129(8)
 C15 0.0296(11) 0.0363(12) 0.0305(11) 0.0013(9) 0.0045(9) -0.0140(9)
 C16 0.0341(12) 0.0387(12) 0.0329(11) 0.0161(10) -0.0052(9) -0.0167(10)
 C17 0.0452(14) 0.0280(11) 0.0450(13) 0.0027(10) 0.0023(11) -0.0245(11)
 C18 0.0236(9) 0.0214(9) 0.0175(8) 0.0008(7) -0.0028(7) -0.0119(7)
 C19 0.0273(10) 0.0308(10) 0.0296(10) 0.0051(8) -0.0054(8) -0.0192(9)
 C20 0.0328(11) 0.0205(9) 0.0312(11) 0.0002(8) -0.0033(9) -0.0111(8)
 C21 0.0339(11) 0.0324(11) 0.0187(9) 0.0030(8) -0.0042(8) -0.0180(9)
 C22 0.0189(9) 0.0306(10) 0.0232(9) 0.0008(8) -0.0052(7) -0.0125(8)
 C23 0.0259(10) 0.0203(9) 0.0278(10) 0.0024(7) -0.0114(8) -0.0071(8)
 C24 0.0221(9) 0.0197(8) 0.0144(8) 0.0016(6) -0.0054(6) -0.0120(7)
 C25 0.0218(9) 0.0274(10) 0.0249(9) -0.0048(7) -0.0043(7) -0.0135(8)
 C26 0.0277(10) 0.0399(12) 0.0304(11) -0.0092(9) -0.0067(8) -0.0195(9)
 C27 0.0457(14) 0.0412(13) 0.0269(11) -0.0020(9) -0.0196(10) -0.0156(11)
 C28 0.0538(15) 0.0381(12) 0.0178(9) 0.0073(8) -0.0116(9) -0.0285(11)
 C29 0.0421(12) 0.0271(10) 0.0178(9) 0.0056(7) -0.0090(8) -0.0215(9)
 C30 0.0399(12) 0.0482(13) 0.0169(9) -0.0055(9) -0.0007(8) -0.0267(11)
 C31 0.0303(11) 0.0276(10) 0.0227(9) -0.0070(8) -0.0029(8) -0.0125(9)
 C32 0.0252(10) 0.0220(9) 0.0206(9) -0.0020(7) -0.0054(7) -0.0086(8)
 C33 0.0383(12) 0.0338(11) 0.0269(10) -0.0084(8) -0.0030(9) -0.0230(10)
 C34 0.0253(10) 0.0187(9) 0.0273(10) 0.0007(7) -0.0108(8) -0.0072(7)
 C35 0.0236(10) 0.0296(10) 0.0299(10) -0.0061(8) 0.0009(8) -0.0123(8)

_geom_special_details
;
 All esds (except the esd in the dihedral angle between two l.s. planes)
 are estimated using the full covariance matrix.  The cell esds are taken
 into account individually in the estimation of esds in distances, angles
 and torsion angles; correlations between esds in cell parameters are only
 used when they are defined by crystal symmetry.  An approximate (isotropic)
 treatment of cell esds is used for estimating esds involving l.s. planes.
;
loop_
  _geom_bond_atom_site_label_1
  _geom_bond_atom_site_label_2
  _geom_bond_distance
  _geom_bond_site_symmetry_2
  _geom_bond_publ_flag
 Zr1 Si1 2.9867(6) . ?
 Zr1 N1 2.0536(15) . ?
 Zr1 C1 2.3960(17) . ?
 Zr1 C2 2.4948(17) . ?
 Zr1 C7 2.6706(17) . ?
 Zr1 C8 2.6871(17) . ?
 Zr1 C13 2.5443(17) . ?
 Zr1 C34 2.2418(18) . ?
 Zr1 C35 2.258(2) . ?
 Si1 N1 1.7412(15) . ?
 Si1 C1 1.8712(17) . ?
 Si1 C22 1.8680(19) . ?
 Si1 C23 1.8659(19) . ?
 N1 C24 1.475(2) . ?
 C1 C2 1.454(2) . ?
 C1 C13 1.449(2) . ?
 C2 C3 1.425(2) . ?
 C2 C7 1.427(2) . ?
 C3 H3 0.9500 . ?
 C3 C4 1.376(2) . ?
 C4 C5 1.424(3) . ?
 C4 C14 1.532(3) . ?
 C5 H5 0.9500 . ?
 C5 C6 1.368(3) . ?
 C6 H6 0.9500 . ?
 C6 C7 1.411(2) . ?
 C7 C8 1.441(2) . ?
 C8 C9 1.410(3) . ?
 C8 C13 1.433(2) . ?
 C9 H9 0.9500 . ?
 C9 C10 1.369(3) . ?
 C10 H10 0.9500 . ?
 C10 C11 1.424(2) . ?
 C11 C12 1.376(3) . ?
 C11 C18 1.530(2) . ?
 C12 H12 0.9500 . ?
 C12 C13 1.428(2) . ?
 C14 C15 1.537(3) . ?
 C14 C16 1.526(3) . ?
 C14 C17 1.541(3) . ?
 C15 H15A 0.9800 . ?
 C15 H15B 0.9800 . ?
 C15 H15C 0.9800 . ?
 C16 H16A 0.9800 . ?
 C16 H16B 0.9800 . ?
 C16 H16C 0.9800 . ?
 C17 H17A 0.9800 . ?
 C17 H17B 0.9800 . ?
 C17 H17C 0.9800 . ?
 C18 C19 1.533(3) . ?
 C18 C20 1.542(3) . ?
 C18 C21 1.537(3) . ?
 C19 H19A 0.9800 . ?
 C19 H19B 0.9800 . ?
 C19 H19C 0.9800 . ?
 C20 H20A 0.9800 . ?
 C20 H20B 0.9800 . ?
 C20 H20C 0.9800 . ?
 C21 H21A 0.9800 . ?
 C21 H21B 0.9800 . ?
 C21 H21C 0.9800 . ?
 C22 H22A 0.9800 . ?
 C22 H22B 0.9800 . ?
 C22 H22C 0.9800 . ?
 C23 H23A 0.9800 . ?
 C23 H23B 0.9800 . ?
 C23 H23C 0.9800 . ?
 C24 C25 1.529(2) . ?
 C24 C29 1.532(2) . ?
 C24 C32 1.541(3) . ?
 C25 H25A 0.9900 . ?
 C25 H25B 0.9900 . ?
 C25 C26 1.543(3) . ?
 C26 H26 1.0000 . ?
 C26 C27 1.530(3) . ?
 C26 C33 1.536(3) . ?
 C27 H27A 0.9900 . ?
 C27 H27B 0.9900 . ?
 C27 C28 1.533(3) . ?
 C28 H28 1.0000 . ?
 C28 C29 1.534(3) . ?
 C28 C30 1.522(3) . ?
 C29 H29A 0.9900 . ?
 C29 H29B 0.9900 . ?
 C30 H30A 0.9900 . ?
 C30 H30B 0.9900 . ?
 C30 C31 1.525(3) . ?
 C31 H31 1.0000 . ?
 C31 C32 1.534(3) . ?
 C31 C33 1.525(3) . ?
 C32 H32A 0.9900 . ?
 C32 H32B 0.9900 . ?
 C33 H33A 0.9900 . ?
 C33 H33B 0.9900 . ?
 C34 H34A 0.9800 . ?
 C34 H34B 0.9800 . ?
 C34 H34C 0.9800 . ?
 C35 H35A 0.9800 . ?
 C35 H35B 0.9800 . ?
 C35 H35C 0.9800 . ?

loop_
  _geom_angle_atom_site_label_1
  _geom_angle_atom_site_label_2
  _geom_angle_atom_site_label_3
  _geom_angle
  _geom_angle_site_symmetry_1
  _geom_angle_site_symmetry_3
  _geom_angle_publ_flag
 N1 Zr1 Si1 34.53(4) . . ?
 N1 Zr1 C1 73.07(6) . . ?
 N1 Zr1 C2 91.93(6) . . ?
 N1 Zr1 C7 123.38(6) . . ?
 N1 Zr1 C8 126.48(6) . . ?
 N1 Zr1 C13 96.42(6) . . ?
 N1 Zr1 C34 105.33(6) . . ?
 N1 Zr1 C35 112.00(7) . . ?
 C1 Zr1 Si1 38.76(4) . . ?
 C1 Zr1 C2 34.53(5) . . ?
 C1 Zr1 C7 55.28(6) . . ?
 C1 Zr1 C8 55.05(6) . . ?
 C1 Zr1 C13 33.94(6) . . ?
 C2 Zr1 Si1 64.02(4) . . ?
 C2 Zr1 C7 31.84(6) . . ?
 C2 Zr1 C8 52.88(6) . . ?
 C2 Zr1 C13 54.25(5) . . ?
 C7 Zr1 Si1 92.34(4) . . ?
 C7 Zr1 C8 31.20(5) . . ?
 C8 Zr1 Si1 92.26(4) . . ?
 C13 Zr1 Si1 63.98(4) . . ?
 C13 Zr1 C7 52.63(5) . . ?
 C13 Zr1 C8 31.64(5) . . ?
 C34 Zr1 Si1 114.75(5) . . ?
 C34 Zr1 C1 119.65(7) . . ?
 C34 Zr1 C2 142.41(7) . . ?
 C34 Zr1 C7 118.66(6) . . ?
 C34 Zr1 C8 90.83(6) . . ?
 C34 Zr1 C13 90.23(6) . . ?
 C34 Zr1 C35 106.46(8) . . ?
 C35 Zr1 Si1 131.91(6) . . ?
 C35 Zr1 C1 130.72(7) . . ?
 C35 Zr1 C2 97.10(6) . . ?
 C35 Zr1 C7 88.75(7) . . ?
 C35 Zr1 C8 111.34(7) . . ?
 C35 Zr1 C13 140.96(7) . . ?
 N1 Si1 Zr1 41.95(5) . . ?
 N1 Si1 C1 94.93(8) . . ?
 N1 Si1 C22 114.32(8) . . ?
 N1 Si1 C23 114.58(8) . . ?
 C1 Si1 Zr1 53.29(5) . . ?
 C22 Si1 Zr1 120.93(7) . . ?
 C22 Si1 C1 111.74(8) . . ?
 C23 Si1 Zr1 132.60(7) . . ?
 C23 Si1 C1 115.16(8) . . ?
 C23 Si1 C22 106.17(9) . . ?
 Si1 N1 Zr1 103.52(7) . . ?
 C24 N1 Zr1 127.67(12) . . ?
 C24 N1 Si1 128.79(12) . . ?
 Si1 C1 Zr1 87.94(6) . . ?
 C2 C1 Zr1 76.46(10) . . ?
 C2 C1 Si1 123.44(13) . . ?
 C13 C1 Zr1 78.65(10) . . ?
 C13 C1 Si1 125.21(12) . . ?
 C13 C1 C2 104.65(14) . . ?
 C1 C2 Zr1 69.02(9) . . ?
 C3 C2 Zr1 110.93(11) . . ?
 C3 C2 C1 130.97(16) . . ?
 C3 C2 C7 118.32(16) . . ?
 C7 C2 Zr1 80.88(10) . . ?
 C7 C2 C1 110.17(15) . . ?
 C2 C3 H3 119.7 . . ?
 C4 C3 C2 120.68(17) . . ?
 C4 C3 H3 119.7 . . ?
 C3 C4 C5 119.04(17) . . ?
 C3 C4 C14 122.88(18) . . ?
 C5 C4 C14 118.06(17) . . ?
 C4 C5 H5 118.9 . . ?
 C6 C5 C4 122.29(17) . . ?
 C6 C5 H5 118.9 . . ?
 C5 C6 H6 120.6 . . ?
 C5 C6 C7 118.72(18) . . ?
 C7 C6 H6 120.6 . . ?
 C2 C7 Zr1 67.27(9) . . ?
 C2 C7 C8 107.56(15) . . ?
 C6 C7 Zr1 123.65(12) . . ?
 C6 C7 C2 120.50(16) . . ?
 C6 C7 C8 131.92(17) . . ?
 C8 C7 Zr1 75.03(10) . . ?
 C7 C8 Zr1 73.77(10) . . ?
 C9 C8 Zr1 121.93(12) . . ?
 C9 C8 C7 131.97(16) . . ?
 C9 C8 C13 120.72(16) . . ?
 C13 C8 Zr1 68.68(9) . . ?
 C13 C8 C7 107.30(15) . . ?
 C8 C9 H9 120.6 . . ?
 C10 C9 C8 118.79(17) . . ?
 C10 C9 H9 120.6 . . ?
 C9 C10 H10 118.9 . . ?
 C9 C10 C11 122.21(17) . . ?
 C11 C10 H10 118.9 . . ?
 C10 C11 C18 117.60(16) . . ?
 C12 C11 C10 119.35(16) . . ?
 C12 C11 C18 123.04(16) . . ?
 C11 C12 H12 119.7 . . ?
 C11 C12 C13 120.64(16) . . ?
 C13 C12 H12 119.7 . . ?
 C1 C13 Zr1 67.41(9) . . ?
 C8 C13 Zr1 79.68(10) . . ?
 C8 C13 C1 110.20(15) . . ?
 C12 C13 Zr1 115.58(11) . . ?
 C12 C13 C1 131.31(16) . . ?
 C12 C13 C8 118.22(16) . . ?
 C4 C14 C15 108.94(17) . . ?
 C4 C14 C17 108.78(17) . . ?
 C15 C14 C17 109.69(17) . . ?
 C16 C14 C4 112.55(16) . . ?
 C16 C14 C15 108.21(18) . . ?
 C16 C14 C17 108.66(18) . . ?
 C14 C15 H15A 109.5 . . ?
 C14 C15 H15B 109.5 . . ?
 C14 C15 H15C 109.5 . . ?
 H15A C15 H15B 109.5 . . ?
 H15A C15 H15C 109.5 . . ?
 H15B C15 H15C 109.5 . . ?
 C14 C16 H16A 109.5 . . ?
 C14 C16 H16B 109.5 . . ?
 C14 C16 H16C 109.5 . . ?
 H16A C16 H16B 109.5 . . ?
 H16A C16 H16C 109.5 . . ?
 H16B C16 H16C 109.5 . . ?
 C14 C17 H17A 109.5 . . ?
 C14 C17 H17B 109.5 . . ?
 C14 C17 H17C 109.5 . . ?
 H17A C17 H17B 109.5 . . ?
 H17A C17 H17C 109.5 . . ?
 H17B C17 H17C 109.5 . . ?
 C11 C18 C19 112.12(16) . . ?
 C11 C18 C20 109.22(15) . . ?
 C11 C18 C21 109.44(15) . . ?
 C19 C18 C20 108.64(16) . . ?
 C19 C18 C21 108.58(16) . . ?
 C21 C18 C20 108.78(16) . . ?
 C18 C19 H19A 109.5 . . ?
 C18 C19 H19B 109.5 . . ?
 C18 C19 H19C 109.5 . . ?
 H19A C19 H19B 109.5 . . ?
 H19A C19 H19C 109.5 . . ?
 H19B C19 H19C 109.5 . . ?
 C18 C20 H20A 109.5 . . ?
 C18 C20 H20B 109.5 . . ?
 C18 C20 H20C 109.5 . . ?
 H20A C20 H20B 109.5 . . ?
 H20A C20 H20C 109.5 . . ?
 H20B C20 H20C 109.5 . . ?
 C18 C21 H21A 109.5 . . ?
 C18 C21 H21B 109.5 . . ?
 C18 C21 H21C 109.5 . . ?
 H21A C21 H21B 109.5 . . ?
 H21A C21 H21C 109.5 . . ?
 H21B C21 H21C 109.5 . . ?
 Si1 C22 H22A 109.5 . . ?
 Si1 C22 H22B 109.5 . . ?
 Si1 C22 H22C 109.5 . . ?
 H22A C22 H22B 109.5 . . ?
 H22A C22 H22C 109.5 . . ?
 H22B C22 H22C 109.5 . . ?
 Si1 C23 H23A 109.5 . . ?
 Si1 C23 H23B 109.5 . . ?
 Si1 C23 H23C 109.5 . . ?
 H23A C23 H23B 109.5 . . ?
 H23A C23 H23C 109.5 . . ?
 H23B C23 H23C 109.5 . . ?
 N1 C24 C25 111.99(15) . . ?
 N1 C24 C29 109.95(14) . . ?
 N1 C24 C32 109.57(14) . . ?
 C25 C24 C29 108.88(16) . . ?
 C25 C24 C32 107.87(15) . . ?
 C29 C24 C32 108.50(15) . . ?
 C24 C25 H25A 109.5 . . ?
 C24 C25 H25B 109.5 . . ?
 C24 C25 C26 110.66(16) . . ?
 H25A C25 H25B 108.1 . . ?
 C26 C25 H25A 109.5 . . ?
 C26 C25 H25B 109.5 . . ?
 C25 C26 H26 109.7 . . ?
 C27 C26 C25 109.26(17) . . ?
 C27 C26 H26 109.7 . . ?
 C27 C26 C33 109.33(18) . . ?
 C33 C26 C25 109.03(17) . . ?
 C33 C26 H26 109.7 . . ?
 C26 C27 H27A 109.7 . . ?
 C26 C27 H27B 109.7 . . ?
 C26 C27 C28 109.66(18) . . ?
 H27A C27 H27B 108.2 . . ?
 C28 C27 H27A 109.7 . . ?
 C28 C27 H27B 109.7 . . ?
 C27 C28 H28 109.7 . . ?
 C27 C28 C29 108.53(18) . . ?
 C29 C28 H28 109.7 . . ?
 C30 C28 C27 109.87(18) . . ?
 C30 C28 H28 109.7 . . ?
 C30 C28 C29 109.46(18) . . ?
 C24 C29 C28 110.88(15) . . ?
 C24 C29 H29A 109.5 . . ?
 C24 C29 H29B 109.5 . . ?
 C28 C29 H29A 109.5 . . ?
 C28 C29 H29B 109.5 . . ?
 H29A C29 H29B 108.1 . . ?
 C28 C30 H30A 109.7 . . ?
 C28 C30 H30B 109.7 . . ?
 C28 C30 C31 110.01(17) . . ?
 H30A C30 H30B 108.2 . . ?
 C31 C30 H30A 109.7 . . ?
 C31 C30 H30B 109.7 . . ?
 C30 C31 H31 109.6 . . ?
 C30 C31 C32 109.22(16) . . ?
 C30 C31 C33 109.43(18) . . ?
 C32 C31 H31 109.6 . . ?
 C33 C31 H31 109.6 . . ?
 C33 C31 C32 109.35(16) . . ?
 C24 C32 H32A 109.5 . . ?
 C24 C32 H32B 109.5 . . ?
 C31 C32 C24 110.79(16) . . ?
 C31 C32 H32A 109.5 . . ?
 C31 C32 H32B 109.5 . . ?
 H32A C32 H32B 108.1 . . ?
 C26 C33 H33A 109.7 . . ?
 C26 C33 H33B 109.7 . . ?
 C31 C33 C26 109.69(16) . . ?
 C31 C33 H33A 109.7 . . ?
 C31 C33 H33B 109.7 . . ?
 H33A C33 H33B 108.2 . . ?
 Zr1 C34 H34A 109.5 . . ?
 Zr1 C34 H34B 109.5 . . ?
 Zr1 C34 H34C 109.5 . . ?
 H34A C34 H34B 109.5 . . ?
 H34A C34 H34C 109.5 . . ?
 H34B C34 H34C 109.5 . . ?
 Zr1 C35 H35A 109.5 . . ?
 Zr1 C35 H35B 109.5 . . ?
 Zr1 C35 H35C 109.5 . . ?
 H35A C35 H35B 109.5 . . ?
 H35A C35 H35C 109.5 . . ?
 H35B C35 H35C 109.5 . . ?

loop_
  _geom_torsion_atom_site_label_1
  _geom_torsion_atom_site_label_2
  _geom_torsion_atom_site_label_3
  _geom_torsion_atom_site_label_4
  _geom_torsion
  _geom_torsion_site_symmetry_1
  _geom_torsion_site_symmetry_2
  _geom_torsion_site_symmetry_3
  _geom_torsion_site_symmetry_4
  _geom_torsion_publ_flag
 Zr1 Si1 N1 C24 178.34(18) . . . . ?
 Zr1 Si1 C1 C2 -72.27(14) . . . . ?
 Zr1 Si1 C1 C13 74.55(14) . . . . ?
 Zr1 N1 C24 C25 -142.35(13) . . . . ?
 Zr1 N1 C24 C29 96.47(17) . . . . ?
 Zr1 N1 C24 C32 -22.7(2) . . . . ?
 Zr1 C1 C2 C3 -100.00(19) . . . . ?
 Zr1 C1 C2 C7 71.24(12) . . . . ?
 Zr1 C1 C13 C8 -68.91(12) . . . . ?
 Zr1 C1 C13 C12 104.89(18) . . . . ?
 Zr1 C2 C3 C4 95.65(17) . . . . ?
 Zr1 C2 C7 C6 -116.77(16) . . . . ?
 Zr1 C2 C7 C8 64.77(12) . . . . ?
 Zr1 C7 C8 C9 -118.6(2) . . . . ?
 Zr1 C7 C8 C13 60.83(12) . . . . ?
 Zr1 C8 C9 C10 80.3(2) . . . . ?
 Zr1 C8 C13 C1 61.12(11) . . . . ?
 Zr1 C8 C13 C12 -113.60(15) . . . . ?
 Si1 N1 C24 C25 39.7(2) . . . . ?
 Si1 N1 C24 C29 -81.49(19) . . . . ?
 Si1 N1 C24 C32 159.36(13) . . . . ?
 Si1 C1 C2 Zr1 78.27(12) . . . . ?
 Si1 C1 C2 C3 -21.7(3) . . . . ?
 Si1 C1 C2 C7 149.51(13) . . . . ?
 Si1 C1 C13 Zr1 -79.26(12) . . . . ?
 Si1 C1 C13 C8 -148.17(13) . . . . ?
 Si1 C1 C13 C12 25.6(3) . . . . ?
 N1 Si1 C1 Zr1 5.51(7) . . . . ?
 N1 Si1 C1 C2 -66.76(15) . . . . ?
 N1 Si1 C1 C13 80.06(15) . . . . ?
 N1 C24 C25 C26 -179.78(16) . . . . ?
 N1 C24 C29 C28 -177.91(17) . . . . ?
 N1 C24 C32 C31 178.34(15) . . . . ?
 C1 Si1 N1 Zr1 -6.61(8) . . . . ?
 C1 Si1 N1 C24 171.72(15) . . . . ?
 C1 C2 C3 C4 175.53(18) . . . . ?
 C1 C2 C7 Zr1 -63.56(11) . . . . ?
 C1 C2 C7 C6 179.67(16) . . . . ?
 C1 C2 C7 C8 1.21(19) . . . . ?
 C2 C1 C13 Zr1 72.58(11) . . . . ?
 C2 C1 C13 C8 3.67(18) . . . . ?
 C2 C1 C13 C12 177.47(17) . . . . ?
 C2 C3 C4 C5 0.9(3) . . . . ?
 C2 C3 C4 C14 -177.59(17) . . . . ?
 C2 C7 C8 Zr1 -59.73(12) . . . . ?
 C2 C7 C8 C9 -178.35(18) . . . . ?
 C2 C7 C8 C13 1.10(19) . . . . ?
 C3 C2 C7 Zr1 108.93(15) . . . . ?
 C3 C2 C7 C6 -7.8(2) . . . . ?
 C3 C2 C7 C8 173.70(15) . . . . ?
 C3 C4 C5 C6 -4.1(3) . . . . ?
 C3 C4 C14 C15 120.5(2) . . . . ?
 C3 C4 C14 C16 0.5(3) . . . . ?
 C3 C4 C14 C17 -120.0(2) . . . . ?
 C4 C5 C6 C7 1.2(3) . . . . ?
 C5 C4 C14 C15 -58.0(2) . . . . ?
 C5 C4 C14 C16 -178.02(17) . . . . ?
 C5 C4 C14 C17 61.5(2) . . . . ?
 C5 C6 C7 Zr1 -76.7(2) . . . . ?
 C5 C6 C7 C2 4.9(3) . . . . ?
 C5 C6 C7 C8 -177.12(18) . . . . ?
 C6 C7 C8 Zr1 122.1(2) . . . . ?
 C6 C7 C8 C9 3.4(3) . . . . ?
 C6 C7 C8 C13 -177.11(18) . . . . ?
 C7 C2 C3 C4 4.9(2) . . . . ?
 C7 C8 C9 C10 177.06(18) . . . . ?
 C7 C8 C13 Zr1 -64.16(12) . . . . ?
 C7 C8 C13 C1 -3.04(19) . . . . ?
 C7 C8 C13 C12 -177.76(15) . . . . ?
 C8 C9 C10 C11 0.8(3) . . . . ?
 C9 C8 C13 Zr1 115.37(16) . . . . ?
 C9 C8 C13 C1 176.49(15) . . . . ?
 C9 C8 C13 C12 1.8(2) . . . . ?
 C9 C10 C11 C12 1.4(3) . . . . ?
 C9 C10 C11 C18 -177.86(17) . . . . ?
 C10 C11 C12 C13 -1.9(3) . . . . ?
 C10 C11 C18 C19 -178.73(16) . . . . ?
 C10 C11 C18 C20 60.8(2) . . . . ?
 C10 C11 C18 C21 -58.2(2) . . . . ?
 C11 C12 C13 Zr1 -91.42(17) . . . . ?
 C11 C12 C13 C1 -173.01(17) . . . . ?
 C11 C12 C13 C8 0.4(2) . . . . ?
 C12 C11 C18 C19 2.1(2) . . . . ?
 C12 C11 C18 C20 -118.38(19) . . . . ?
 C12 C11 C18 C21 122.63(19) . . . . ?
 C13 C1 C2 Zr1 -74.21(11) . . . . ?
 C13 C1 C2 C3 -174.20(17) . . . . ?
 C13 C1 C2 C7 -2.97(18) . . . . ?
 C13 C8 C9 C10 -2.3(3) . . . . ?
 C14 C4 C5 C6 174.46(18) . . . . ?
 C18 C11 C12 C13 177.26(16) . . . . ?
 C22 Si1 N1 Zr1 109.93(8) . . . . ?
 C22 Si1 N1 C24 -71.73(16) . . . . ?
 C22 Si1 C1 Zr1 -113.14(8) . . . . ?
 C22 Si1 C1 C2 174.59(14) . . . . ?
 C22 Si1 C1 C13 -38.59(17) . . . . ?
 C23 Si1 N1 Zr1 -127.19(8) . . . . ?
 C23 Si1 N1 C24 51.14(17) . . . . ?
 C23 Si1 C1 Zr1 125.63(8) . . . . ?
 C23 Si1 C1 C2 53.36(17) . . . . ?
 C23 Si1 C1 C13 -159.82(14) . . . . ?
 C24 C25 C26 C27 59.1(2) . . . . ?
 C24 C25 C26 C33 -60.3(2) . . . . ?
 C25 C24 C29 C28 59.1(2) . . . . ?
 C25 C24 C32 C31 -59.5(2) . . . . ?
 C25 C26 C27 C28 -60.1(2) . . . . ?
 C25 C26 C33 C31 59.5(2) . . . . ?
 C26 C27 C28 C29 60.6(2) . . . . ?
 C26 C27 C28 C30 -59.0(2) . . . . ?
 C27 C26 C33 C31 -59.9(2) . . . . ?
 C27 C28 C29 C24 -60.5(2) . . . . ?
 C27 C28 C30 C31 59.3(2) . . . . ?
 C28 C30 C31 C32 59.9(2) . . . . ?
 C28 C30 C31 C33 -59.8(2) . . . . ?
 C29 C24 C25 C26 -58.0(2) . . . . ?
 C29 C24 C32 C31 58.3(2) . . . . ?
 C29 C28 C30 C31 -59.8(2) . . . . ?
 C30 C28 C29 C24 59.4(2) . . . . ?
 C30 C31 C32 C24 -59.5(2) . . . . ?
 C30 C31 C33 C26 60.0(2) . . . . ?
 C32 C24 C25 C26 59.6(2) . . . . ?
 C32 C24 C29 C28 -58.1(2) . . . . ?
 C32 C31 C33 C26 -59.6(2) . . . . ?
 C33 C26 C27 C28 59.1(2) . . . . ?
 C33 C31 C32 C24 60.2(2) . . . . ?

_shelx_res_file
;
TITL mo_dm14704_0m in P-1
CELL 0.71073 10.5309 11.6688 14.6617 86.355 75.818 65.212
ZERR 2 0.001 0.0011 0.0014 0.002 0.002 0.002
LATT 1

SFAC C H N Si Zr
UNIT 70 102 2 2 2

L.S. 4
PLAN  5
SIZE 0.06 0.08 0.12
TEMP -143.15
BOND $H
MORE -1
CONF
wpdb -1
fmap 2
acta
REM <HKL>D:/data/guest/dm14704/mo_dm14704_0m.hkl</HKL>

WGHT    0.049800    0.062900
FVAR       0.18264
ZR1   5    0.680335    0.767022    0.699751    11.00000    0.01520    0.01616 =
         0.01704   -0.00111   -0.00368   -0.00625
SI1   4    0.989337    0.591694    0.682645    11.00000    0.01616    0.01602 =
         0.01775    0.00107   -0.00537   -0.00757
N1    3    0.852387    0.711312    0.760208    11.00000    0.02043    0.01719 =
         0.01485   -0.00016   -0.00437   -0.00914
C1    1    0.870968    0.588020    0.607307    11.00000    0.01532    0.01626 =
         0.01592   -0.00052   -0.00344   -0.00705
C2    1    0.755167    0.547182    0.639904    11.00000    0.01712    0.01613 =
         0.01790   -0.00186   -0.00235   -0.00820
C3    1    0.731392    0.469420    0.715128    11.00000    0.01877    0.01712 =
         0.02014    0.00049   -0.00415   -0.00813
AFIX  43
H3    2    0.801969    0.430448    0.750442    11.00000   -1.20000
AFIX   0
C4    1    0.607231    0.450194    0.737149    11.00000    0.02163    0.01868 =
         0.02288   -0.00008   -0.00042   -0.01040
C5    1    0.503337    0.507719    0.682719    11.00000    0.02229    0.02776 =
         0.02839    0.00161   -0.00358   -0.01629
AFIX  43
H5    2    0.420772    0.489808    0.695367    11.00000   -1.20000
AFIX   0
C6    1    0.518303    0.587857    0.612866    11.00000    0.01926    0.02575 =
         0.02605    0.00091   -0.00745   -0.01192
AFIX  43
H6    2    0.446540    0.626260    0.578357    11.00000   -1.20000
AFIX   0
C7    1    0.642409    0.612387    0.593051    11.00000    0.01850    0.01909 =
         0.01853   -0.00108   -0.00453   -0.00921
C8    1    0.686083    0.694404    0.527946    11.00000    0.01721    0.01970 =
         0.01638   -0.00143   -0.00321   -0.00881
C9    1    0.616374    0.781514    0.465744    11.00000    0.01801    0.02499 =
         0.02012    0.00104   -0.00681   -0.00934
AFIX  43
H9    2    0.524689    0.791394    0.459506    11.00000   -1.20000
AFIX   0
C10   1    0.683246    0.851601    0.414498    11.00000    0.01896    0.02163 =
         0.01910    0.00193   -0.00604   -0.00632
AFIX  43
H10   2    0.635895    0.911080    0.373139    11.00000   -1.20000
AFIX   0
C11   1    0.821395    0.838333    0.421110    11.00000    0.01964    0.01801 =
         0.01680   -0.00122   -0.00264   -0.00828
C12   1    0.892222    0.750583    0.479309    11.00000    0.01690    0.01969 =
         0.01772   -0.00061   -0.00307   -0.00986
AFIX  43
H12   2    0.985644    0.739569    0.482515    11.00000   -1.20000
AFIX   0
C13   1    0.826684    0.675921    0.534925    11.00000    0.01606    0.01696 =
         0.01615   -0.00233   -0.00229   -0.00737
C14   1    0.573434    0.371741    0.819598    11.00000    0.02473    0.02305 =
         0.03018    0.00280    0.00038   -0.01287
C15   1    0.431721    0.455664    0.888198    11.00000    0.02959    0.03634 =
         0.03052    0.00133    0.00450   -0.01395
AFIX 137
H15A  2    0.353988    0.488319    0.855099    11.00000   -1.50000
H15B  2    0.442515    0.526448    0.912681    11.00000   -1.50000
H15C  2    0.408298    0.405739    0.940558    11.00000   -1.50000
AFIX   0
C16   1    0.691202    0.319528    0.873765    11.00000    0.03409    0.03872 =
         0.03288    0.01608   -0.00520   -0.01672
AFIX 137
H16A  2    0.662507    0.273857    0.927468    11.00000   -1.50000
H16B  2    0.705408    0.389424    0.896532    11.00000   -1.50000
H16C  2    0.781341    0.261764    0.832089    11.00000   -1.50000
AFIX   0
C17   1    0.557106    0.260146    0.780968    11.00000    0.04520    0.02800 =
         0.04496    0.00275    0.00234   -0.02454
AFIX 137
H17A  2    0.646231    0.208866    0.735226    11.00000   -1.50000
H17B  2    0.476765    0.292581    0.750144    11.00000   -1.50000
H17C  2    0.537939    0.208032    0.832969    11.00000   -1.50000
AFIX   0
C18   1    0.883194    0.925031    0.363140    11.00000    0.02359    0.02136 =
         0.01748    0.00078   -0.00283   -0.01186
C19   1    1.033383    0.898734    0.375146    11.00000    0.02734    0.03080 =
         0.02963    0.00510   -0.00540   -0.01923
AFIX 137
H19A  2    1.069196    0.955633    0.336590    11.00000   -1.50000
H19B  2    1.099241    0.810908    0.355043    11.00000   -1.50000
H19C  2    1.027739    0.912848    0.441481    11.00000   -1.50000
AFIX   0
C20   1    0.781630    1.063729    0.394507    11.00000    0.03279    0.02053 =
         0.03121    0.00017   -0.00329   -0.01113
AFIX 137
H20A  2    0.773816    1.077020    0.461350    11.00000   -1.50000
H20B  2    0.686049    1.082720    0.384916    11.00000   -1.50000
H20C  2    0.820467    1.119610    0.357193    11.00000   -1.50000
AFIX   0
C21   1    0.893851    0.905768    0.258331    11.00000    0.03394    0.03239 =
         0.01869    0.00305   -0.00418   -0.01804
AFIX 137
H21A  2    0.935997    0.959501    0.220997    11.00000   -1.50000
H21B  2    0.797354    0.928511    0.248889    11.00000   -1.50000
H21C  2    0.954998    0.817012    0.238286    11.00000   -1.50000
AFIX   0
C22   1    1.137010    0.634429    0.614586    11.00000    0.01895    0.03058 =
         0.02323    0.00083   -0.00524   -0.01251
AFIX 137
H22A  2    1.095548    0.721790    0.595299    11.00000   -1.50000
H22B  2    1.190191    0.577569    0.558584    11.00000   -1.50000
H22C  2    1.202765    0.626346    0.654169    11.00000   -1.50000
AFIX   0
C23   1    1.078726    0.440360    0.738741    11.00000    0.02588    0.02034 =
         0.02781    0.00237   -0.01135   -0.00715
AFIX 137
H23A  2    1.141106    0.450084    0.774612    11.00000   -1.50000
H23B  2    1.136807    0.372929    0.689849    11.00000   -1.50000
H23C  2    1.005211    0.418585    0.781224    11.00000   -1.50000
AFIX   0
C24   1    0.856009    0.759560    0.849655    11.00000    0.02206    0.01971 =
         0.01440    0.00158   -0.00539   -0.01205
C25   1    0.998636    0.768342    0.843724    11.00000    0.02177    0.02740 =
         0.02494   -0.00482   -0.00427   -0.01350
AFIX  23
H25A  2    1.013129    0.825548    0.793442    11.00000   -1.20000
H25B  2    1.079176    0.683730    0.827313    11.00000   -1.20000
AFIX   0
C26   1    0.999078    0.818570    0.938410    11.00000    0.02771    0.03991 =
         0.03038   -0.00921   -0.00674   -0.01953
AFIX  13
H26   2    1.093271    0.822997    0.933635    11.00000   -1.20000
AFIX   0
C27   1    0.976456    0.729876    1.015818    11.00000    0.04570    0.04116 =
         0.02695   -0.00200   -0.01955   -0.01565
AFIX  23
H27A  2    0.977904    0.760890    1.076690    11.00000   -1.20000
H27B  2    1.055443    0.644245    1.000802    11.00000   -1.20000
AFIX   0
C28   1    0.831416    0.724098    1.023618    11.00000    0.05379    0.03815 =
         0.01778    0.00728   -0.01160   -0.02849
AFIX  13
H28   2    0.816330    0.666593    1.074515    11.00000   -1.20000
AFIX   0
C29   1    0.833638    0.673039    0.929074    11.00000    0.04211    0.02708 =
         0.01781    0.00558   -0.00897   -0.02151
AFIX  23
H29A  2    0.912382    0.587208    0.914627    11.00000   -1.20000
H29B  2    0.741406    0.666852    0.933509    11.00000   -1.20000
AFIX   0
C30   1    0.709823    0.855758    1.046074    11.00000    0.03990    0.04817 =
         0.01688   -0.00546   -0.00071   -0.02675
AFIX  23
H30A  2    0.707589    0.888702    1.107300    11.00000   -1.20000
H30B  2    0.616345    0.851697    1.051054    11.00000   -1.20000
AFIX   0
C31   1    0.732134    0.944161    0.968881    11.00000    0.03031    0.02760 =
         0.02268   -0.00699   -0.00295   -0.01251
AFIX  13
H31   2    0.651917    1.030447    0.984030    11.00000   -1.20000
AFIX   0
C32   1    0.733910    0.892952    0.874577    11.00000    0.02523    0.02196 =
         0.02060   -0.00203   -0.00543   -0.00864
AFIX  23
H32A  2    0.747692    0.950411    0.824311    11.00000   -1.20000
H32B  2    0.640173    0.889954    0.878453    11.00000   -1.20000
AFIX   0
C33   1    0.875681    0.950913    0.962098    11.00000    0.03829    0.03377 =
         0.02690   -0.00844   -0.00296   -0.02303
AFIX  23
H33A  2    0.875074    0.984188    1.022731    11.00000   -1.20000
H33B  2    0.890161    1.008974    0.912533    11.00000   -1.20000
AFIX   0
C34   1    0.642906    0.962454    0.651939    11.00000    0.02530    0.01866 =
         0.02726    0.00069   -0.01082   -0.00716
AFIX 137
H34A  2    0.565475    1.024603    0.699089    11.00000   -1.50000
H34B  2    0.615367    0.973591    0.591699    11.00000   -1.50000
H34C  2    0.731514    0.974600    0.644129    11.00000   -1.50000
AFIX   0
C35   1    0.476554    0.784223    0.805537    11.00000    0.02361    0.02959 =
         0.02986   -0.00611    0.00090   -0.01226
AFIX 137
H35A  2    0.499370    0.751531    0.865508    11.00000   -1.50000
H35B  2    0.433985    0.735374    0.781975    11.00000   -1.50000
H35C  2    0.407865    0.873230    0.815039    11.00000   -1.50000
AFIX   0
HKLF 4

REM  mo_dm14704_0m in P-1
REM R1 =  0.0387 for    7993 Fo > 4sig(Fo)  and  0.0515 for all    9719 data
REM    353 parameters refined using      0 restraints

END

WGHT      0.0498      0.0629

REM Highest difference peak  0.888,  deepest hole -0.687,  1-sigma level  0.080
Q1    1   0.6940  0.7332  0.7510  11.00000  0.05    0.89
Q2    1   0.6639  0.8040  0.6481  11.00000  0.05    0.87
Q3    1   0.7472  0.6982  0.7022  11.00000  0.05    0.56
Q4    1   0.5197  0.5341  0.6444  11.00000  0.05    0.55
Q5    1   1.0311  0.5200  0.7190  11.00000  0.05    0.54
;
_shelx_res_checksum               44191
_shelx_hkl_file
;
   1   0   0   25.03    0.56
   1   0   0   24.47    0.62
   2   0   0   15.70    0.51
   2   0   0   16.11    0.61
   3   0   0   91.07    2.19
   3   0   0   91.76    1.98
   4   0   0    4.51    0.41
   4   0   0    4.63    0.49
   5   0   0   47.04    1.36
   5   0   0   44.13    1.55
   6   0   0  152.89    3.91
   6   0   0  161.74    3.54
   7   0   0   51.75    1.98
   7   0   0   52.37    1.71
   8   0   0    0.65    0.37
   8   0   0    0.22    0.41
   9   0   0   24.87    1.44
   9   0   0   20.82    1.18
  10   0   0    8.80    0.96
  10   0   0    9.59    1.13
  11   0   0    6.63    1.01
  11   0   0    7.80    0.96
  12   0   0   10.37    1.31
  12   0   0    9.25    1.10
  13   0   0    6.02    0.98
  12  -1   0   14.85    1.56
  12  -1   0   13.21    1.29
  11  -1   0    0.29    0.48
  11  -1   0   -0.21    0.43
  10  -1   0   10.22    1.18
  10  -1   0   11.47    1.08
   9  -1   0    2.97    0.59
   9  -1   0    2.16    0.66
   8  -1   0    3.49    0.69
   8  -1   0    1.94    0.47
   7  -1   0   24.50    1.38
   7  -1   0   24.57    1.11
   6  -1   0   26.26    1.06
   6  -1   0   23.86    1.26
   5  -1   0  189.70    3.93
   5  -1   0  182.14    4.35
   4  -1   0   65.28    1.63
   4  -1   0   66.86    1.92
   3  -1   0    5.58    0.39
   3  -1   0    4.86    0.47
   2  -1   0   59.98    1.32
   2  -1   0   61.48    1.45
   2  -1   0   59.12    1.50
   1  -1   0  921.45   17.68
   1  -1   0  954.21   18.79
   1  -1   0  979.87   18.70
   0  -1   0   27.36    0.66
   0  -1   0   29.76    0.56
   0  -1   0   29.77    0.65
   0   1   0   27.37    0.56
   1   1   0  585.60   11.15
   2   1   0  135.98    2.64
   2   1   0  134.27    2.80
   3   1   0   45.35    1.15
   3   1   0   45.19    1.26
   4   1   0  208.02    4.10
   4   1   0  197.49    4.40
   5   1   0   76.35    2.18
   5   1   0   78.47    1.96
   6   1   0   10.74    0.70
   6   1   0   11.38    0.80
   7   1   0   93.98    2.78
   7   1   0   92.91    2.48
   8   1   0    4.07    0.60
   8   1   0    2.84    0.59
   9   1   0    7.83    0.82
   9   1   0    9.05    1.03
  10   1   0   17.86    1.14
  10   1   0   16.26    1.30
  11   1   0    0.16    0.41
  11   1   0    0.09    0.52
  12   1   0    0.32    0.47
  13   1   0   18.37    1.43
  12  -2   0    3.96    0.93
  11  -2   0   10.16    1.30
  11  -2   0   10.00    1.10
  10  -2   0    0.82    0.57
  10  -2   0    1.23    0.51
   9  -2   0   34.35    1.53
   9  -2   0   31.01    1.75
   8  -2   0   47.69    1.73
   8  -2   0   46.67    2.05
   7  -2   0   17.91    0.96
   7  -2   0   18.85    1.26
   6  -2   0  200.48    4.89
   6  -2   0  202.66    4.36
   5  -2   0    8.54    0.80
   5  -2   0    8.79    0.61
   4  -2   0   53.83    1.40
   4  -2   0   51.55    1.67
   3  -2   0   87.66    2.30
   3  -2   0   93.02    2.01
   3  -2   0   96.04    2.27
   2  -2   0    5.36    0.31
   2  -2   0    4.83    0.42
   2  -2   0    5.31    0.41
   1  -2   0   48.00    1.21
   1  -2   0   47.53    1.22
   1  -2   0   48.31    1.02
   0  -2   0  191.33    3.78
   0  -2   0  192.78    3.75
   0   2   0  185.30    3.45
  -1  -2   0   68.64    1.51
  -1  -2   0   67.84    1.43
   1   2   0   67.69    1.36
   2   2   0  163.36    3.16
   3   2   0   24.33    0.78
   4   2   0    0.38    0.22
   4   2   0    0.11    0.20
   5   2   0   57.23    1.72
   5   2   0   55.16    1.54
   6   2   0   68.69    1.92
   6   2   0   70.06    2.12
   7   2   0    0.32    0.32
   7   2   0    0.34    0.34
   8   2   0   73.19    2.45
   8   2   0   76.09    2.26
   9   2   0    0.20    0.36
   9   2   0    0.06    0.39
  10   2   0    3.98    0.70
  10   2   0    3.89    0.80
  11   2   0   17.36    1.20
  12   2   0    1.96    0.64
  13   2   0    9.94    1.18
  11  -3   0    2.31    0.78
  10  -3   0   21.08    1.59
  10  -3   0   24.83    1.37
   9  -3   0   13.55    1.38
   9  -3   0   15.49    1.07
   8  -3   0    0.34    0.39
   8  -3   0    0.60    0.48
   7  -3   0   21.76    1.06
   7  -3   0   18.35    1.23
   6  -3   0    0.73    0.32
   6  -3   0    0.47    0.39
   5  -3   0   70.92    1.88
   5  -3   0   73.32    2.31
   4  -3   0   76.08    2.21
   4  -3   0   72.32    1.80
   3  -3   0    3.30    0.44
   3  -3   0    4.33    0.48
   3  -3   0    4.03    0.35
   2  -3   0    6.83    0.36
   2  -3   0    7.27    0.50
   2  -3   0    7.07    0.51
   1  -3   0    0.67    0.14
   1  -3   0    0.91    0.23
   1  -3   0    0.49    0.19
   0  -3   0    5.62    0.37
   0  -3   0    6.33    0.42
   0   3   0    6.01    0.27
  -1  -3   0  170.02    3.38
  -1  -3   0  168.77    3.49
   1   3   0  165.53    3.17
  -2  -3   0   69.53    1.66
  -2  -3   0   68.73    1.58
   2   3   0   68.24    1.51
   3   3   0  157.32    3.18
   4   3   0    9.37    0.54
   5   3   0   43.45    1.32
   6   3   0    0.66    0.29
   7   3   0   85.67    2.35
   8   3   0    2.93    0.54
   9   3   0   30.05    1.40
  10   3   0    6.35    0.81
  11   3   0    0.26    0.43
  12   3   0   38.90    1.86
  13   3   0    1.56    0.64
  14   3   0    6.05    1.02
  11  -4   0   10.91    1.39
  10  -4   0    4.82    0.94
   9  -4   0    9.34    1.21
   8  -4   0    3.91    0.64
   8  -4   0    3.11    0.76
   7  -4   0   15.35    0.92
   7  -4   0   17.00    1.25
   6  -4   0    6.78    0.84
   6  -4   0    6.64    0.64
   5  -4   0   43.73    1.77
   5  -4   0   45.14    1.40
   4  -4   0   32.38    1.35
   4  -4   0   31.84    1.36
   4  -4   0   32.71    1.06
   3  -4   0   17.24    0.90
   3  -4   0   15.72    0.64
   3  -4   0   16.05    0.86
   2  -4   0    2.37    0.39
   2  -4   0    2.78    0.28
   2  -4   0    3.61    0.44
   1  -4   0   62.92    1.70
   1  -4   0   64.06    1.68
  -1   4   0   61.29    1.34
   0  -4   0   86.91    2.03
   0  -4   0   88.69    2.12
   0   4   0   83.55    1.73
  -1  -4   0   52.89    1.32
   1   4   0   52.31    1.17
  -2  -4   0   80.99    1.97
  -2  -4   0   81.71    1.83
   2   4   0   78.62    1.73
  -3  -4   0   17.99    0.77
  -3  -4   0   19.20    0.71
   3   4   0   19.06    0.68
  -4  -4   0   13.99    0.71
   4   4   0   15.04    0.66
   5   4   0   14.83    0.71
   6   4   0   44.82    1.45
   7   4   0   15.50    0.88
   8   4   0   36.73    1.47
   9   4   0    0.14    0.38
  10   4   0   24.50    1.33
  11   4   0   12.87    1.15
  12   4   0   -0.46    0.40
  13   4   0    8.97    1.11
  14   4   0    2.02    0.73
  10  -5   0   27.03    1.92
   9  -5   0    6.90    1.08
   8  -5   0    1.57    0.62
   7  -5   0    4.73    0.63
   7  -5   0    5.95    0.88
   6  -5   0   -0.33    0.34
   6  -5   0   -0.40    0.26
   5  -5   0    3.21    0.44
   5  -5   0    3.27    0.62
   4  -5   0   44.74    1.70
   4  -5   0   49.55    1.79
   4  -5   0   45.02    1.34
   3  -5   0   91.57    2.54
   3  -5   0   88.22    2.04
   3  -5   0   88.24    2.49
   2  -5   0   14.31    0.80
   2  -5   0   13.83    0.80
   2  -5   0   14.79    0.56
   1  -5   0   53.98    1.61
   1  -5   0   52.08    1.55
  -1   5   0   50.55    1.18
   0  -5   0   16.87    0.72
   0  -5   0   16.98    0.79
   0   5   0   16.60    0.53
  -1  -5   0  137.19    3.11
  -1  -5   0  135.11    2.94
   1   5   0  128.93    2.63
  -2  -5   0   45.32    1.38
  -2  -5   0   45.96    1.23
   2   5   0   44.82    1.13
  -3  -5   0    9.55    0.61
  -3  -5   0    8.63    0.49
   3   5   0    9.84    0.50
  -4  -5   0  103.46    2.43
  -4  -5   0  100.67    2.53
   4   5   0   97.70    2.30
  -5  -5   0   46.14    1.51
   5   5   0   45.63    1.39
   6   5   0  140.03    3.24
   7   5   0    3.28    0.51
   8   5   0    9.63    0.87
   9   5   0   30.70    1.42
  10   5   0   18.92    1.16
  11   5   0    0.29    0.40
  12   5   0   13.59    1.26
  13   5   0   -0.04    0.48
  14   5   0   -0.07    0.54
  10  -6   0    0.33    0.59
   9  -6   0   17.50    1.73
   8  -6   0    0.82    0.56
   7  -6   0   -0.40    0.39
   6  -6   0    5.05    0.83
   5  -6   0    0.46    0.45
   5  -6   0    0.18    0.32
   4  -6   0   23.12    0.92
   4  -6   0   24.17    1.26
   4  -6   0   24.83    1.28
   3  -6   0   38.79    1.57
   3  -6   0   40.13    1.56
   3  -6   0   38.03    1.12
   2  -6   0   52.52    1.78
   2  -6   0   54.42    1.76
  -2   6   0   50.53    1.28
   1  -6   0    0.45    0.26
   1  -6   0    0.25    0.27
  -1   6   0    0.46    0.17
   0  -6   0  212.02    4.58
   0  -6   0  213.22    4.74
   0   6   0  210.51    4.04
  -1  -6   0   27.19    0.96
  -1  -6   0   26.87    1.08
   1   6   0   26.92    0.77
  -2  -6   0   25.75    0.89
  -2  -6   0   24.68    1.02
   2   6   0   23.42    0.76
  -3  -6   0   59.44    1.78
  -3  -6   0   58.90    1.58
   3   6   0   60.04    1.50
  -4  -6   0   57.59    1.57
  -4  -6   0   54.73    1.70
   4   6   0   53.88    1.49
  -5  -6   0   60.38    1.76
  -5  -6   0   61.06    1.88
   5   6   0   62.30    1.70
  -6  -6   0   25.43    1.17
   6   6   0   25.39    1.07
  -7  -6   0   14.84    1.00
   7   6   0   13.74    0.86
   8   6   0    0.30    0.35
   9   6   0   51.27    1.90
  10   6   0   15.19    1.05
  11   6   0    0.44    0.41
  12   6   0    0.10    0.42
  13   6   0    6.84    1.00
  14   6   0    2.94    0.81
   9  -7   0    2.12    0.79
   8  -7   0    3.40    0.83
   7  -7   0    0.39    0.49
   6  -7   0    0.42    0.47
   5  -7   0   28.84    1.53
   5  -7   0   22.94    1.41
   4  -7   0   20.17    1.24
   4  -7   0   23.19    1.31
   3  -7   0    2.25    0.51
   3  -7   0    2.41    0.54
   2  -7   0   33.29    1.41
   2  -7   0   35.33    1.49
  -2   7   0   36.66    1.00
   1  -7   0    0.36    0.31
   1  -7   0    0.00    0.21
  -1   7   0   -0.10    0.16
   0  -7   0   13.58    0.85
   0  -7   0   13.34    0.74
   0   7   0   11.71    0.51
  -1  -7   0   87.55    2.43
  -1  -7   0   86.59    2.22
   1   7   0   82.05    1.86
  -2  -7   0    1.46    0.38
  -2  -7   0    1.30    0.28
   2   7   0    1.39    0.25
  -3  -7   0    9.49    0.69
  -3  -7   0    9.48    0.57
   3   7   0    9.24    0.53
  -4  -7   0  131.51    3.01
  -4  -7   0  125.53    3.25
   4   7   0  128.76    2.86
  -5  -7   0    2.28    0.46
  -5  -7   0    3.02    0.44
   5   7   0    1.71    0.35
  -6  -7   0   21.31    1.02
  -6  -7   0   20.48    1.11
   6   7   0   21.35    1.00
  -7  -7   0   14.75    1.00
  -7  -7   0   14.98    0.95
   7   7   0   16.35    0.92
  -8  -7   0    0.02    0.40
   8   7   0   -0.13    0.32
  -9  -7   0   11.48    1.09
   9   7   0   12.09    0.93
  10   7   0    9.75    0.99
  11   7   0   38.82    1.80
  12   7   0    5.05    0.83
  13   7   0    6.29    0.96
  14   7   0    1.63    0.70
   8  -8   0   -0.51    0.49
   7  -8   0    0.21    0.51
   6  -8   0   16.63    1.53
   5  -8   0    1.58    0.59
   5  -8   0    1.86    0.58
   4  -8   0   11.14    1.15
   4  -8   0   11.65    1.13
   3  -8   0   25.19    1.35
   3  -8   0   20.20    1.28
   2  -8   0    7.34    0.85
   2  -8   0    9.61    0.91
   1  -8   0   22.78    1.12
   1  -8   0   22.16    1.23
   0  -8   0    5.75    0.61
   0  -8   0    4.23    0.61
   0   8   0    5.09    0.38
  -1  -8   0    4.02    0.49
  -1  -8   0    4.46    0.61
   1   8   0    4.44    0.37
  -2  -8   0   18.47    0.85
  -2  -8   0   18.54    1.04
   2   8   0   17.35    0.70
  -3  -8   0    7.36    0.55
  -3  -8   0    6.98    0.71
   3   8   0    7.36    0.51
  -4  -8   0    2.84    0.40
  -4  -8   0    2.98    0.50
   4   8   0    3.66    0.43
  -5  -8   0   45.24    1.47
  -5  -8   0   40.61    1.62
   5   8   0   44.90    1.41
  -6  -8   0    2.41    0.52
  -6  -8   0    1.63    0.41
   6   8   0    2.14    0.43
  -7  -8   0    1.43    0.46
  -7  -8   0    2.10    0.51
   7   8   0    1.30    0.41
  -8  -8   0   48.95    1.83
  -8  -8   0   46.20    1.87
   8   8   0   46.40    1.72
  -9  -8   0    9.75    1.00
   9   8   0   10.60    0.97
 -10  -8   0    3.45    0.70
  10   8   0    6.16    0.82
 -11  -8   0   32.43    1.71
  11   8   0   31.02    1.61
 -12  -8   0    2.73    0.80
  12   8   0    3.60    0.76
 -13  -8   0    1.19    0.76
  13   8   0    0.33    0.53
  14   8   0   -0.75    0.49
   7  -9   0    4.09    0.90
   6  -9   0    0.45    0.51
   5  -9   0   19.82    1.41
   5  -9   0   18.35    1.41
   4  -9   0    4.17    0.75
   4  -9   0    3.71    0.77
   3  -9   0    3.07    0.68
   3  -9   0    4.06    0.70
   2  -9   0   38.88    1.74
   2  -9   0   37.20    1.63
   1  -9   0   -0.46    0.32
   1  -9   0    0.15    0.28
   0  -9   0   11.69    0.92
   0  -9   0   10.54    0.77
  -1  -9   0   31.97    1.47
  -1  -9   0   31.14    1.26
  -2  -9   0   -0.07    0.19
  -2  -9   0    0.35    0.34
   2   9   0   -0.36    0.21
  -3  -9   0   69.28    2.00
  -3  -9   0   71.29    2.33
   3   9   0   71.33    1.78
  -4  -9   0   42.88    1.45
  -4  -9   0   41.45    1.70
   4   9   0   42.38    1.33
  -5  -9   0    2.95    0.46
  -5  -9   0    2.60    0.53
   5   9   0    3.13    0.46
  -6  -9   0    1.64    0.48
  -6  -9   0    2.75    0.47
   6   9   0    2.16    0.45
  -7  -9   0   13.80    1.03
  -7  -9   0   14.73    0.91
   7   9   0   13.13    0.88
  -8  -9   0    7.89    0.84
  -8  -9   0    6.52    0.82
   8   9   0    7.47    0.79
  -9  -9   0   14.86    1.10
  -9  -9   0   16.03    1.19
   9   9   0   14.91    1.03
 -10  -9   0    0.86    0.50
 -10  -9   0    0.20    0.50
  10   9   0    1.28    0.51
 -11  -9   0    6.33    0.93
 -11  -9   0    6.38    0.94
  11   9   0    6.83    0.89
 -12  -9   0   16.21    1.47
  12   9   0   16.72    1.29
 -13  -9   0    3.56    0.87
  13   9   0    2.35    0.71
  14   9   0   23.80    1.64
   7 -10   0    6.16    1.13
   6 -10   0    0.48    0.54
   5 -10   0   -0.47    0.56
   5 -10   0   -0.09    0.45
   4 -10   0   23.23    1.57
   4 -10   0   25.69    1.59
   3 -10   0    1.27    0.55
   3 -10   0    1.43    0.53
   2 -10   0    0.93    0.53
   2 -10   0    0.34    0.36
   1 -10   0   50.52    2.16
   1 -10   0   56.84    2.02
   0 -10   0    5.56    0.78
   0 -10   0    6.82    0.77
  -1 -10   0   13.77    1.05
  -1 -10   0   14.08    0.88
  -2 -10   0   88.90    2.46
  -2 -10   0   83.32    2.76
  -3 -10   0    0.09    0.22
  -3 -10   0    0.05    0.31
   3  10   0    0.15    0.26
  -4 -10   0    1.64    0.39
  -4 -10   0    1.30    0.46
   4  10   0    1.71    0.38
  -5 -10   0   22.33    1.05
  -5 -10   0   17.67    1.16
   5  10   0   22.66    1.00
  -6 -10   0   18.36    1.17
  -6 -10   0   20.87    1.05
   6  10   0   19.36    1.01
  -7 -10   0   19.70    1.09
  -7 -10   0   20.26    1.26
   7  10   0   20.37    1.06
  -8 -10   0   19.83    1.17
  -8 -10   0   19.37    1.29
   8  10   0   22.14    1.16
  -9 -10   0    0.91    0.45
  -9 -10   0    1.80    0.61
   9  10   0    0.69    0.45
 -10 -10   0    6.78    0.91
 -10 -10   0    8.25    1.01
  10  10   0    7.31    0.89
 -11 -10   0    6.73    0.98
 -11 -10   0    6.65    0.96
  11  10   0    5.17    0.83
 -12 -10   0    5.31    0.96
 -12 -10   0    5.14    0.91
  12  10   0    3.74    0.79
 -13 -10   0    5.93    1.04
  13  10   0    6.62    0.99
 -14 -10   0    2.71    0.83
  14  10   0    0.98    0.65
   5 -11   0    6.94    1.06
   5 -11   0    4.90    1.07
   4 -11   0    1.67    0.67
   4 -11   0    2.71    0.72
   3 -11   0   18.71    1.43
   3 -11   0   20.52    1.38
   2 -11   0    0.74    0.45
   2 -11   0    0.43    0.47
   1 -11   0    0.67    0.38
   1 -11   0    0.70    0.44
   0 -11   0   37.60    1.83
   0 -11   0   39.75    1.67
  -1 -11   0   12.73    1.07
  -1 -11   0   13.11    0.92
  -2 -11   0   11.31    0.84
  -2 -11   0   10.97    1.09
  -3 -11   0   32.25    1.63
  -3 -11   0   35.14    1.41
  -4 -11   0    1.59    0.52
  -4 -11   0    2.15    0.45
  -5 -11   0   13.72    1.11
  -5 -11   0   15.24    0.92
   5  11   0   14.38    0.84
  -6 -11   0  140.05    4.08
  -6 -11   0  148.61    3.70
   6  11   0  150.28    3.52
  -7 -11   0    2.42    0.64
  -7 -11   0    1.30    0.43
   7  11   0    2.69    0.53
  -8 -11   0    4.74    0.68
  -8 -11   0    3.68    0.72
   8  11   0    7.15    0.78
  -9 -11   0   19.37    1.22
  -9 -11   0   20.10    1.39
   9  11   0   19.83    1.23
 -10 -11   0    5.70    0.84
 -10 -11   0    5.72    0.90
  10  11   0    7.92    0.94
 -11 -11   0   12.93    1.25
 -11 -11   0    9.13    1.13
  11  11   0   12.13    1.19
 -12 -11   0    5.93    0.98
 -12 -11   0    4.46    0.92
  12  11   0    6.08    0.93
  13  11   0   -0.16    0.56
  14  11   0    1.02    0.65
   4 -12   0    3.86    0.96
   3 -12   0   -0.01    0.55
   2 -12   0   14.46    1.43
   1 -12   0    3.52    0.76
   0 -12   0    3.43    0.72
  -1 -12   0   50.06    2.22
  -2 -12   0    4.70    0.78
  -3 -12   0    0.73    0.50
  -4 -12   0   29.44    1.64
  -5 -12   0   22.51    1.44
  -6 -12   0    2.24    0.61
  -7 -12   0   44.44    2.06
   7  12   0   43.05    1.63
  -8 -12   0    0.84    0.48
   8  12   0    0.20    0.38
  -9 -12   0    1.01    0.49
   9  12   0   -0.29    0.42
 -10 -12   0   59.63    2.54
  10  12   0   59.08    2.27
 -11 -12   0    0.98    0.65
  11  12   0    0.22    0.47
 -12 -12   0    0.79    0.67
  12  12   0    1.29    0.62
  13  12   0    7.44    1.07
   3 -13   0   10.61    1.41
   2 -13   0    9.42    1.23
   1 -13   0    0.91    0.58
   0 -13   0   21.20    1.56
  -1 -13   0   11.23    1.23
  -2 -13   0   27.93    1.74
  -3 -13   0    9.30    1.11
  -4 -13   0    0.31    0.48
  -5 -13   0    2.84    0.73
  -6 -13   0    6.16    0.94
  -7 -13   0    0.89    0.53
  -8 -13   0   17.59    1.37
  -9 -13   0    6.28    0.98
   9  13   0    4.64    0.75
 -10 -13   0   -0.11    0.50
  10  13   0   -0.02    0.49
 -11 -13   0   24.32    1.69
  11  13   0   24.34    1.51
 -12 -13   0    2.31    0.85
  12  13   0    2.25    0.73
  13  13   0    0.38    0.62
   2 -14   0    1.48    0.78
   1 -14   0    7.82    1.22
   0 -14   0    1.85    0.73
  -1 -14   0   14.64    1.49
  -2 -14   0   10.93    1.27
  -3 -14   0    0.19    0.47
  -4 -14   0   12.56    1.33
  -5 -14   0    2.84    0.77
  -6 -14   0    3.17    0.78
  -7 -14   0   14.53    1.44
  -8 -14   0    6.39    1.01
  -9 -14   0   12.35    1.39
 -10 -14   0    2.40    0.79
 -11 -14   0    0.13    0.55
  11  14   0   -0.19    0.53
 -12 -14   0    4.01    0.92
  12  14   0    2.57    0.76
   0 -15   0    7.11    1.18
  -1 -15   0    2.48    0.82
  -2 -15   0    3.62    0.88
  -3 -15   0   14.54    1.53
  -4 -15   0    4.75    1.00
  -5 -15   0   14.94    1.53
  -6 -15   0    9.17    1.22
  -7 -15   0   -0.45    0.50
  -8 -15   0    3.92    0.89
  -9 -15   0    0.70    0.58
 -10 -15   0    2.68    0.81
 -11 -15   0    3.10    0.90
  -2 -16   0    8.91    1.35
  -3 -16   0    3.94    0.97
  -4 -16   0    3.36    0.91
  -5 -16   0    4.02    0.95
  -6 -16   0   20.41    1.71
  -7 -16   0    2.39    0.82
  -8 -16   0    4.06    0.93
  -9 -16   0    1.01    0.62
  -9 -16   1    3.91    0.95
  -8 -16   1    3.89    0.94
  -7 -16   1    6.16    1.06
  -6 -16   1    4.78    0.99
  -5 -16   1   12.19    1.45
  -4 -16   1    0.96    0.70
  -3 -16   1    1.27    0.70
 -11 -15   1   -0.33    0.59
 -10 -15   1    3.41    0.90
  -9 -15   1    7.78    1.15
  -8 -15   1    1.03    0.58
  -7 -15   1    4.63    0.91
  -6 -15   1    9.22    1.23
  -5 -15   1    3.47    0.86
  -4 -15   1    9.46    1.27
  -3 -15   1    5.70    1.04
  -2 -15   1   15.23    1.57
  -1 -15   1    7.07    1.13
   0 -15   1    2.92    0.88
  12  14  -1   -0.30    0.54
 -11 -14   1    6.39    1.06
 -10 -14   1    0.73    0.61
  -9 -14   1    1.10    0.62
  -8 -14   1   19.48    1.47
  -7 -14   1    0.36    0.50
  -6 -14   1    5.00    0.89
  -5 -14   1   18.09    1.44
  -4 -14   1    0.76    0.53
  -3 -14   1    3.50    0.78
  -2 -14   1   16.16    1.55
  -1 -14   1    3.79    0.87
   0 -14   1    1.71    0.69
   1 -14   1    4.31    0.98
   2 -14   1    6.45    1.16
  12  13  -1    1.09    0.62
  11  13  -1   -0.95    0.46
 -11 -13   1    0.40    0.58
  10  13  -1   20.26    1.33
 -10 -13   1   19.67    1.49
   9  13  -1    8.07    0.90
  -9 -13   1    8.77    1.11
  -8 -13   1    1.25    0.55
  -7 -13   1   12.95    1.29
  -6 -13   1    4.46    0.83
  -5 -13   1    0.50    0.45
  -4 -13   1   22.75    1.50
  -3 -13   1    1.09    0.53
  -2 -13   1    2.81    0.73
  -1 -13   1   21.43    1.53
   0 -13   1    0.39    0.47
   1 -13   1    9.61    1.26
   2 -13   1   19.03    1.54
   3 -13   1    1.15    0.70
  13  12  -1    2.23    0.75
  12  12  -1    6.32    0.97
  11  12  -1   10.31    1.13
 -11 -12   1    8.33    1.13
  10  12  -1   11.48    1.12
 -10 -12   1   10.50    1.19
 -10 -12   1   12.82    1.23
   9  12  -1   15.28    1.07
  -9 -12   1   17.90    1.22
  -9 -12   1   14.77    1.24
   8  12  -1    7.16    0.80
  -8 -12   1    5.47    0.88
  -8 -12   1    5.93    0.79
   7  12  -1    0.06    0.36
  -7 -12   1    0.15    0.33
  -7 -12   1    0.74    0.51
  -6 -12   1   33.99    1.52
  -6 -12   1   32.23    1.74
  -5 -12   1   19.87    1.36
  -5 -12   1   22.23    1.21
  -4 -12   1    1.59    0.55
  -4 -12   1    1.32    0.44
  -3 -12   1   11.02    0.88
  -3 -12   1    8.77    1.04
  -2 -12   1    0.22    0.40
  -2 -12   1   -0.23    0.23
  -1 -12   1    5.52    0.77
  -1 -12   1    5.08    0.83
   0 -12   1   52.67    2.09
   0 -12   1   52.05    2.31
   1 -12   1    3.03    0.66
   1 -12   1    3.64    0.77
   2 -12   1    1.14    0.60
   2 -12   1    3.11    0.72
   3 -12   1    5.27    0.90
   3 -12   1    3.62    0.92
   4 -12   1    1.03    0.59
   4 -12   1   -1.31    0.52
  13  11  -1    8.97    1.15
 -13 -11   1   10.31    1.32
  12  11  -1    4.76    0.84
 -12 -11   1    3.88    0.88
  11  11  -1    0.41    0.49
 -11 -11   1   -0.01    0.52
 -11 -11   1    0.02    0.47
  10  11  -1   12.66    1.14
 -10 -11   1   11.67    1.20
 -10 -11   1   12.55    1.22
   9  11  -1    9.21    0.95
  -9 -11   1    7.16    0.96
  -9 -11   1    6.98    0.88
   8  11  -1    3.03    0.59
  -8 -11   1    2.47    0.58
  -8 -11   1    2.87    0.67
   7  11  -1   40.50    1.53
  -7 -11   1   42.54    1.71
  -7 -11   1   40.63    1.84
   6  11  -1   33.24    1.32
  -6 -11   1   31.72    1.65
  -6 -11   1   34.93    1.50
   5  11  -1   27.80    1.11
  -5 -11   1   26.72    1.51
  -5 -11   1   29.59    1.34
  -4 -11   1   40.01    1.82
  -4 -11   1   42.55    1.65
  -3 -11   1   -0.25    0.23
  -3 -11   1    0.48    0.43
  -2 -11   1    5.76    0.70
  -2 -11   1    6.43    0.87
  -1 -11   1   26.63    1.31
  -1 -11   1   23.49    1.46
   0 -11   1    6.18    0.88
   0 -11   1    5.58    0.75
   1 -11   1   11.96    1.22
   1 -11   1   12.78    1.01
   2 -11   1    3.39    0.76
   2 -11   1    1.53    0.48
   3 -11   1    0.61    0.45
   3 -11   1   -0.06    0.47
   4 -11   1   10.29    1.28
   4 -11   1   13.76    1.39
   5 -11   1    4.41    0.92
   6 -11   1    1.76    0.74
  14  10  -1    9.65    1.25
 -14 -10   1    9.75    1.34
  13  10  -1    2.22    0.70
 -13 -10   1   -0.28    0.57
  12  10  -1   10.13    1.14
 -12 -10   1    9.66    1.20
  11  10  -1    0.36    0.45
 -11 -10   1   -0.32    0.47
 -11 -10   1    0.04    0.48
  10  10  -1    2.65    0.61
 -10 -10   1    3.29    0.74
 -10 -10   1    2.78    0.68
   9  10  -1   33.63    1.54
  -9 -10   1   32.55    1.66
  -9 -10   1   35.94    1.68
   8  10  -1    6.84    0.78
  -8 -10   1    5.97    0.79
  -8 -10   1    6.23    0.86
   7  10  -1    9.55    0.83
  -7 -10   1    8.82    0.94
  -7 -10   1    8.77    0.87
   6  10  -1   24.08    1.08
  -6 -10   1   22.42    1.32
  -6 -10   1   27.09    1.26
   5  10  -1    8.47    0.64
  -5 -10   1    8.32    0.79
  -5 -10   1    8.22    0.91
   4  10  -1   -0.13    0.24
  -4 -10   1   -0.13    0.28
  -4 -10   1    0.39    0.27
  -3 -10   1   23.18    1.12
  -3 -10   1   22.32    1.26
  -2 -10   1    3.33    0.62
  -2 -10   1    5.03    0.64
  -1 -10   1    1.57    0.41
  -1 -10   1    2.53    0.59
   0 -10   1   34.63    1.67
   0 -10   1   36.14    1.54
   1 -10   1    4.58    0.75
   1 -10   1    4.70    0.70
   2 -10   1   23.71    1.45
   2 -10   1   23.92    1.36
   3 -10   1    9.16    1.05
   3 -10   1    9.30    1.09
   4 -10   1   -0.31    0.45
   4 -10   1    0.13    0.43
   5 -10   1    9.06    1.15
   5 -10   1    7.34    1.12
   6 -10   1    3.73    0.87
   7 -10   1   -0.08    0.54
  14   9  -1    0.27    0.58
  13   9  -1   10.37    1.19
  12   9  -1    7.44    1.02
 -12  -9   1    8.67    1.12
 -12  -9   1    8.14    1.11
  11   9  -1   13.35    1.23
 -11  -9   1   14.06    1.35
 -11  -9   1   13.67    1.29
  10   9  -1   10.91    1.04
 -10  -9   1   10.70    1.12
 -10  -9   1   12.06    1.21
   9   9  -1   11.22    1.00
  -9  -9   1    9.23    0.99
  -9  -9   1   10.12    1.03
   8   9  -1   11.00    0.86
  -8  -9   1   10.97    0.92
  -8  -9   1   10.78    1.03
   7   9  -1    0.09    0.32
  -7  -9   1    0.27    0.37
  -7  -9   1   -0.20    0.34
   6   9  -1    7.63    0.68
  -6  -9   1    6.61    0.78
  -6  -9   1    6.74    0.73
   5   9  -1   49.81    1.53
  -5  -9   1   51.17    1.71
  -5  -9   1   49.27    1.87
   4   9  -1    5.36    0.52
  -4  -9   1    4.87    0.68
  -4  -9   1    5.47    0.60
   3   9  -1   20.56    0.80
  -3  -9   1   20.77    1.00
  -3  -9   1   22.35    1.21
   2   9  -1   62.84    1.49
  -2  -9   1   61.73    2.15
  -2  -9   1   63.31    1.95
  -1  -9   1   14.15    1.00
  -1  -9   1   15.46    0.92
   0  -9   1    0.03    0.36
   0  -9   1   -0.09    0.23
   1  -9   1   35.19    1.54
   1  -9   1   36.25    1.66
   2  -9   1    3.62    0.64
   2  -9   1    4.32    0.73
   3  -9   1   14.36    1.17
   3  -9   1   13.60    1.08
   4  -9   1   31.88    1.70
   4  -9   1   32.56    1.70
   5  -9   1   -0.23    0.35
   5  -9   1    0.49    0.53
   6  -9   1    2.28    0.67
   7  -9   1   12.89    1.46
   8  -9   1   -0.54    0.48
  14   8  -1    7.13    1.07
  13   8  -1    1.47    0.62
  12   8  -1    1.20    0.54
 -12  -8   1    2.12    0.69
  11   8  -1    6.73    0.91
 -11  -8   1    7.84    1.01
  10   8  -1    6.37    0.82
 -10  -8   1    7.05    0.92
   9   8  -1   10.05    0.94
  -9  -8   1    9.12    0.99
  -9  -8   1   10.39    1.01
   8   8  -1   21.90    1.16
  -8  -8   1   22.36    1.26
  -8  -8   1   20.32    1.22
   7   8  -1   27.58    1.25
  -7  -8   1   31.71    1.42
  -7  -8   1   28.68    1.36
   6   8  -1   33.05    1.26
  -6  -8   1   33.35    1.37
  -6  -8   1   32.75    1.43
   5   8  -1   65.38    1.81
  -5  -8   1   64.28    1.95
  -5  -8   1   65.16    2.10
   4   8  -1   12.08    0.68
  -4  -8   1   12.85    0.78
  -4  -8   1   12.86    0.87
   3   8  -1    7.07    0.48
  -3  -8   1    6.39    0.60
  -3  -8   1    6.62    0.71
   2   8  -1    7.10    0.44
  -2  -8   1    8.01    0.63
  -2  -8   1    6.25    0.68
   1   8  -1   64.69    1.44
  -1  -8   1   65.12    2.11
  -1  -8   1   67.45    1.97
   0  -8   1    3.16    0.48
   0  -8   1    3.50    0.56
   1  -8   1    3.90    0.56
   1  -8   1    3.59    0.59
   2  -8   1   37.73    1.67
   2  -8   1   39.02    1.63
   3  -8   1   13.18    0.99
   3  -8   1   10.13    1.02
   4  -8   1    0.92    0.45
   4  -8   1    1.33    0.53
   5  -8   1   25.19    1.50
   5  -8   1   22.50    1.43
   6  -8   1    2.98    0.74
   7  -8   1    2.43    0.74
   8  -8   1   21.09    1.66
  14   7  -1    0.25    0.56
  13   7  -1   12.43    1.29
  12   7  -1    4.36    0.79
  11   7  -1    6.04    0.87
 -11  -7   1    4.59    0.86
  10   7  -1   31.48    1.55
 -10  -7   1   33.55    1.64
   9   7  -1    5.41    0.72
  -9  -7   1    5.92    0.80
   8   7  -1   16.35    1.02
  -8  -7   1   15.91    1.06
   7   7  -1   49.38    1.67
  -7  -7   1   50.19    1.82
  -7  -7   1   47.80    1.79
   6   7  -1    4.40    0.53
  -6  -7   1    4.13    0.58
  -6  -7   1    4.28    0.59
   5   7  -1   32.23    1.13
  -5  -7   1   31.52    1.22
  -5  -7   1   30.05    1.27
   4   7  -1   93.80    2.22
  -4  -7   1   93.44    2.55
  -4  -7   1   93.01    2.41
   3   7  -1   41.53    1.17
  -3  -7   1   44.57    1.54
  -3  -7   1   43.01    1.38
   2   7  -1   70.48    1.57
  -2  -7   1   65.88    2.03
  -2  -7   1   69.16    1.90
   1   7  -1   11.45    0.46
  -1  -7   1   13.01    0.74
  -1  -7   1   12.30    0.79
   0   7  -1   40.60    0.95
   0  -7   1   43.52    1.46
   0  -7   1   43.63    1.59
  -1   7  -1   10.03    0.38
   1  -7   1    9.95    0.77
   1  -7   1    8.23    0.68
   2  -7   1   18.65    1.11
   2  -7   1   19.11    1.06
   3  -7   1   30.88    1.44
   3  -7   1   27.23    1.38
   4  -7   1   10.64    1.03
   4  -7   1    8.05    0.89
   5  -7   1    0.15    0.36
   5  -7   1    0.35    0.47
   6  -7   1   32.18    1.73
   7  -7   1   -0.39    0.39
   8  -7   1   -0.10    0.50
   9  -7   1   19.68    1.90
  14   6  -1    5.37    0.99
  13   6  -1    0.19    0.53
  12   6  -1    8.41    1.02
  11   6  -1    3.45    0.66
  10   6  -1    1.30    0.53
   9   6  -1   45.46    1.77
   8   6  -1    2.31    0.50
   7   6  -1   31.50    1.28
  -7  -6   1   27.23    1.29
   6   6  -1   87.13    2.29
  -6  -6   1   88.08    2.43
   5   6  -1    9.68    0.63
  -5  -6   1    8.86    0.69
  -5  -6   1    7.55    0.64
   4   6  -1   25.92    0.92
  -4  -6   1   25.88    1.08
  -4  -6   1   25.54    1.01
   3   6  -1  238.71    4.70
  -3  -6   1  250.39    5.11
  -3  -6   1  234.02    5.18
   2   6  -1    4.61    0.35
  -2  -6   1    4.20    0.43
  -2  -6   1    3.76    0.46
   1   6  -1   29.91    0.78
  -1  -6   1   31.80    1.09
  -1  -6   1   31.62    1.17
   0   6  -1  195.29    3.72
   0  -6   1  205.69    4.55
   0  -6   1  201.24    4.43
  -1   6  -1   15.40    0.47
   1  -6   1   15.33    0.83
   1  -6   1   15.55    0.86
  -2   6  -1    2.21    0.23
   2  -6   1    2.00    0.42
   2  -6   1    1.38    0.42
   3  -6   1   32.11    1.41
   3  -6   1   30.80    0.91
   3  -6   1   33.42    1.45
   4  -6   1    7.89    0.53
   4  -6   1    6.13    0.79
   4  -6   1    8.17    0.88
   5  -6   1   19.89    1.22
   6  -6   1    3.34    0.71
   7  -6   1   12.68    1.29
   8  -6   1   -0.19    0.41
   9  -6   1    8.14    1.20
  10  -6   1   27.02    1.96
  14   5  -1    0.89    0.67
  13   5  -1   13.21    1.32
  12   5  -1    1.02    0.52
  11   5  -1    5.90    0.85
  10   5  -1   47.38    1.89
   9   5  -1    9.83    0.95
   8   5  -1   63.87    2.05
   7   5  -1    3.11    0.51
   6   5  -1   22.10    0.99
  -6  -5   1   22.75    1.08
   5   5  -1   91.97    2.28
  -5  -5   1   94.93    2.42
   4   5  -1  148.03    3.16
  -4  -5   1  150.87    3.40
  -4  -5   1  146.49    3.38
   3   5  -1  108.85    2.38
  -3  -5   1  113.18    2.66
  -3  -5   1  110.93    2.60
   2   5  -1  123.21    2.53
  -2  -5   1  126.62    2.92
  -2  -5   1  126.79    2.82
   1   5  -1    5.86    0.30
  -1  -5   1    6.20    0.48
  -1  -5   1    6.47    0.45
   0   5  -1   13.01    0.39
   0  -5   1   12.81    0.66
   0  -5   1   13.79    0.73
  -1   5  -1   21.75    0.56
   1  -5   1   22.07    0.96
   1  -5   1   21.54    0.92
   2  -5   1    1.13    0.33
   2  -5   1    1.97    0.22
   2  -5   1    1.26    0.31
   3  -5   1    7.24    0.73
   3  -5   1    6.50    0.43
   3  -5   1    8.11    0.77
   4  -5   1   15.06    0.96
   4  -5   1   14.70    1.00
   4  -5   1   15.16    0.67
   5  -5   1    0.55    0.37
   5  -5   1    0.45    0.28
   6  -5   1   39.28    1.78
   6  -5   1   38.26    1.33
   7  -5   1    1.16    0.55
   8  -5   1    1.61    0.60
   9  -5   1    9.28    1.23
  10  -5   1    9.56    1.32
  11  -5   1   17.74    1.80
  14   4  -1    6.59    1.06
  13   4  -1   -0.08    0.51
  12   4  -1   22.51    1.40
  11   4  -1   -0.52    0.35
  10   4  -1    0.17    0.39
   9   4  -1  109.07    3.04
   8   4  -1    0.98    0.41
   7   4  -1   15.28    0.86
   6   4  -1   76.94    2.08
   5   4  -1    1.00    0.29
   4   4  -1    9.55    0.54
  -4  -4   1    9.28    0.59
   3   4  -1  156.29    3.18
  -3  -4   1  153.82    3.39
  -3  -4   1  159.29    3.42
   2   4  -1   66.67    1.47
  -2  -4   1   63.92    1.67
  -2  -4   1   69.34    1.66
   1   4  -1  140.75    2.68
  -1  -4   1  138.03    3.08
  -1  -4   1  144.55    3.05
   0   4  -1    1.18    0.12
   0  -4   1    1.29    0.24
   0  -4   1    1.19    0.25
  -1   4  -1    3.99    0.21
   1  -4   1    3.06    0.37
   1  -4   1    3.15    0.38
   2  -4   1   43.45    1.42
   2  -4   1   42.76    1.01
   3  -4   1   33.33    0.93
   3  -4   1   35.73    1.31
   3  -4   1   32.18    1.29
   4  -4   1   78.93    2.29
   4  -4   1   79.55    1.85
   4  -4   1   74.08    2.31
   5  -4   1  110.71    2.58
   5  -4   1  111.83    3.16
   6  -4   1    4.33    0.53
   6  -4   1    4.22    0.69
   7  -4   1   11.61    0.81
   7  -4   1   13.87    1.27
   8  -4   1    8.29    0.80
   8  -4   1    6.07    0.93
   9  -4   1    0.16    0.47
  10  -4   1   20.45    1.63
  11  -4   1   11.47    1.47
  14   3  -1    3.87    0.92
  13   3  -1    6.51    1.00
  12   3  -1    0.64    0.56
  11   3  -1   10.37    1.07
  10   3  -1    8.88    0.94
   9   3  -1    0.01    0.34
   8   3  -1   53.16    1.83
   7   3  -1    1.91    0.42
   6   3  -1    1.22    0.33
   5   3  -1   32.78    1.13
   4   3  -1    0.26    0.20
   3   3  -1    0.55    0.19
  -3  -3   1    0.55    0.21
   2   3  -1   36.65    0.91
  -2  -3   1   35.46    1.02
  -2  -3   1   35.02    1.00
   1   3  -1   16.67    0.47
  -1  -3   1   17.73    0.61
  -1  -3   1   17.05    0.62
   0  -3   1   92.73    2.09
   0  -3   1   92.39    2.09
   1  -3   1   41.37    0.86
   1  -3   1   41.74    1.19
   1  -3   1   42.40    1.21
   2  -3   1    6.71    0.32
   2  -3   1    6.44    0.48
   2  -3   1    6.23    0.47
   3  -3   1  135.86    2.76
   3  -3   1  139.00    3.21
   3  -3   1  136.00    3.27
   4  -3   1  102.61    2.30
   4  -3   1  107.03    2.81
   5  -3   1   49.41    1.41
   5  -3   1   45.86    1.75
   6  -3   1   25.20    1.03
   6  -3   1   25.33    1.37
   7  -3   1    0.51    0.34
   7  -3   1    1.06    0.46
   8  -3   1   17.82    1.03
   8  -3   1   19.53    1.36
   9  -3   1   18.03    1.44
   9  -3   1   17.98    1.11
  10  -3   1    0.38    0.45
  10  -3   1    0.70    0.58
  11  -3   1    8.69    1.25
  12  -3   1    5.76    1.08
  13   2  -1    1.34    0.64
  12   2  -1    9.39    1.11
  11   2  -1    0.46    0.46
  10   2  -1   24.80    1.35
   9   2  -1   17.32    1.08
   8   2  -1   29.38    1.30
   7   2  -1   65.31    1.95
   6   2  -1    1.46    0.33
   5   2  -1    5.55    0.50
   4   2  -1  275.09    5.39
   3   2  -1   81.88    1.84
   2   2  -1   38.60    0.94
  -2  -2   1   36.83    0.96
   1   2  -1  979.63   17.86
  -1  -2   1 1000.00   18.66
  -1  -2   1  966.86   19.05
   0  -2   1   38.21    0.96
   0  -2   1   39.69    0.99
   1  -2   1    2.58    0.28
   1  -2   1    2.13    0.26
   1  -2   1    2.84    0.16
   2  -2   1  185.29    3.44
   2  -2   1  182.54    3.84
   2  -2   1  178.91    3.89
   3  -2   1    7.15    0.40
   3  -2   1    6.72    0.54
   4  -2   1   15.53    0.83
   4  -2   1   15.78    0.66
   5  -2   1   73.98    1.86
   5  -2   1   71.51    2.21
   6  -2   1   65.80    1.82
   6  -2   1   65.04    2.23
   7  -2   1   18.56    1.20
   7  -2   1   19.95    1.01
   8  -2   1   56.33    2.27
   8  -2   1   53.83    1.83
   9  -2   1   11.63    1.01
   9  -2   1   11.08    1.21
  10  -2   1   21.08    1.27
  10  -2   1   23.88    1.63
  11  -2   1    5.09    0.99
  11  -2   1    6.96    0.92
  12  -2   1    4.00    0.95
  13   1  -1   12.01    1.30
  12   1  -1    1.59    0.59
  11   1  -1   12.93    1.20
  10   1  -1    4.29    0.72
  10   1  -1    4.01    0.79
   9   1  -1   -0.18    0.39
   9   1  -1    0.41    0.37
   8   1  -1    3.65    0.68
   8   1  -1    2.69    0.54
   7   1  -1   58.03    2.07
   7   1  -1   55.93    1.81
   6   1  -1  108.17    2.95
   6   1  -1  109.51    2.68
   5   1  -1  153.52    3.69
   5   1  -1  155.08    3.37
   4   1  -1  120.17    2.88
   4   1  -1  120.65    2.64
   3   1  -1  103.08    2.41
   3   1  -1  104.44    2.23
   2   1  -1  315.98    5.86
   1   1  -1   12.34    0.36
  -1  -1   1   12.03    0.33
   0   1  -1  423.35    7.65
   0  -1   1  429.32    8.16
   0  -1   1  448.27    8.10
   0  -1   1  418.31    7.67
   1  -1   1   11.58    0.31
   1  -1   1   12.93    0.46
   1  -1   1   12.36    0.43
   2  -1   1   13.66    0.46
   2  -1   1   14.99    0.61
   3  -1   1   10.80    0.47
   3  -1   1   10.20    0.57
   4  -1   1    6.78    0.57
   4  -1   1    7.18    0.45
   5  -1   1    7.90    0.66
   5  -1   1    8.93    0.56
   6  -1   1  147.80    3.84
   6  -1   1  154.69    3.41
   7  -1   1   -0.01    0.32
   7  -1   1    0.15    0.30
   8  -1   1   27.38    1.53
   8  -1   1   27.21    1.22
   9  -1   1   39.96    1.96
   9  -1   1   41.63    1.66
  10  -1   1   -0.14    0.41
  10  -1   1   -0.37    0.37
  11  -1   1    2.61    0.64
  11  -1   1    4.55    0.86
  12  -1   1   15.11    1.37
  12  -1   1   16.70    1.66
  13  -1   1    0.54    0.69
  13   0  -1    4.12    0.87
  12   0  -1    4.98    0.86
  11   0  -1    0.93    0.53
  11   0  -1    2.01    0.71
  10   0  -1   12.04    1.11
  10   0  -1   10.67    1.19
   9   0  -1    3.69    0.65
   9   0  -1    3.75    0.73
   8   0  -1    3.51    0.57
   8   0  -1    3.83    0.67
   7   0  -1  102.70    2.71
   7   0  -1  104.37    3.05
   6   0  -1   49.07    1.79
   6   0  -1   49.62    1.56
   5   0  -1    3.71    0.44
   5   0  -1    3.79    0.53
   4   0  -1  161.56    3.79
   4   0  -1  170.40    3.48
   3   0  -1   36.42    1.16
   3   0  -1   36.33    1.01
   2   0  -1  130.30    2.59
   2   0  -1  130.50    2.81
   1   0  -1  476.17    8.59
   1   0  -1  477.90    9.06
   1   0   1  257.80    5.00
   1   0   1  262.06    4.72
   2   0   1  367.86    6.72
   3   0   1   11.20    0.58
   3   0   1   10.62    0.48
   4   0   1   12.02    0.66
   4   0   1   13.28    0.59
   5   0   1   44.34    1.30
   5   0   1   42.05    1.49
   6   0   1    1.85    0.38
   6   0   1    1.59    0.41
   7   0   1   11.41    0.77
   7   0   1   12.21    0.94
   8   0   1    2.20    0.59
   8   0   1    1.88    0.45
   9   0   1    4.04    0.64
   9   0   1    3.70    0.69
  10   0   1   32.69    1.53
  10   0   1   36.98    1.88
  11   0   1    6.55    0.88
  11   0   1    7.02    1.05
  12   0   1    3.97    0.75
  12   0   1    2.27    0.79
  13   0   1   12.31    1.48
  13   0   1   10.31    1.21
  12  -1  -1    1.54    0.67
  11  -1  -1    2.72    0.75
  11  -1  -1    2.12    0.63
  10  -1  -1    5.73    0.94
  10  -1  -1    4.26    0.72
   9  -1  -1   10.62    1.15
   9  -1  -1   10.57    0.99
   8  -1  -1   38.91    1.54
   8  -1  -1   38.22    1.79
   7  -1  -1    4.24    0.59
   7  -1  -1    3.22    0.63
   6  -1  -1   61.34    2.11
   6  -1  -1   58.20    1.76
   5  -1  -1   24.03    1.13
   5  -1  -1   23.43    0.94
   4  -1  -1    0.28    0.24
   4  -1  -1   -0.06    0.18
   3  -1  -1   74.71    1.98
   3  -1  -1   78.88    1.77
   2  -1  -1  149.62    3.03
   2  -1  -1  141.48    3.13
   2  -1  -1  145.52    2.88
   1  -1  -1  106.63    2.26
   1  -1  -1  107.29    2.10
   1  -1  -1  107.63    2.20
   0  -1  -1  137.52    2.63
   0   1   1  133.61    2.54
  -1  -1  -1  166.94    3.19
   1   1   1  166.30    3.12
   1   1   1  169.57    3.20
   2   1   1   13.08    0.48
   2   1   1   14.13    0.48
   3   1   1   47.60    1.31
   3   1   1   51.03    1.23
   4   1   1   20.07    0.86
   4   1   1   21.65    0.77
   5   1   1    1.27    0.28
   5   1   1    1.41    0.34
   6   1   1  166.47    3.95
   6   1   1  154.99    3.54
   7   1   1    1.57    0.40
   7   1   1    1.43    0.47
   8   1   1    9.85    0.78
   8   1   1    8.69    0.91
   9   1   1   26.76    1.50
   9   1   1   28.14    1.32
  10   1   1   -0.15    0.40
  10   1   1    0.90    0.46
  11   1   1   41.23    1.83
  11   1   1   44.58    2.15
  12   1   1    7.67    1.00
  12   1   1    8.48    1.19
  13   1   1   -0.41    0.49
  12  -2  -1   10.46    1.20
  12  -2  -1   10.76    1.44
  11  -2  -1    1.26    0.68
  11  -2  -1    2.59    0.67
  10  -2  -1   12.18    1.13
  10  -2  -1   11.25    1.29
   9  -2  -1   42.41    2.06
   9  -2  -1   43.52    1.76
   8  -2  -1    6.23    0.90
   8  -2  -1    5.99    0.73
   7  -2  -1   23.55    1.35
   7  -2  -1   24.76    1.16
   6  -2  -1   38.82    1.70
   6  -2  -1   41.88    1.43
   5  -2  -1   33.12    1.38
   5  -2  -1   32.46    1.14
   4  -2  -1   67.56    1.71
   4  -2  -1   67.34    2.01
   3  -2  -1    6.76    0.56
   3  -2  -1    7.53    0.45
   3  -2  -1    6.38    0.48
   2  -2  -1    0.01    0.15
   2  -2  -1    0.23    0.18
   2  -2  -1    0.22    0.16
   1  -2  -1   -0.02    0.14
   1  -2  -1    0.06    0.15
   1  -2  -1    0.23    0.16
   0  -2  -1    0.37    0.12
   0  -2  -1    0.25    0.14
   0   2   1    0.23    0.12
  -1  -2  -1  128.99    2.48
  -1  -2  -1  132.79    2.67
   1   2   1  124.89    2.48
   2   2   1    6.50    0.36
   3   2   1    9.55    0.47
   3   2   1    9.78    0.49
   4   2   1   31.11    0.98
   4   2   1   32.17    1.05
   5   2   1  288.16    5.73
   5   2   1  289.40    6.09
   6   2   1   16.05    0.90
   6   2   1   15.02    0.80
   7   2   1   78.90    2.20
   7   2   1   81.01    2.43
   8   2   1    5.41    0.73
   8   2   1    7.61    0.76
   9   2   1   31.30    1.41
   9   2   1   31.24    1.60
  10   2   1   41.81    1.91
  10   2   1   40.03    1.69
  11   2   1    8.82    1.09
  11   2   1    7.80    0.94
  12   2   1   20.88    1.36
  13   2   1    1.92    0.68
  14   2   1   -0.11    0.53
  11  -3  -1   19.48    1.64
  10  -3  -1    0.28    0.47
  10  -3  -1    1.46    0.62
   9  -3  -1    0.92    0.48
   9  -3  -1    1.53    0.57
   8  -3  -1   41.26    2.00
   8  -3  -1   41.92    1.65
   7  -3  -1    0.79    0.48
   7  -3  -1    0.41    0.34
   6  -3  -1    2.18    0.52
   6  -3  -1    3.07    0.50
   5  -3  -1   60.93    2.06
   5  -3  -1   57.91    1.69
   4  -3  -1   33.47    1.33
   4  -3  -1   34.87    1.28
   4  -3  -1   33.00    1.09
   3  -3  -1   21.82    0.97
   3  -3  -1   21.47    0.78
   3  -3  -1   21.87    0.92
   2  -3  -1   91.16    2.26
   2  -3  -1   90.13    1.99
   2  -3  -1   96.24    2.26
   1  -3  -1   26.62    0.89
   1  -3  -1   27.42    0.75
   1  -3  -1   26.91    0.87
   0  -3  -1  186.99    3.75
   0  -3  -1  180.76    3.62
   0   3   1  170.43    3.39
  -1  -3  -1   89.31    1.84
  -1  -3  -1   92.93    2.05
   1   3   1   84.16    1.81
  -2  -3  -1    6.92    0.45
  -2  -3  -1    6.76    0.33
   2   3   1    6.14    0.40
   3   3   1    2.13    0.28
   4   3   1   88.80    2.07
   5   3   1  149.63    3.24
   5   3   1  146.22    3.39
   6   3   1   43.20    1.50
   6   3   1   42.35    1.39
   7   3   1    0.16    0.29
   7   3   1    0.22    0.32
   8   3   1   79.07    2.51
   8   3   1   78.21    2.31
   9   3   1   12.94    0.94
   9   3   1   14.47    1.11
  10   3   1    2.66    0.65
  10   3   1    2.58    0.60
  11   3   1   35.67    1.68
  12   3   1    2.80    0.70
  13   3   1    2.84    0.72
  14   3   1   22.26    1.59
  11  -4  -1    0.56    0.66
  10  -4  -1   11.04    1.35
   9  -4  -1    1.69    0.56
   9  -4  -1    4.23    0.87
   8  -4  -1   -0.40    0.36
   8  -4  -1   -0.08    0.38
   7  -4  -1   29.42    1.64
   7  -4  -1   29.85    1.30
   6  -4  -1    3.98    0.65
   6  -4  -1    4.43    0.56
   5  -4  -1   13.14    0.99
   5  -4  -1   13.77    0.78
   4  -4  -1   73.14    2.24
   4  -4  -1   71.26    1.86
   4  -4  -1   71.98    2.14
   3  -4  -1    3.92    0.39
   3  -4  -1    3.55    0.48
   3  -4  -1    4.38    0.53
   2  -4  -1   40.66    1.31
   2  -4  -1   38.78    1.29
   2  -4  -1   37.85    1.06
   1  -4  -1  495.41    9.87
   1  -4  -1  515.07    9.84
  -1   4   1  489.12    9.14
   0  -4  -1   38.62    1.18
   0  -4  -1   39.80    1.07
   0   4   1   36.20    0.94
  -1  -4  -1  106.30    2.32
  -1  -4  -1  113.28    2.55
   1   4   1  108.44    2.24
  -2  -4  -1  121.26    2.72
  -2  -4  -1  119.28    2.45
   2   4   1  114.16    2.44
  -3  -4  -1   28.16    1.00
  -3  -4  -1   28.70    0.84
   3   4   1   27.26    0.88
  -4  -4  -1    0.50    0.28
   4   4   1    0.50    0.22
   5   4   1   68.95    1.81
   6   4   1  249.63    5.21
   7   4   1    4.47    0.54
   8   4   1   16.84    0.99
   9   4   1   44.25    1.72
  10   4   1    7.10    0.83
  11   4   1    0.31    0.40
  12   4   1   24.01    1.44
  13   4   1    3.11    0.75
  14   4   1    0.18    0.51
  10  -5  -1    2.28    0.77
   9  -5  -1   16.28    1.62
   8  -5  -1    2.47    0.72
   7  -5  -1    1.60    0.49
   7  -5  -1    2.81    0.68
   6  -5  -1   39.74    1.48
   6  -5  -1   43.36    1.89
   5  -5  -1    5.36    0.74
   5  -5  -1    6.85    0.64
   4  -5  -1    0.59    0.36
   4  -5  -1    1.42    0.35
   4  -5  -1    0.62    0.36
   3  -5  -1   39.99    1.52
   3  -5  -1   44.24    1.58
   3  -5  -1   43.54    1.26
   2  -5  -1   32.55    1.25
   2  -5  -1   31.02    0.95
   2  -5  -1   30.11    1.19
   1  -5  -1   55.10    1.58
   1  -5  -1   56.08    1.68
  -1   5   1   53.88    1.32
   0  -5  -1  157.46    3.60
   0  -5  -1  160.22    3.43
   0   5   1  156.28    3.12
  -1  -5  -1    2.70    0.38
  -1  -5  -1    2.88    0.30
   1   5   1    2.52    0.26
  -2  -5  -1  116.08    2.72
  -2  -5  -1  109.84    2.42
   2   5   1  112.02    2.38
  -3  -5  -1  132.93    2.79
  -3  -5  -1  127.85    3.06
   3   5   1  129.23    2.76
  -4  -5  -1    0.85    0.24
  -4  -5  -1    1.05    0.33
   4   5   1    1.05    0.27
  -5  -5  -1   61.50    1.84
   5   5   1   59.48    1.67
   6   5   1  163.80    3.66
   7   5   1   22.56    1.07
   8   5   1   12.86    0.88
   9   5   1    3.75    0.61
  10   5   1   22.37    1.27
  11   5   1   16.81    1.17
  12   5   1   11.80    1.16
  13   5   1   12.15    1.25
  14   5   1    0.48    0.55
  10  -6  -1    8.52    1.28
   9  -6  -1    0.02    0.52
   8  -6  -1    4.53    0.91
   7  -6  -1   22.85    1.51
   6  -6  -1    3.70    0.72
   5  -6  -1   10.43    1.01
   5  -6  -1   11.89    1.00
   5  -6  -1   11.38    0.76
   4  -6  -1   23.50    0.97
   4  -6  -1   20.97    1.21
   4  -6  -1   23.40    1.25
   3  -6  -1   15.39    0.97
   3  -6  -1   15.91    0.98
   3  -6  -1   15.47    0.73
   2  -6  -1   94.24    2.55
   2  -6  -1   93.77    2.62
  -2   6   1   92.05    2.10
   1  -6  -1   16.51    0.91
   1  -6  -1   17.55    0.85
  -1   6   1   16.35    0.63
   0  -6  -1   33.71    1.12
   0  -6  -1   33.94    1.28
   0   6   1   30.60    0.92
  -1  -6  -1  114.75    2.65
  -1  -6  -1  119.36    2.94
   1   6   1  116.40    2.46
  -2  -6  -1   64.14    1.86
  -2  -6  -1   62.43    1.58
   2   6   1   61.52    1.52
  -3  -6  -1    3.19    0.45
  -3  -6  -1    4.72    0.36
   3   6   1    4.52    0.41
  -4  -6  -1   34.01    1.28
  -4  -6  -1   33.24    1.06
   4   6   1   35.19    1.12
  -5  -6  -1    4.31    0.47
  -5  -6  -1    3.61    0.52
   5   6   1    3.70    0.46
  -6  -6  -1   19.26    1.02
   6   6   1   18.81    0.92
  -7  -6  -1   83.47    2.50
   7   6   1   80.35    2.30
   8   6   1   24.43    1.19
   9   6   1   -0.35    0.31
  10   6   1   16.54    1.12
  11   6   1    0.65    0.45
  12   6   1    6.19    0.89
  13   6   1    3.81    0.80
  14   6   1    5.03    0.95
   9  -7  -1   15.59    1.68
   8  -7  -1    5.14    1.00
   7  -7  -1    4.67    0.89
   6  -7  -1   11.49    1.23
   5  -7  -1    1.72    0.55
   5  -7  -1    1.55    0.60
   4  -7  -1   19.25    1.22
   4  -7  -1   23.22    1.31
   3  -7  -1   85.09    2.69
   3  -7  -1   90.03    2.68
  -3   7   1   89.39    2.13
   2  -7  -1   -0.10    0.26
   2  -7  -1    0.03    0.31
  -2   7   1    0.28    0.23
   1  -7  -1   17.28    0.98
   1  -7  -1   13.89    0.82
  -1   7   1   15.10    0.64
   0  -7  -1   83.64    2.19
   0  -7  -1   80.83    2.37
   0   7   1   80.26    1.86
  -1  -7  -1   -0.19    0.22
  -1  -7  -1   -0.07    0.15
   1   7   1   -0.25    0.15
  -2  -7  -1   78.09    2.25
  -2  -7  -1   76.41    1.94
   2   7   1   77.54    1.84
  -3  -7  -1   14.81    0.66
  -3  -7  -1   13.31    0.81
   3   7   1   13.65    0.66
  -4  -7  -1   16.17    0.93
  -4  -7  -1   15.05    0.68
   4   7   1   14.33    0.72
  -5  -7  -1   27.44    1.01
  -5  -7  -1   26.18    1.20
   5   7   1   26.04    1.04
  -6  -7  -1   49.42    1.79
  -6  -7  -1   49.28    1.58
   6   7   1   51.02    1.62
  -7  -7  -1   60.31    2.05
   7   7   1   56.97    1.84
  -8  -7  -1    8.57    0.91
   8   7   1    9.23    0.85
  -9  -7  -1    8.05    0.94
   9   7   1    8.05    0.83
  10   7   1    6.62    0.84
  11   7   1   43.70    1.90
  12   7   1    0.78    0.51
  13   7   1   15.95    1.45
  14   7   1    0.89    0.59
   8  -8  -1   23.96    1.79
   7  -8  -1    0.79    0.55
   6  -8  -1    0.09    0.44
   5  -8  -1    8.66    1.04
   5  -8  -1    7.29    0.96
   4  -8  -1   12.00    1.16
   4  -8  -1   15.86    1.14
   3  -8  -1    0.24    0.33
   3  -8  -1    0.12    0.35
   2  -8  -1   56.51    2.07
   2  -8  -1   57.23    1.98
   1  -8  -1   -0.28    0.22
   1  -8  -1    0.10    0.34
  -1   8   1    0.15    0.22
   0  -8  -1   -0.11    0.21
   0  -8  -1   -0.44    0.25
   0   8   1    0.01    0.21
  -1  -8  -1   69.49    2.22
  -1  -8  -1   66.94    1.90
   1   8   1   70.03    1.68
  -2  -8  -1    4.71    0.47
  -2  -8  -1    4.22    0.59
   2   8   1    5.88    0.47
  -3  -8  -1   -0.17    0.24
  -3  -8  -1    0.19    0.19
   3   8   1    0.20    0.23
  -4  -8  -1    8.15    0.55
  -4  -8  -1    7.54    0.76
   4   8   1    8.62    0.61
  -5  -8  -1    5.18    0.51
  -5  -8  -1    4.95    0.66
   5   8   1    5.01    0.54
  -6  -8  -1   29.28    1.14
  -6  -8  -1   27.14    1.32
   6   8   1   28.06    1.18
  -7  -8  -1   31.91    1.50
  -7  -8  -1   31.09    1.29
   7   8   1   30.58    1.30
  -8  -8  -1   16.51    1.06
  -8  -8  -1   19.23    1.22
   8   8   1   18.08    1.07
  -9  -8  -1   21.92    1.30
   9   8   1   23.21    1.24
 -10  -8  -1   10.47    1.10
  10   8   1   11.60    1.05
 -11  -8  -1    6.60    0.96
  11   8   1    6.90    0.93
 -12  -8  -1   14.05    1.39
  12   8   1   14.96    1.32
 -13  -8  -1   -0.82    0.62
  13   8   1    0.12    0.49
 -14  -8  -1    8.59    1.29
  14   8   1    8.18    1.12
   7  -9  -1    8.22    1.23
   6  -9  -1    5.96    0.98
   5  -9  -1    2.29    0.71
   5  -9  -1    2.50    0.68
   4  -9  -1   22.40    1.50
   4  -9  -1   27.43    1.55
   3  -9  -1   25.62    1.49
   3  -9  -1   25.95    1.42
   2  -9  -1    3.87    0.62
   2  -9  -1    4.22    0.70
   1  -9  -1   30.48    1.50
   1  -9  -1   31.05    1.36
   0  -9  -1    1.87    0.42
   0  -9  -1    2.36    0.52
  -1  -9  -1   15.78    1.07
  -1  -9  -1   13.23    0.79
   1   9   1   12.71    0.63
  -2  -9  -1   44.93    1.47
  -2  -9  -1   45.68    1.78
   2   9   1   43.54    1.30
  -3  -9  -1    1.07    0.28
  -3  -9  -1    0.71    0.38
   3   9   1    1.25    0.33
  -4  -9  -1   -0.10    0.31
  -4  -9  -1    0.02    0.18
   4   9   1   -0.04    0.27
  -5  -9  -1   77.98    2.51
  -5  -9  -1   77.63    2.10
   5   9   1   79.16    2.13
  -6  -9  -1    0.53    0.30
  -6  -9  -1    0.45    0.37
   6   9   1    0.97    0.36
  -7  -9  -1    5.10    0.75
  -7  -9  -1    3.49    0.53
   7   9   1    4.26    0.60
  -8  -9  -1    3.22    0.55
  -8  -9  -1    3.26    0.65
   8   9   1    3.94    0.61
  -9  -9  -1    0.43    0.47
  -9  -9  -1    0.55    0.38
   9   9   1    0.17    0.37
 -10  -9  -1    9.17    1.05
 -10  -9  -1   10.40    1.06
  10   9   1    9.63    0.99
 -11  -9  -1   11.16    1.20
  11   9   1   12.02    1.16
 -12  -9  -1   10.67    1.21
  12   9   1   12.14    1.22
 -13  -9  -1    6.62    1.09
  13   9   1    7.74    1.05
 -14  -9  -1   12.97    1.45
  14   9   1   15.20    1.46
   6 -10  -1    3.00    0.81
   5 -10  -1    7.40    1.09
   5 -10  -1    7.71    1.07
   4 -10  -1    3.79    0.81
   4 -10  -1    6.51    0.95
   3 -10  -1    8.65    0.99
   3 -10  -1    8.02    1.03
   2 -10  -1    8.24    0.91
   2 -10  -1    9.14    1.05
   1 -10  -1    7.53    0.93
   1 -10  -1    7.74    0.83
   0 -10  -1   60.61    2.01
   0 -10  -1   58.02    2.24
  -1 -10  -1   29.15    1.23
  -1 -10  -1   27.32    1.46
  -2 -10  -1   28.06    1.46
  -2 -10  -1   29.84    1.21
  -3 -10  -1   37.45    1.33
  -3 -10  -1   34.60    1.66
   3  10   1   36.50    1.22
  -4 -10  -1    3.80    0.49
  -4 -10  -1    3.36    0.62
   4  10   1    4.57    0.53
  -5 -10  -1    0.57    0.39
  -5 -10  -1    0.34    0.26
   5  10   1    0.00    0.29
  -6 -10  -1   52.06    2.09
  -6 -10  -1   55.14    1.73
   6  10   1   53.15    1.75
  -7 -10  -1    2.68    0.62
  -7 -10  -1    3.90    0.55
   7  10   1    3.94    0.59
  -8 -10  -1    0.31    0.37
  -8 -10  -1   -0.12    0.43
   8  10   1    0.48    0.40
  -9 -10  -1   28.01    1.38
  -9 -10  -1   26.96    1.55
   9  10   1   25.93    1.35
 -10 -10  -1   -0.13    0.44
 -10 -10  -1    0.14    0.43
  10  10   1    0.45    0.44
 -11 -10  -1    2.28    0.63
 -11 -10  -1    2.65    0.72
  11  10   1    1.59    0.56
 -12 -10  -1   19.85    1.46
 -12 -10  -1   21.90    1.61
  12  10   1   21.61    1.46
 -13 -10  -1    2.31    0.76
 -13 -10  -1    2.54    0.84
  13  10   1    2.79    0.73
  14  10   1    0.90    0.62
   5 -11  -1    2.33    0.87
   4 -11  -1    9.30    1.16
   4 -11  -1    5.88    1.03
   3 -11  -1    9.26    1.18
   3 -11  -1    8.83    1.06
   2 -11  -1    0.90    0.46
   2 -11  -1    1.69    0.60
   1 -11  -1   20.35    1.41
   1 -11  -1   21.08    1.25
   0 -11  -1   10.13    1.10
   0 -11  -1   10.56    0.87
  -1 -11  -1    4.41    0.78
  -1 -11  -1    6.88    0.74
  -2 -11  -1   11.18    1.09
  -2 -11  -1   11.89    0.83
  -3 -11  -1   18.21    0.97
  -3 -11  -1   17.44    1.20
  -4 -11  -1   33.19    1.31
  -4 -11  -1   34.01    1.70
   4  11   1   33.24    1.23
  -5 -11  -1   15.53    1.17
   5  11   1   15.48    0.87
  -6 -11  -1    6.84    0.92
   6  11   1    5.59    0.67
  -7 -11  -1   28.84    1.59
   7  11   1   30.63    1.35
  -8 -11  -1   20.59    1.40
   8  11   1   21.11    1.17
  -9 -11  -1    3.01    0.69
   9  11   1    2.83    0.62
 -10 -11  -1   34.42    1.85
  10  11   1   34.06    1.66
 -11 -11  -1    2.10    0.71
  11  11   1    2.14    0.61
 -12 -11  -1   -0.39    0.50
  12  11   1    0.03    0.49
 -13 -11  -1    6.06    1.05
  13  11   1    5.98    0.95
  14  11   1    0.04    0.57
   4 -12  -1    2.26    0.81
   3 -12  -1   18.79    1.53
   2 -12  -1    2.49    0.74
   1 -12  -1    0.11    0.46
   0 -12  -1   13.01    1.29
  -1 -12  -1   11.02    1.20
  -2 -12  -1    0.76    0.48
  -3 -12  -1   21.82    1.46
  -4 -12  -1   12.19    1.21
  -5 -12  -1    0.07    0.43
  -6 -12  -1   23.66    1.53
   6  12   1   30.66    1.28
  -7 -12  -1   54.96    2.35
   7  12   1   57.46    1.95
  -8 -12  -1    7.83    1.04
   8  12   1    9.03    0.91
  -9 -12  -1   12.13    1.26
   9  12   1   13.27    1.14
 -10 -12  -1    4.68    0.88
  10  12   1    5.40    0.82
 -11 -12  -1   22.61    1.59
  11  12   1   20.40    1.37
 -12 -12  -1   14.49    1.50
  12  12   1   16.04    1.28
 -13 -12  -1    0.05    0.64
  13  12   1    0.12    0.58
   3 -13  -1   17.47    1.74
   2 -13  -1    7.43    1.15
   1 -13  -1    2.73    0.75
   0 -13  -1   15.15    1.47
  -1 -13  -1    3.43    0.80
  -2 -13  -1   25.50    1.64
  -3 -13  -1    2.99    0.71
  -4 -13  -1   12.97    1.32
  -5 -13  -1    2.48    0.64
  -6 -13  -1    6.93    1.01
  -7 -13  -1    7.91    1.03
  -8 -13  -1    2.04    0.65
   8  13   1    1.93    0.55
  -9 -13  -1    0.70    0.53
   9  13   1    1.75    0.55
  10  13   1   16.52    1.25
 -11 -13  -1    7.27    1.13
  11  13   1    8.68    1.06
  12  13   1    1.54    0.66
 -13 -13  -1   12.44    1.49
  13  13   1   13.29    1.35
   2 -14  -1   22.29    1.80
   1 -14  -1    1.58    0.71
   0 -14  -1    0.57    0.58
  -1 -14  -1   40.69    2.22
  -2 -14  -1    5.25    1.01
  -3 -14  -1   13.18    1.41
  -4 -14  -1    9.32    1.21
  -5 -14  -1    9.77    1.22
  -6 -14  -1    6.80    1.02
  -7 -14  -1    0.49    0.54
  -8 -14  -1    7.70    1.08
  -9 -14  -1    6.46    1.04
 -10 -14  -1    0.57    0.59
  10  14   1    0.96    0.59
 -11 -14  -1   11.83    1.39
  11  14   1   14.17    1.32
 -12 -14  -1    0.92    0.69
  12  14   1    1.03    0.65
   0 -15  -1   -0.22    0.55
  -1 -15  -1    2.13    0.77
  -2 -15  -1   26.98    1.86
  -3 -15  -1    0.21    0.55
  -4 -15  -1    2.01    0.71
  -5 -15  -1   16.69    1.63
  -6 -15  -1    2.87    0.81
  -7 -15  -1    3.22    0.87
  -8 -15  -1    7.56    1.16
  -9 -15  -1    3.63    0.87
 -10 -15  -1    4.49    0.98
 -11 -15  -1    0.42    0.61
  -3 -16  -1    7.94    1.21
  -4 -16  -1   -0.27    0.52
  -5 -16  -1    2.89    0.85
  -6 -16  -1   16.51    1.70
  -7 -16  -1    0.92    0.69
  -8 -16  -1   -0.17    0.52
  -9 -16  -1   21.12    1.73
 -10 -16  -1    3.10    0.87
  -8 -16   2    0.12    0.62
  -7 -16   2    4.98    0.99
  -6 -16   2   11.34    1.41
  -5 -16   2    0.23    0.58
  -4 -16   2    3.39    0.91
  -3 -16   2    5.88    1.08
  -9 -15   2    1.01    0.65
  -8 -15   2   24.00    1.71
  -7 -15   2    0.84    0.58
  -6 -15   2   -0.09    0.50
  -5 -15   2   13.25    1.44
  -4 -15   2   -0.42    0.47
  -3 -15   2    2.95    0.84
  -2 -15   2   17.73    1.72
  -1 -15   2    0.97    0.67
   0 -15   2    4.87    1.04
 -10 -14   2   13.44    1.40
  -9 -14   2    1.98    0.72
  -8 -14   2    0.62    0.54
  -7 -14   2    4.98    0.90
  -6 -14   2    1.94    0.68
  -5 -14   2    1.36    0.60
  -4 -14   2   25.48    1.68
  -3 -14   2   -0.55    0.44
  -2 -14   2    0.53    0.54
  -1 -14   2   27.62    1.79
   0 -14   2    0.24    0.58
   1 -14   2    2.54    0.79
   2 -14   2    6.50    1.20
  12  13  -2    0.49    0.59
  11  13  -2   27.70    1.56
  10  13  -2    4.21    0.79
 -10 -13   2    4.35    0.88
  -9 -13   2    0.74    0.55
  -8 -13   2    4.47    0.80
  -7 -13   2    4.57    0.82
  -6 -13   2    5.01    0.87
  -5 -13   2   10.08    1.13
  -5 -13   2   13.15    1.04
  -4 -13   2    1.13    0.45
  -4 -13   2    0.79    0.49
  -3 -13   2    4.25    0.70
  -3 -13   2    5.16    0.88
  -2 -13   2    0.61    0.52
  -2 -13   2    1.67    0.48
  -1 -13   2    0.22    0.37
  -1 -13   2    0.52    0.50
   0 -13   2    9.46    1.20
   0 -13   2    8.69    1.05
   1 -13   2    3.31    0.84
   2 -13   2    0.61    0.63
   3 -13   2   14.60    1.58
  13  12  -2    4.18    0.89
  12  12  -2    9.56    1.14
 -12 -12   2    7.16    1.10
  11  12  -2    4.61    0.83
 -11 -12   2    2.48    0.70
  10  12  -2   21.87    1.33
 -10 -12   2   21.02    1.48
 -10 -12   2   21.59    1.50
   9  12  -2    0.91    0.49
  -9 -12   2    0.05    0.44
  -9 -12   2    1.03    0.50
   8  12  -2    3.40    0.61
  -8 -12   2    2.88    0.69
  -8 -12   2    2.93    0.66
  -7 -12   2   32.79    1.58
  -7 -12   2   30.78    1.67
  -6 -12   2    4.56    0.70
  -6 -12   2    4.66    0.80
  -5 -12   2   -0.35    0.27
  -5 -12   2    0.65    0.45
  -4 -12   2    5.65    0.75
  -4 -12   2    5.50    0.85
  -3 -12   2    1.04    0.51
  -3 -12   2    1.88    0.49
  -2 -12   2    2.18    0.62
  -2 -12   2    1.11    0.44
  -1 -12   2    1.37    0.46
  -1 -12   2    2.75    0.68
   0 -12   2    4.71    0.84
   0 -12   2    4.90    0.76
   1 -12   2    0.67    0.42
   1 -12   2    0.78    0.55
   2 -12   2    9.93    1.23
   2 -12   2   10.98    1.17
   3 -12   2    0.55    0.47
   3 -12   2   -1.08    0.55
   4 -12   2    3.78    0.95
   4 -12   2    5.59    0.99
   5 -12   2    2.33    0.80
  13  11  -2    7.95    1.09
 -13 -11   2    5.62    1.06
  12  11  -2    5.80    0.94
 -12 -11   2    6.50    1.08
  11  11  -2    2.06    0.65
 -11 -11   2    2.12    0.72
  10  11  -2    8.97    0.97
 -10 -11   2    6.09    0.92
 -10 -11   2    7.55    1.00
   9  11  -2   16.61    1.15
  -9 -11   2   17.18    1.29
  -9 -11   2   18.58    1.28
   8  11  -2   10.28    0.92
  -8 -11   2    9.98    1.02
  -8 -11   2    8.68    1.00
   7  11  -2    3.19    0.55
  -7 -11   2    3.64    0.65
  -7 -11   2    3.67    0.68
   6  11  -2   12.50    0.81
  -6 -11   2   12.19    0.96
  -6 -11   2   11.39    1.09
  -5 -11   2    9.32    0.98
  -5 -11   2   11.33    0.88
  -4 -11   2   22.12    1.22
  -4 -11   2   22.87    1.35
  -3 -11   2   56.28    2.22
  -3 -11   2   61.54    2.09
  -2 -11   2   -0.10    0.37
  -2 -11   2    0.23    0.29
  -1 -11   2   -0.19    0.33
  -1 -11   2    0.69    0.37
   0 -11   2    4.32    0.78
   0 -11   2    3.49    0.64
   1 -11   2    3.17    0.64
   1 -11   2    3.16    0.71
   2 -11   2    0.64    0.43
   2 -11   2    0.91    0.54
   3 -11   2    9.73    1.20
   3 -11   2   10.34    1.15
   4 -11   2    4.76    0.97
   4 -11   2    6.07    0.98
   5 -11   2    0.07    0.47
   6 -11   2   14.41    1.58
  13  10  -2    7.13    1.05
 -13 -10   2    5.63    1.09
  12  10  -2    0.96    0.56
 -12 -10   2    0.89    0.66
  11  10  -2   10.11    1.07
 -11 -10   2   12.11    1.31
  10  10  -2   -0.51    0.34
 -10 -10   2    0.62    0.49
 -10 -10   2    0.32    0.46
   9  10  -2   38.08    1.65
  -9 -10   2   39.31    1.83
  -9 -10   2   40.22    1.84
   8  10  -2    9.06    0.86
  -8 -10   2    8.38    0.93
  -8 -10   2    9.41    0.99
   7  10  -2    0.93    0.39
  -7 -10   2    1.20    0.45
  -7 -10   2    0.08    0.35
   6  10  -2   26.45    1.14
  -6 -10   2   26.11    1.38
  -6 -10   2   26.17    1.32
   5  10  -2    4.35    0.52
  -5 -10   2    5.35    0.74
  -5 -10   2    4.67    0.65
   4  10  -2   21.99    0.89
  -4 -10   2   22.67    1.16
  -4 -10   2   20.01    1.20
  -3 -10   2   19.34    1.09
  -3 -10   2   17.62    1.16
  -2 -10   2   49.99    1.82
  -2 -10   2   50.78    1.99
  -1 -10   2    0.23    0.38
  -1 -10   2    0.40    0.30
   0 -10   2    4.29    0.71
   0 -10   2    5.18    0.71
   1 -10   2   35.80    1.75
   1 -10   2   36.31    1.62
   2 -10   2   24.35    1.40
   2 -10   2   26.42    1.51
   3 -10   2    1.79    0.56
   3 -10   2    2.53    0.72
   4 -10   2   25.09    1.59
   4 -10   2   24.13    1.55
   5 -10   2    2.07    0.66
   6 -10   2    0.54    0.54
   7 -10   2    7.28    1.16
  14   9  -2   10.13    1.27
 -14  -9   2    8.44    1.26
  13   9  -2    0.40    0.55
 -13  -9   2    0.35    0.64
  12   9  -2    4.84    0.88
 -12  -9   2    7.03    1.07
  11   9  -2    7.11    0.92
 -11  -9   2    5.92    0.98
  10   9  -2    5.67    0.80
 -10  -9   2    7.68    1.02
 -10  -9   2    6.54    0.89
   9   9  -2    4.71    0.69
  -9  -9   2    3.65    0.73
  -9  -9   2    3.72    0.70
   8   9  -2   16.70    1.02
  -8  -9   2   18.41    1.18
  -8  -9   2   18.39    1.19
   7   9  -2    5.78    0.66
  -7  -9   2    4.46    0.70
  -7  -9   2    4.35    0.67
   6   9  -2   -0.15    0.28
  -6  -9   2   -0.15    0.28
  -6  -9   2   -0.15    0.32
   5   9  -2    7.03    0.62
  -5  -9   2    5.91    0.69
  -5  -9   2    7.22    0.79
   4   9  -2   18.84    0.81
  -4  -9   2   17.23    1.04
  -4  -9   2   17.41    0.99
   3   9  -2   47.88    1.27
  -3  -9   2   47.40    1.66
  -3  -9   2   43.95    1.73
  -2  -9   2    9.33    0.88
  -2  -9   2    9.77    0.75
  -1  -9   2    1.88    0.49
  -1  -9   2    1.88    0.42
   0  -9   2   31.15    1.39
   0  -9   2   34.95    1.58
   1  -9   2   21.96    1.20
   1  -9   2   22.09    1.27
   2  -9   2   28.33    1.51
   2  -9   2   31.33    1.51
   3  -9   2   11.84    1.15
   3  -9   2   15.09    1.20
   4  -9   2    1.03    0.52
   4  -9   2    1.40    0.51
   5  -9   2   31.04    1.77
   6  -9   2    1.00    0.56
   7  -9   2    0.36    0.54
   8  -9   2    8.61    1.32
  14   8  -2    0.83    0.65
  13   8  -2    3.36    0.80
  12   8  -2    3.51    0.76
  11   8  -2    2.31    0.60
 -11  -8   2    2.27    0.68
  10   8  -2   21.71    1.28
 -10  -8   2   20.92    1.43
 -10  -8   2   20.46    1.33
   9   8  -2   22.34    1.23
  -9  -8   2   22.92    1.32
  -9  -8   2   20.85    1.36
   8   8  -2    1.63    0.48
  -8  -8   2    1.62    0.49
  -8  -8   2    1.92    0.52
   7   8  -2   78.73    2.29
  -7  -8   2   80.85    2.48
  -7  -8   2   83.11    2.57
   6   8  -2    0.98    0.35
  -6  -8   2    0.84    0.37
  -6  -8   2    0.96    0.40
   5   8  -2   12.28    0.72
  -5  -8   2   11.82    0.83
  -5  -8   2   10.15    0.80
   4   8  -2  146.07    3.16
  -4  -8   2  145.32    3.65
  -4  -8   2  145.45    3.56
   3   8  -2    3.53    0.36
  -3  -8   2    2.58    0.43
  -3  -8   2    2.35    0.45
   2   8  -2    2.79    0.28
  -2  -8   2    2.25    0.40
  -2  -8   2    1.91    0.42
  -1  -8   2   35.35    1.48
  -1  -8   2   39.74    1.45
   0  -8   2   34.66    1.40
   0  -8   2   34.85    1.49
   1  -8   2   23.80    1.24
   1  -8   2   20.95    1.11
   2  -8   2   24.59    1.29
   2  -8   2   24.70    1.32
   3  -8   2   12.68    1.02
   3  -8   2   12.11    0.98
   4  -8   2   16.02    1.17
   4  -8   2   15.53    1.16
   5  -8   2   14.26    1.33
   6  -8   2   16.38    1.51
   7  -8   2    5.25    0.97
   8  -8   2   17.19    1.71
  14   7  -2    5.98    1.06
  13   7  -2   -0.13    0.50
  12   7  -2    6.05    0.90
  11   7  -2   22.99    1.40
 -11  -7   2   24.36    1.50
  10   7  -2    0.13    0.42
 -10  -7   2    0.28    0.47
   9   7  -2    9.92    0.94
  -9  -7   2    8.81    0.90
   8   7  -2   87.76    2.59
  -8  -7   2   93.59    2.71
   7   7  -2    1.76    0.45
  -7  -7   2    1.48    0.50
  -7  -7   2    1.75    0.47
   6   7  -2  128.72    3.10
  -6  -7   2  133.43    3.34
  -6  -7   2  127.56    3.39
   5   7  -2   28.61    1.08
  -5  -7   2   29.62    1.23
  -5  -7   2   28.23    1.22
   4   7  -2    0.29    0.23
  -4  -7   2    0.12    0.24
  -4  -7   2    0.36    0.26
   3   7  -2   48.80    1.26
  -3  -7   2   45.91    1.57
  -3  -7   2   46.63    1.53
   2   7  -2   18.79    0.63
  -2  -7   2   20.17    0.93
  -2  -7   2   18.56    0.95
   1   7  -2   95.81    1.90
  -1  -7   2   98.81    2.56
  -1  -7   2   97.31    2.63
   0  -7   2   49.63    1.73
   0  -7   2   55.23    1.74
   1  -7   2    6.33    0.73
   1  -7   2    6.80    0.70
   2  -7   2    1.55    0.47
   2  -7   2    1.93    0.45
   3  -7   2   18.41    1.12
   3  -7   2   18.50    1.15
   4  -7   2    0.10    0.38
   4  -7   2    0.04    0.30
   5  -7   2   24.26    1.44
   6  -7   2   19.28    1.38
   7  -7   2    1.28    0.55
   8  -7   2    3.33    0.85
   9  -7   2   10.21    1.35
  14   6  -2    0.22    0.58
  13   6  -2   55.60    2.44
  12   6  -2    0.40    0.48
  11   6  -2    0.44    0.45
  10   6  -2   59.39    2.18
   9   6  -2    1.05    0.44
   8   6  -2    3.24    0.55
  -8  -6   2    3.39    0.65
   7   6  -2  232.68    5.12
  -7  -6   2  237.96    5.31
   6   6  -2    9.18    0.67
  -6  -6   2    9.66    0.76
  -6  -6   2    6.36    0.72
   5   6  -2   24.46    0.98
  -5  -6   2   24.55    1.06
  -5  -6   2   25.17    1.14
   4   6  -2  116.67    2.60
  -4  -6   2  120.30    2.88
  -4  -6   2  110.76    2.86
   3   6  -2    4.89    0.39
  -3  -6   2    5.26    0.52
  -3  -6   2    4.71    0.50
   2   6  -2   73.96    1.60
  -2  -6   2   72.25    2.00
  -2  -6   2   73.20    1.97
   1   6  -2   82.43    1.64
  -1  -6   2   81.22    2.20
  -1  -6   2   82.49    2.18
   0  -6   2   24.26    1.03
   0  -6   2   25.33    1.08
   1  -6   2   31.62    1.26
   1  -6   2   31.51    1.25
   2  -6   2   44.32    1.60
   2  -6   2   44.00    1.61
   3  -6   2   15.64    1.00
   3  -6   2   15.72    1.00
   4  -6   2   26.84    1.38
   4  -6   2   28.35    1.41
   5  -6   2    7.46    0.90
   6  -6   2   11.68    1.18
   7  -6   2   26.55    1.63
   8  -6   2    3.49    0.81
   9  -6   2   12.89    1.46
  10  -6   2    3.97    1.02
  14   5  -2   21.00    1.57
  13   5  -2    2.59    0.76
  12   5  -2   32.70    1.75
  11   5  -2   -0.10    0.39
  10   5  -2   -0.40    0.35
   9   5  -2   92.68    2.74
   8   5  -2   66.04    2.10
   7   5  -2   32.03    1.31
   6   5  -2   67.54    1.92
  -6  -5   2   67.20    1.96
   5   5  -2    8.79    0.59
  -5  -5   2    6.97    0.61
  -5  -5   2    7.34    0.69
   4   5  -2   10.95    0.59
  -4  -5   2   10.55    0.68
  -4  -5   2   10.67    0.65
   3   5  -2  229.72    4.49
  -3  -5   2  227.05    4.83
  -3  -5   2  231.00    4.92
   2   5  -2   23.86    0.71
  -2  -5   2   24.81    0.93
  -2  -5   2   25.08    0.92
   1   5  -2   10.50    0.37
  -1  -5   2   12.10    0.63
  -1  -5   2   11.00    0.60
   0  -5   2  114.67    2.77
   1  -5   2    1.45    0.33
   1  -5   2    1.41    0.36
  -2   5  -2   27.88    0.65
   2  -5   2   27.65    1.15
   2  -5   2   28.40    1.16
   3  -5   2   49.05    1.16
   3  -5   2   47.31    1.70
   3  -5   2   49.62    1.72
   4  -5   2   31.78    1.41
   4  -5   2   28.21    1.37
   4  -5   2   29.98    0.92
   5  -5   2   11.33    0.63
   5  -5   2   10.91    1.05
   6  -5   2   40.95    1.82
   7  -5   2   12.20    1.22
   8  -5   2   24.46    1.61
   9  -5   2    1.00    0.55
  10  -5   2    5.80    1.09
  11  -5   2   13.64    1.63
  13   4  -2   27.72    1.70
  12   4  -2    2.06    0.64
  11   4  -2   24.17    1.43
  10   4  -2   13.51    1.04
   9   4  -2   37.63    1.59
   8   4  -2   66.98    2.12
   7   4  -2   26.66    1.15
   6   4  -2    0.53    0.30
   5   4  -2   50.86    1.50
   4   4  -2   53.69    1.42
  -4  -4   2   49.56    1.42
   3   4  -2    4.25    0.37
  -3  -4   2    3.23    0.35
  -3  -4   2    3.07    0.40
   2   4  -2  195.60    3.75
  -2  -4   2  191.33    4.05
  -2  -4   2  197.37    4.15
   1   4  -2    0.23    0.11
  -1  -4   2    0.20    0.16
  -1  -4   2    0.04    0.15
   0  -4   2   26.04    0.91
   0  -4   2   24.02    0.89
   1  -4   2  366.60    7.47
   1  -4   2  366.74    7.40
   2  -4   2   16.13    0.45
   2  -4   2   17.18    0.81
   2  -4   2   15.31    0.79
   3  -4   2   56.08    1.80
   3  -4   2   56.37    1.74
   3  -4   2   53.79    1.27
   4  -4   2   56.64    1.42
   4  -4   2   57.95    1.93
   5  -4   2    3.57    0.42
   5  -4   2    3.76    0.61
   6  -4   2   55.80    2.10
   6  -4   2   53.09    1.58
   7  -4   2   57.66    2.26
   7  -4   2   54.34    1.72
   8  -4   2   13.43    1.31
   9  -4   2   10.58    1.25
  10  -4   2    9.65    1.27
  11  -4   2    0.08    0.54
  13   3  -2    0.47    0.54
  12   3  -2    8.65    1.07
  11   3  -2    3.53    0.70
  10   3  -2   -0.13    0.38
   9   3  -2    5.37    0.73
   8   3  -2   55.82    1.92
   7   3  -2   25.99    1.16
   6   3  -2    8.22    0.63
   5   3  -2   12.04    0.68
   4   3  -2   66.68    1.69
   3   3  -2  186.23    3.71
  -3  -3   2  184.63    3.81
   2   3  -2    3.04    0.27
  -2  -3   2    3.31    0.36
  -2  -3   2    2.92    0.28
   1   3  -2   12.22    0.39
  -1  -3   2   12.16    0.56
  -1  -3   2   11.87    0.50
   0  -3   2   12.09    0.56
   0  -3   2   13.44    0.56
   1  -3   2   -0.22    0.14
   1  -3   2    0.08    0.16
   2  -3   2  339.39    6.93
   2  -3   2  335.65    6.13
   3  -3   2    0.76    0.18
   3  -3   2    0.70    0.28
   3  -3   2    0.80    0.27
   4  -3   2    4.68    0.39
   4  -3   2    4.67    0.56
   5  -3   2  231.74    4.63
   5  -3   2  226.13    5.33
   6  -3   2    0.19    0.29
   6  -3   2   -0.01    0.30
   7  -3   2    3.50    0.67
   7  -3   2    3.67    0.54
   8  -3   2   42.74    2.00
   8  -3   2   42.29    1.56
   9  -3   2    3.59    0.78
   9  -3   2    5.38    0.72
  10  -3   2    2.79    0.76
  11  -3   2   16.29    1.64
  12  -3   2    1.09    0.72
  13   2  -2    5.32    0.98
  12   2  -2    2.25    0.69
  11   2  -2   14.02    1.26
  10   2  -2    4.36    0.72
   9   2  -2    0.14    0.37
   8   2  -2   26.44    1.24
   7   2  -2   75.64    2.20
   6   2  -2   22.82    1.02
   5   2  -2  106.89    2.54
   4   2  -2   29.58    0.97
   3   2  -2   -0.06    0.14
   2   2  -2    8.17    0.41
  -2  -2   2    8.27    0.38
   1   2  -2    2.10    0.20
  -1  -2   2    1.55    0.18
  -1  -2   2    1.78    0.26
   0   2  -2  409.12    7.10
   0  -2   2  401.27    7.62
   0  -2   2  382.13    7.71
   1  -2   2   52.53    1.39
   1  -2   2   56.05    1.36
   1  -2   2   53.25    1.03
   2  -2   2   10.26    0.37
   2  -2   2   11.37    0.56
   2  -2   2   10.28    0.58
   3  -2   2   50.74    1.51
   3  -2   2   47.87    1.16
   4  -2   2   20.76    0.98
   4  -2   2   19.08    0.71
   5  -2   2    1.16    0.29
   5  -2   2    0.86    0.32
   6  -2   2   63.13    1.75
   6  -2   2   61.61    2.11
   7  -2   2    0.87    0.32
   7  -2   2    0.61    0.39
   8  -2   2    1.17    0.49
   8  -2   2    1.38    0.45
   9  -2   2   74.18    2.34
   9  -2   2   77.07    2.86
  10  -2   2    7.25    1.08
  10  -2   2    8.65    0.92
  11  -2   2    5.48    0.84
  11  -2   2    6.36    1.07
  12  -2   2    8.94    1.24
  13   1  -2    0.34    0.56
  12   1  -2    3.89    0.82
  11   1  -2    9.32    1.06
  10   1  -2   22.24    1.32
   9   1  -2   14.09    0.99
   8   1  -2   15.60    0.99
   7   1  -2   14.54    1.02
   7   1  -2   14.73    0.90
   6   1  -2   61.90    2.07
   6   1  -2   63.68    1.84
   5   1  -2    8.44    0.59
   4   1  -2  138.47    3.00
   3   1  -2  107.29    2.33
   2   1  -2   66.57    1.50
   1   1  -2  265.79    4.92
  -1  -1   2  268.00    5.01
   0   1  -2    6.51    0.24
   0  -1   2    6.03    0.30
   0  -1   2    6.55    0.25
   1  -1   2   15.09    0.40
   2  -1   2   54.35    1.18
   2  -1   2   55.09    1.42
   3  -1   2    0.35    0.17
   3  -1   2    1.00    0.25
   4  -1   2    6.95    0.44
   4  -1   2    6.60    0.56
   5  -1   2   53.68    1.76
   5  -1   2   54.34    1.48
   6  -1   2    2.11    0.40
   6  -1   2    2.25    0.46
   7  -1   2    1.22    0.37
   7  -1   2    0.95    0.42
   8  -1   2   61.04    2.29
   8  -1   2   58.59    1.90
   9  -1   2   12.28    0.94
   9  -1   2   14.53    1.34
  10  -1   2   16.57    1.10
  10  -1   2   14.90    1.26
  11  -1   2   12.22    1.36
  11  -1   2   11.80    1.11
  12  -1   2    2.37    0.72
  12  -1   2    2.35    0.80
  13  -1   2    7.04    1.22
  12   0  -2    2.13    0.70
  11   0  -2    6.87    0.94
  10   0  -2    8.44    0.96
   9   0  -2   15.43    1.06
   9   0  -2   15.33    1.20
   8   0  -2   15.41    1.12
   8   0  -2   14.71    0.96
   7   0  -2   33.30    1.36
   7   0  -2   34.68    1.60
   6   0  -2   15.91    1.04
   6   0  -2   16.95    0.89
   5   0  -2   12.54    0.81
   5   0  -2   12.76    0.71
   4   0  -2   77.03    2.15
   4   0  -2   80.09    1.94
   3   0  -2   57.86    1.57
   3   0  -2   54.21    1.40
   2   0  -2   55.28    1.31
   1   0  -2   62.43    1.37
   1   0  -2   64.87    1.28
   0   0  -2   77.92    1.52
   0   0   2   75.05    1.58
   1   0   2   64.21    1.32
   1   0   2   66.48    1.42
   2   0   2  332.96    6.05
   2   0   2  324.26    6.43
   3   0   2   22.11    0.70
   3   0   2   21.45    0.78
   4   0   2   43.16    1.19
   4   0   2   44.34    1.37
   5   0   2   34.93    1.30
   5   0   2   38.72    1.17
   6   0   2    4.60    0.59
   6   0   2    4.25    0.49
   7   0   2   23.93    1.08
   7   0   2   23.26    1.22
   8   0   2    0.99    0.41
   8   0   2    1.00    0.47
   9   0   2   10.20    0.92
   9   0   2    9.25    1.02
  10   0   2    0.76    0.52
  10   0   2    1.06    0.47
  11   0   2   12.68    1.33
  11   0   2   11.64    1.09
  12   0   2    7.67    0.98
  12   0   2    9.92    1.26
  13   0   2    0.00    0.64
  13   0   2   -0.23    0.49
  12  -1  -2   16.50    1.46
  11  -1  -2    0.27    0.49
  10  -1  -2    5.03    0.92
  10  -1  -2    4.76    0.78
   9  -1  -2   26.07    1.37
   9  -1  -2   29.63    1.69
   8  -1  -2    0.23    0.44
   8  -1  -2   -0.22    0.31
   7  -1  -2    8.88    0.80
   7  -1  -2    9.30    0.95
   6  -1  -2   13.75    0.82
   6  -1  -2   14.13    1.00
   5  -1  -2    8.11    0.62
   5  -1  -2    9.87    0.79
   4  -1  -2   55.72    1.54
   4  -1  -2   57.69    1.78
   3  -1  -2  103.73    2.54
   3  -1  -2  101.75    2.28
   2  -1  -2    2.37    0.27
   2  -1  -2    1.64    0.24
   2  -1  -2    1.95    0.29
   1  -1  -2    1.54    0.23
   1  -1  -2    1.75    0.23
   1  -1  -2    1.61    0.19
   0  -1  -2  298.95    5.49
   0  -1  -2  300.28    5.70
   0   1   2  294.81    5.48
   1   1   2  350.62    6.36
   1   1   2  344.75    6.54
   2   1   2   98.62    2.08
   2   1   2  100.14    2.04
   3   1   2   63.56    1.56
   3   1   2   62.10    1.47
   4   1   2  264.18    5.53
   4   1   2  268.94    5.20
   5   1   2   76.92    2.10
   5   1   2   75.63    1.91
   6   1   2    1.22    0.33
   6   1   2    0.71    0.30
   7   1   2   62.59    1.87
   7   1   2   62.92    2.13
   8   1   2   12.20    0.98
   8   1   2   12.54    0.86
   9   1   2    1.79    0.58
   9   1   2    1.87    0.49
  10   1   2   38.52    1.65
  10   1   2   41.81    1.95
  11   1   2   17.19    1.17
  11   1   2   14.00    1.36
  12   1   2    4.34    0.92
  12   1   2    4.04    0.76
  13   1   2    2.76    0.85
  13   1   2    1.56    0.62
  12  -2  -2    1.22    0.63
  11  -2  -2    9.12    1.28
  11  -2  -2   10.80    1.17
  10  -2  -2   -0.14    0.39
  10  -2  -2   -0.47    0.48
   9  -2  -2    0.09    0.41
   9  -2  -2    0.10    0.44
   8  -2  -2   57.63    2.03
   8  -2  -2   60.51    2.37
   7  -2  -2   -0.02    0.37
   7  -2  -2    0.27    0.33
   6  -2  -2    0.00    0.36
   6  -2  -2   -0.19    0.25
   5  -2  -2   48.90    1.52
   5  -2  -2   49.45    1.78
   4  -2  -2   11.04    0.73
   4  -2  -2   10.69    0.63
   3  -2  -2    2.41    0.33
   3  -2  -2    2.88    0.40
   3  -2  -2    3.14    0.37
   2  -2  -2  104.76    2.29
   2  -2  -2  107.85    2.40
   2  -2  -2  106.48    2.49
   1  -2  -2  186.70    3.78
   1  -2  -2  184.44    3.79
   1  -2  -2  183.74    3.60
   0  -2  -2  483.98    9.23
   0  -2  -2  488.71    9.14
   0   2   2  473.47    8.78
  -1  -2  -2  129.40    2.67
   1   2   2  123.97    2.51
   2   2   2  181.31    3.58
   2   2   2  187.17    3.58
   3   2   2   56.42    1.39
   3   2   2   56.11    1.39
   4   2   2  132.74    2.79
   4   2   2  125.11    2.89
   5   2   2   79.49    1.96
   5   2   2   76.30    2.08
   6   2   2   14.11    0.75
   6   2   2   13.41    0.84
   7   2   2   32.36    1.24
   7   2   2   29.87    1.36
   8   2   2   61.88    1.95
   8   2   2   63.34    2.21
   9   2   2   19.64    1.11
   9   2   2   22.03    1.32
  10   2   2    8.53    0.99
  10   2   2    8.62    0.92
  11   2   2   39.30    1.73
  11   2   2   35.20    1.86
  12   2   2    2.33    0.75
  12   2   2    2.50    0.67
  13   2   2    0.07    0.46
  14   2   2    2.16    0.76
  11  -3  -2    0.38    0.60
  10  -3  -2    9.50    1.05
  10  -3  -2   14.85    1.50
   9  -3  -2    7.53    0.90
   9  -3  -2    6.19    0.98
   8  -3  -2   17.71    1.11
   8  -3  -2   15.96    1.22
   7  -3  -2    9.95    1.07
   7  -3  -2    7.30    0.77
   6  -3  -2   18.45    0.97
   6  -3  -2   18.83    1.23
   5  -3  -2   -0.62    0.27
   5  -3  -2   -0.06    0.26
   4  -3  -2   44.76    1.50
   4  -3  -2   43.98    1.36
   4  -3  -2   43.44    1.60
   3  -3  -2   92.31    2.34
   3  -3  -2   94.34    2.17
   3  -3  -2   89.90    2.42
   2  -3  -2   17.11    0.77
   2  -3  -2   17.37    0.68
   2  -3  -2   18.26    0.75
   1  -3  -2  115.08    2.41
   1  -3  -2  116.52    2.61
   1  -3  -2  115.80    2.56
   0  -3  -2  153.62    3.30
   0  -3  -2  158.02    3.15
   0   3   2  153.74    3.06
  -1  -3  -2   97.17    2.00
  -1  -3  -2  104.49    2.31
   1   3   2  103.67    2.13
  -2  -3  -2  276.29    5.47
  -2  -3  -2  270.59    5.14
   2   3   2  263.67    5.14
   3   3   2    0.43    0.21
   4   3   2   16.55    0.68
   4   3   2   17.49    0.73
   5   3   2   74.57    1.96
   5   3   2   72.45    1.88
   6   3   2  158.40    3.64
   6   3   2  147.80    3.41
   7   3   2   13.46    0.89
   7   3   2   12.25    0.77
   8   3   2   30.54    1.32
   8   3   2   32.75    1.45
   9   3   2    9.50    0.97
   9   3   2   10.68    0.96
  10   3   2   23.25    1.27
  10   3   2   23.76    1.43
  11   3   2   12.34    1.12
  11   3   2   11.32    1.22
  12   3   2   31.69    1.64
  13   3   2    0.37    0.50
  14   3   2   11.43    1.28
  11  -4  -2   14.81    1.64
  10  -4  -2    0.01    0.53
   9  -4  -2    0.86    0.50
   9  -4  -2    0.93    0.56
   8  -4  -2   12.62    0.97
   8  -4  -2   11.57    1.23
   7  -4  -2    0.66    0.41
   7  -4  -2    0.31    0.45
   6  -4  -2    7.56    0.73
   6  -4  -2    8.29    0.92
   5  -4  -2   57.77    2.07
   5  -4  -2   58.31    1.74
   4  -4  -2   -0.02    0.28
   4  -4  -2    0.73    0.35
   4  -4  -2   -0.07    0.23
   3  -4  -2    9.62    0.69
   3  -4  -2    9.18    0.70
   3  -4  -2    9.37    0.56
   2  -4  -2  110.85    2.69
   2  -4  -2  111.08    2.45
   2  -4  -2  109.96    2.71
   1  -4  -2    5.34    0.39
   1  -4  -2    5.07    0.41
   1  -4  -2    4.53    0.46
  -1   4   2    5.30    0.38
   0  -4  -2  173.57    3.54
   0   4   2  169.27    3.39
  -1  -4  -2  197.00    3.97
  -1  -4  -2  209.37    4.30
   1   4   2  199.30    3.94
  -2  -4  -2    6.88    0.28
  -2  -4  -2    7.05    0.52
   2   4   2    6.58    0.42
  -3  -4  -2   41.64    1.28
  -3  -4  -2   41.68    1.01
   3   4   2   38.27    1.13
   4   4   2   12.04    0.63
   5   4   2   87.34    2.17
   6   4   2   68.40    1.91
   7   4   2   14.56    0.86
   8   4   2    4.14    0.58
   8   4   2    4.73    0.67
   9   4   2   14.68    0.99
  10   4   2   -0.38    0.33
  11   4   2   16.41    1.15
  12   4   2   13.98    1.27
  13   4   2    0.92    0.56
  14   4   2    0.11    0.52
  10  -5  -2   13.70    1.60
   9  -5  -2    2.78    0.79
   8  -5  -2    4.15    0.85
   7  -5  -2   67.55    2.16
   7  -5  -2   62.24    2.54
   6  -5  -2    2.66    0.50
   6  -5  -2    2.04    0.59
   5  -5  -2   14.07    1.02
   5  -5  -2   17.12    1.12
   5  -5  -2   15.50    0.88
   4  -5  -2   63.34    2.07
   4  -5  -2   61.96    1.77
   4  -5  -2   57.90    2.02
   3  -5  -2    2.99    0.40
   3  -5  -2    2.79    0.47
   3  -5  -2    3.08    0.51
   2  -5  -2    9.02    0.64
   2  -5  -2    9.73    0.71
   2  -5  -2    8.99    0.53
   1  -5  -2  199.69    4.42
   1  -5  -2  198.56    4.28
  -1   5   2  194.96    3.95
   0  -5  -2    0.47    0.17
   0  -5  -2    0.19    0.21
   0   5   2    0.40    0.18
  -1  -5  -2   58.78    1.42
  -1  -5  -2   60.02    1.71
   1   5   2   58.47    1.44
  -2  -5  -2   87.80    2.19
  -2  -5  -2   82.03    1.80
   2   5   2   80.37    1.90
  -3  -5  -2   54.67    1.62
  -3  -5  -2   54.44    1.27
   3   5   2   53.45    1.44
  -4  -5  -2  114.52    2.81
  -4  -5  -2  114.11    2.50
   4   5   2  111.91    2.58
  -5  -5  -2   78.67    2.20
   5   5   2   76.03    2.00
   6   5   2   30.73    1.18
   7   5   2   30.67    1.24
   8   5   2   16.59    0.99
   9   5   2    7.67    0.82
  10   5   2   13.48    1.01
  11   5   2    2.33    0.60
  12   5   2    8.22    0.98
  13   5   2    6.22    0.95
  14   5   2   -0.03    0.49
   9  -6  -2   13.96    1.52
   8  -6  -2   14.41    1.50
   7  -6  -2    4.94    0.87
   6  -6  -2   39.86    1.54
   6  -6  -2   38.51    1.89
   5  -6  -2    5.46    0.78
   5  -6  -2    5.73    0.64
   5  -6  -2    5.20    0.77
   4  -6  -2    3.76    0.64
   4  -6  -2    3.24    0.62
   4  -6  -2    3.71    0.49
   3  -6  -2  106.87    2.92
   3  -6  -2  105.04    2.51
   3  -6  -2  103.46    2.93
   2  -6  -2    9.52    0.73
   2  -6  -2   10.10    0.79
  -2   6   2    9.07    0.57
   1  -6  -2    3.18    0.43
   1  -6  -2    2.68    0.45
  -1   6   2    3.45    0.37
   0  -6  -2  169.28    3.97
   0  -6  -2  173.86    3.72
   0   6   2  164.96    3.45
  -1  -6  -2    0.14    0.16
  -1  -6  -2    0.20    0.22
   1   6   2   -0.01    0.17
  -2  -6  -2   46.59    1.21
  -2  -6  -2   49.36    1.58
   2   6   2   45.26    1.28
  -3  -6  -2   50.43    1.25
  -3  -6  -2   50.86    1.63
   3   6   2   50.11    1.41
  -4  -6  -2    3.72    0.51
  -4  -6  -2    5.78    0.39
   4   6   2    5.13    0.49
  -5  -6  -2    6.01    0.47
  -5  -6  -2    5.36    0.60
   5   6   2    6.43    0.58
  -6  -6  -2  101.11    2.79
   6   6   2  104.81    2.61
   7   6   2    0.62    0.34
   8   6   2   49.66    1.76
   9   6   2    7.71    0.82
  10   6   2    1.27    0.49
  11   6   2   11.02    1.08
  12   6   2   11.55    1.15
  13   6   2    4.75    0.85
  14   6   2    4.76    0.88
   9  -7  -2    7.73    1.20
   8  -7  -2    4.57    0.96
   7  -7  -2   16.19    1.54
   6  -7  -2    3.27    0.74
   5  -7  -2   33.13    1.67
   5  -7  -2   34.30    1.69
   4  -7  -2   35.29    1.66
   4  -7  -2   35.92    1.63
   4  -7  -2   32.81    1.25
  -4   7   2   36.07    1.27
   3  -7  -2   12.45    0.97
   3  -7  -2   10.79    0.87
  -3   7   2   12.58    0.71
   2  -7  -2   68.48    2.10
   2  -7  -2   63.39    2.16
  -2   7   2   66.08    1.72
   1  -7  -2    5.13    0.64
   1  -7  -2    6.84    0.64
  -1   7   2    6.24    0.47
   0  -7  -2   -0.06    0.19
   0  -7  -2   -0.30    0.23
   0   7   2    0.05    0.19
  -1  -7  -2   98.10    2.66
  -1  -7  -2   98.03    2.32
   1   7   2   91.56    2.19
  -2  -7  -2    6.72    0.67
  -2  -7  -2    8.58    0.50
   2   7   2    8.58    0.53
  -3  -7  -2   43.60    1.19
  -3  -7  -2   42.57    1.56
   3   7   2   43.00    1.31
  -4  -7  -2   69.33    1.70
  -4  -7  -2   68.06    2.13
   4   7   2   69.07    1.84
  -5  -7  -2    0.85    0.39
  -5  -7  -2    1.05    0.27
   5   7   2    0.73    0.30
  -6  -7  -2    8.05    0.80
  -6  -7  -2    7.35    0.59
   6   7   2    6.96    0.67
  -7  -7  -2  126.42    3.43
   7   7   2  129.38    3.22
  -8  -7  -2    6.90    0.83
   8   7   2    5.16    0.68
   9   7   2   24.91    1.27
  10   7   2    7.66    0.87
  11   7   2    3.79    0.71
  12   7   2   10.35    1.11
  13   7   2   35.38    1.85
  14   7   2    5.52    0.94
   8  -8  -2   22.79    1.74
   7  -8  -2   -0.45    0.48
   6  -8  -2   23.11    1.57
   5  -8  -2    7.30    0.96
   5  -8  -2    9.58    1.09
   4  -8  -2    3.06    0.70
   4  -8  -2    2.53    0.59
   3  -8  -2    2.83    0.62
   3  -8  -2    3.34    0.63
   2  -8  -2   43.73    1.65
   2  -8  -2   42.35    1.76
  -2   8   2   43.19    1.32
   1  -8  -2   52.85    1.74
   1  -8  -2   46.93    1.84
  -1   8   2   49.75    1.42
   0  -8  -2    4.63    0.65
   0  -8  -2    6.36    0.61
   0   8   2    6.18    0.49
  -1  -8  -2   17.69    1.05
  -1  -8  -2   17.90    0.82
   1   8   2   19.15    0.79
  -2  -8  -2   73.28    1.87
  -2  -8  -2   73.01    2.29
   2   8   2   71.24    1.84
  -3  -8  -2    9.93    0.55
  -3  -8  -2    9.86    0.81
   3   8   2   10.93    0.65
  -4  -8  -2    0.26    0.18
  -4  -8  -2    0.20    0.30
   4   8   2    0.39    0.28
  -5  -8  -2   44.96    1.72
  -5  -8  -2   42.86    1.30
   5   8   2   42.78    1.44
  -6  -8  -2    0.36    0.27
  -6  -8  -2    0.38    0.35
   6   8   2    0.34    0.32
  -7  -8  -2    3.10    0.48
  -7  -8  -2    4.08    0.66
   7   8   2    3.74    0.59
  -8  -8  -2  132.82    3.37
  -8  -8  -2  130.39    3.65
   8   8   2  130.18    3.37
  -9  -8  -2    1.70    0.57
   9   8   2    1.58    0.50
 -10  -8  -2   10.11    1.10
  10   8   2   10.22    1.02
 -11  -8  -2   61.74    2.45
  11   8   2   58.49    2.26
 -12  -8  -2    4.70    0.94
  12   8   2    5.81    0.90
  13   8   2    3.19    0.77
  14   8   2   14.04    1.42
   7  -9  -2   14.13    1.54
   6  -9  -2   -0.44    0.44
   5  -9  -2   14.93    1.40
   5  -9  -2   12.55    1.32
   4  -9  -2   11.02    1.14
   4  -9  -2   11.51    1.20
   3  -9  -2    0.26    0.40
   3  -9  -2   -0.08    0.30
   2  -9  -2   22.61    1.33
   2  -9  -2   25.29    1.28
   1  -9  -2   27.13    1.45
   1  -9  -2   28.46    1.29
   0  -9  -2   16.31    0.91
   0  -9  -2   16.02    1.11
   0   9   2   16.18    0.77
  -1  -9  -2    8.23    0.63
  -1  -9  -2    8.00    0.84
   1   9   2    8.56    0.58
  -2  -9  -2    8.34    0.59
  -2  -9  -2    8.75    0.88
   2   9   2    9.32    0.61
  -3  -9  -2   50.49    1.49
  -3  -9  -2   51.77    1.93
   3   9   2   51.21    1.52
  -4  -9  -2    4.88    0.47
  -4  -9  -2    4.65    0.67
   4   9   2    4.12    0.51
  -5  -9  -2    0.02    0.18
  -5  -9  -2   -0.10    0.34
   5   9   2   -0.24    0.26
  -6  -9  -2   31.02    1.52
  -6  -9  -2   30.84    1.14
   6   9   2   30.42    1.27
  -7  -9  -2   30.70    1.22
  -7  -9  -2   30.84    1.54
   7   9   2   32.66    1.39
  -8  -9  -2    5.94    0.82
  -8  -9  -2    5.60    0.66
   8   9   2    6.58    0.77
  -9  -9  -2   43.98    1.95
  -9  -9  -2   47.98    1.78
   9   9   2   46.75    1.84
 -10  -9  -2    2.25    0.65
  10   9   2    1.47    0.52
 -11  -9  -2    0.71    0.57
  11   9   2    0.17    0.43
 -12  -9  -2   43.59    2.13
  12   9   2   41.34    1.97
 -13  -9  -2   -0.46    0.59
  13   9   2    0.12    0.48
 -14  -9  -2    1.07    0.80
  14   9   2    2.02    0.72
   6 -10  -2    7.75    1.18
   5 -10  -2    3.79    0.90
   5 -10  -2    5.62    0.94
   4 -10  -2   14.61    1.35
   4 -10  -2   11.00    1.27
   3 -10  -2   15.07    1.22
   3 -10  -2   16.88    1.22
   2 -10  -2    7.83    0.88
   2 -10  -2    6.67    0.90
   1 -10  -2   26.01    1.28
   1 -10  -2   24.72    1.43
   0 -10  -2    9.94    0.79
   0 -10  -2   10.49    1.06
  -1 -10  -2    0.38    0.40
  -1 -10  -2    0.30    0.27
  -2 -10  -2   18.61    1.18
  -2 -10  -2   18.20    0.91
   2  10   2   19.76    0.89
  -3 -10  -2   62.56    2.29
  -3 -10  -2   62.54    1.79
   3  10   2   62.55    1.79
  -4 -10  -2    2.20    0.55
  -4 -10  -2    2.40    0.38
   4  10   2    2.77    0.46
  -5 -10  -2   19.15    1.21
  -5 -10  -2   22.60    0.93
   5  10   2   20.82    1.02
  -6 -10  -2    8.95    0.95
  -6 -10  -2    9.37    0.66
   6  10   2    9.76    0.76
  -7 -10  -2   18.13    0.94
  -7 -10  -2   17.75    1.21
   7  10   2   20.00    1.08
  -8 -10  -2   30.77    1.30
  -8 -10  -2   29.73    1.61
   8  10   2   29.51    1.37
  -9 -10  -2    8.25    0.84
  -9 -10  -2    8.50    0.99
   9  10   2    8.11    0.91
 -10 -10  -2   29.63    1.69
 -10 -10  -2   27.52    1.42
  10  10   2   30.15    1.54
 -11 -10  -2    5.82    0.95
 -11 -10  -2    5.79    0.87
  11  10   2    5.26    0.82
 -12 -10  -2    1.37    0.70
  12  10   2    1.84    0.65
 -13 -10  -2   14.41    1.50
  13  10   2   15.82    1.46
 -14 -10  -2    9.26    1.30
  14  10   2   11.26    1.28
   5 -11  -2    1.95    0.83
   4 -11  -2   10.97    1.34
   3 -11  -2    9.13    1.16
   2 -11  -2    5.30    0.88
   1 -11  -2    9.23    1.07
   0 -11  -2    4.33    0.78
  -1 -11  -2    6.07    0.87
  -2 -11  -2   29.26    1.61
  -3 -11  -2   18.88    1.26
  -4 -11  -2   19.36    1.29
   4  11   2   23.56    1.04
  -5 -11  -2    3.23    0.68
   5  11   2    2.89    0.50
  -6 -11  -2   85.66    2.90
   6  11   2   82.85    2.39
  -7 -11  -2   14.88    1.15
   7  11   2   15.74    1.03
  -8 -11  -2    2.91    0.70
   8  11   2    3.68    0.64
  -9 -11  -2   24.03    1.51
   9  11   2   28.32    1.46
 -10 -11  -2    1.21    0.58
  10  11   2    1.41    0.54
 -11 -11  -2    4.11    0.85
  11  11   2    3.29    0.70
 -12 -11  -2   26.29    1.77
  12  11   2   30.54    1.69
 -13 -11  -2    0.31    0.66
  13  11   2    0.44    0.58
 -14 -11  -2    0.29    0.71
  14  11   2    0.41    0.59
   4 -12  -2    0.28    0.58
   3 -12  -2   23.64    1.68
   2 -12  -2    2.63    0.75
   1 -12  -2    5.03    0.91
   0 -12  -2    9.58    1.12
  -1 -12  -2    0.60    0.51
  -2 -12  -2   10.30    1.14
  -3 -12  -2   32.76    1.74
  -4 -12  -2   11.98    1.22
  -5 -12  -2   18.38    1.35
  -6 -12  -2   16.58    1.27
   6  12   2   21.44    1.11
  -7 -12  -2    8.33    1.01
   7  12   2    8.29    0.87
  -8 -12  -2   11.70    1.23
   8  12   2   11.96    1.04
  -9 -12  -2    3.42    0.79
   9  12   2    3.34    0.68
 -10 -12  -2   30.13    1.77
  10  12   2   30.79    1.58
 -11 -12  -2   15.55    1.49
  11  12   2   14.31    1.31
 -12 -12  -2   -0.52    0.54
  12  12   2    0.31    0.54
 -13 -12  -2    6.50    1.09
  13  12   2    6.01    0.99
   3 -13  -2    1.22    0.70
   2 -13  -2   39.14    2.21
   1 -13  -2    1.21    0.67
   0 -13  -2    5.30    0.94
  -1 -13  -2    3.75    0.81
  -2 -13  -2    1.30    0.59
  -3 -13  -2    6.97    1.00
  -4 -13  -2   20.75    1.45
  -5 -13  -2    3.76    0.79
  -6 -13  -2    0.72    0.52
  -7 -13  -2   -0.10    0.40
  -8 -13  -2    2.82    0.71
   8  13   2    5.32    0.76
  -9 -13  -2    5.02    0.88
   9  13   2    6.14    0.84
 -10 -13  -2    9.08    1.17
  10  13   2   11.68    1.16
 -11 -13  -2    8.65    1.21
  11  13   2   10.52    1.17
 -12 -13  -2    7.15    1.17
  12  13   2    8.22    1.08
 -13 -13  -2    1.88    0.83
  13  13   2    2.29    0.78
   1 -14  -2   21.39    1.72
   0 -14  -2    0.43    0.56
  -1 -14  -2    1.41    0.63
  -2 -14  -2   12.51    1.38
  -3 -14  -2    5.80    0.97
  -4 -14  -2    2.54    0.72
  -5 -14  -2   10.86    1.27
  -6 -14  -2   27.94    1.80
  -7 -14  -2    5.17    0.93
  -8 -14  -2   16.74    1.40
  -9 -14  -2    1.52    0.68
 -10 -14  -2    0.11    0.53
  10  14   2    0.15    0.50
 -11 -14  -2   11.29    1.38
  11  14   2   13.12    1.30
 -12 -14  -2    5.13    1.05
  12  14   2    4.42    0.92
   0 -15  -2   10.42    1.38
  -1 -15  -2    0.10    0.51
  -2 -15  -2    2.57    0.77
  -3 -15  -2    5.26    1.02
  -4 -15  -2   10.06    1.33
  -5 -15  -2    4.19    0.93
  -6 -15  -2    8.41    1.16
  -7 -15  -2    0.69    0.65
  -8 -15  -2    1.19    0.68
  -9 -15  -2    7.12    1.10
 -10 -15  -2    1.07    0.65
 -11 -15  -2    3.91    0.96
  -3 -16  -2    0.63    0.64
  -4 -16  -2    0.21    0.58
  -5 -16  -2    7.68    1.18
  -6 -16  -2    0.59    0.62
  -7 -16  -2    3.87    0.92
  -8 -16  -2    7.09    1.18
  -9 -16  -2   -0.18    0.60
 -10 -16  -2   13.71    1.60
  -8 -16   3    2.30    0.85
  -7 -16   3    1.51    0.75
  -6 -16   3    0.09    0.60
  -5 -16   3    4.83    1.01
  -4 -16   3    2.03    0.79
  -3 -16   3    1.95    0.76
  -8 -15   3    6.45    1.05
  -7 -15   3    5.38    0.98
  -6 -15   3    9.41    1.21
  -5 -15   3    0.19    0.53
  -4 -15   3    5.74    1.02
  -3 -15   3   11.25    1.34
  -2 -15   3    0.49    0.60
  -1 -15   3    7.09    1.17
   0 -15   3    5.23    1.08
  -9 -14   3    1.91    0.70
  -8 -14   3   10.29    1.20
  -7 -14   3    2.71    0.71
  -6 -14   3    0.44    0.55
  -5 -14   3   13.27    1.34
  -4 -14   3    4.96    0.88
  -3 -14   3    0.53    0.51
  -2 -14   3    9.63    1.21
  -1 -14   3    3.13    0.83
   0 -14   3    3.65    0.92
   1 -14   3   19.42    1.81
   2 -14   3    0.19    0.68
  12  13  -3    8.08    1.07
  11  13  -3    5.83    0.90
 -10 -13   3   12.41    1.34
  -9 -13   3    6.24    0.95
  -9 -13   3    6.15    0.94
  -8 -13   3    4.69    0.81
  -8 -13   3    5.17    0.89
  -7 -13   3    4.55    0.80
  -7 -13   3    3.52    0.70
  -6 -13   3    1.75    0.55
  -6 -13   3    2.34    0.64
  -5 -13   3    4.14    0.75
  -5 -13   3    3.24    0.72
  -4 -13   3   15.98    1.26
  -4 -13   3   16.14    1.16
  -3 -13   3    0.82    0.43
  -3 -13   3    0.78    0.54
  -2 -13   3    1.16    0.58
  -2 -13   3    1.04    0.48
  -1 -13   3   24.17    1.63
  -1 -13   3   21.90    1.38
   0 -13   3    2.06    0.66
   0 -13   3    1.00    0.51
   1 -13   3    0.97    0.60
   1 -13   3    0.34    0.44
   2 -13   3   23.40    1.73
   2 -13   3   24.94    1.65
   3 -13   3    1.05    0.60
   3 -13   3    0.66    0.69
  12  12  -3    0.16    0.50
 -12 -12   3   -0.36    0.58
  11  12  -3    1.39    0.60
 -11 -12   3    0.98    0.67
  10  12  -3   42.91    1.88
 -10 -12   3   37.13    1.97
   9  12  -3    6.97    0.85
  -9 -12   3    6.71    0.94
  -9 -12   3    7.26    0.96
   8  12  -3    1.94    0.52
  -8 -12   3    0.63    0.47
  -8 -12   3    1.08    0.53
  -7 -12   3   12.81    1.06
  -7 -12   3   13.28    1.24
  -6 -12   3    0.61    0.46
  -6 -12   3    0.59    0.42
  -5 -12   3   18.39    1.27
  -5 -12   3   19.42    1.22
  -4 -12   3   12.87    1.08
  -4 -12   3   15.12    1.09
  -3 -12   3   25.74    1.54
  -3 -12   3   27.85    1.45
  -2 -12   3    0.46    0.46
  -2 -12   3    0.47    0.39
  -1 -12   3    0.83    0.49
  -1 -12   3    1.57    0.52
   0 -12   3   17.49    1.36
   0 -12   3   17.77    1.25
   1 -12   3   12.38    1.23
   1 -12   3   12.52    1.31
   2 -12   3    3.71    0.77
   2 -12   3    3.82    0.85
   3 -12   3   11.38    1.33
   3 -12   3   11.23    1.26
   4 -12   3    0.49    0.70
   4 -12   3    2.36    0.73
   5 -12   3   -0.19    0.47
  13  11  -3    1.44    0.68
 -13 -11   3    1.04    0.73
  12  11  -3    6.04    0.95
 -12 -11   3    6.48    1.06
  11  11  -3    4.96    0.84
 -11 -11   3    4.13    0.90
  10  11  -3    5.79    0.82
 -10 -11   3    6.53    0.98
   9  11  -3   28.39    1.40
  -9 -11   3   28.17    1.60
  -9 -11   3   28.32    1.57
   8  11  -3    0.30    0.39
  -8 -11   3   -0.07    0.39
  -8 -11   3   -0.74    0.30
   7  11  -3    3.41    0.56
  -7 -11   3    3.84    0.71
  -7 -11   3    3.48    0.68
   6  11  -3    9.60    0.73
  -6 -11   3    7.26    0.90
  -6 -11   3    8.40    0.93
  -5 -11   3    0.38    0.40
  -5 -11   3   -0.02    0.34
  -4 -11   3   33.14    1.65
  -4 -11   3   37.59    1.62
  -3 -11   3   21.61    1.30
  -3 -11   3   21.33    1.22
  -2 -11   3   28.41    1.51
  -2 -11   3   28.79    1.44
  -1 -11   3   12.21    0.98
  -1 -11   3    9.27    1.02
   0 -11   3    6.87    0.92
   0 -11   3   10.07    1.04
   1 -11   3    2.49    0.60
   1 -11   3    2.66    0.72
   2 -11   3    4.97    0.85
   2 -11   3    3.37    0.70
   3 -11   3   -0.41    0.43
   3 -11   3    0.65    0.48
   4 -11   3   30.83    1.79
   4 -11   3   25.85    1.78
   5 -11   3    1.03    0.59
   6 -11   3    0.78    0.61
  13  10  -3    7.69    1.10
 -13 -10   3    6.95    1.16
  12  10  -3    3.68    0.81
 -12 -10   3    3.62    0.89
  11  10  -3   13.29    1.22
 -11 -10   3   14.15    1.42
  10  10  -3    1.44    0.52
 -10 -10   3    1.29    0.57
   9  10  -3    6.57    0.82
  -9 -10   3    6.27    0.90
  -9 -10   3    7.04    0.90
   8  10  -3   25.97    1.29
  -8 -10   3   27.28    1.50
  -8 -10   3   29.15    1.49
   7  10  -3    0.45    0.37
  -7 -10   3    0.48    0.40
  -7 -10   3    0.64    0.43
   6  10  -3   -0.06    0.29
  -6 -10   3    0.05    0.35
  -6 -10   3   -0.14    0.34
   5  10  -3   46.66    1.47
  -5 -10   3   47.80    1.88
  -5 -10   3   48.09    1.83
  -4 -10   3   10.45    0.86
  -4 -10   3    9.37    0.92
  -3 -10   3   26.22    1.36
  -3 -10   3   26.17    1.30
  -2 -10   3   62.33    2.26
  -2 -10   3   62.98    2.15
  -1 -10   3   34.86    1.53
  -1 -10   3   33.26    1.61
   0 -10   3   11.94    0.96
   0 -10   3   12.59    1.03
   1 -10   3   19.53    1.23
   1 -10   3   18.98    1.26
   2 -10   3   22.58    1.38
   2 -10   3   26.37    1.51
   3 -10   3   43.17    1.98
   3 -10   3   41.94    2.07
   4 -10   3    6.08    0.93
   4 -10   3    7.36    1.06
   5 -10   3    7.18    1.07
   6 -10   3    1.07    0.60
   7 -10   3    4.09    0.97
  13   9  -3   -0.18    0.48
 -13  -9   3   -0.42    0.52
  12   9  -3    9.79    1.13
 -12  -9   3    7.79    1.20
  11   9  -3    0.47    0.47
 -11  -9   3    0.74    0.60
  10   9  -3   29.35    1.51
 -10  -9   3   30.88    1.75
   9   9  -3   25.65    1.32
  -9  -9   3   25.42    1.53
  -9  -9   3   23.94    1.33
   8   9  -3    0.08    0.33
  -8  -9   3    0.19    0.35
  -8  -9   3   -0.01    0.42
   7   9  -3    8.58    0.79
  -7  -9   3    7.27    0.88
  -7  -9   3    8.53    0.85
   6   9  -3    1.93    0.42
  -6  -9   3    1.10    0.43
  -6  -9   3    1.98    0.48
   5   9  -3   11.35    0.72
  -5  -9   3    9.85    0.82
  -5  -9   3    8.50    0.86
   4   9  -3   47.11    1.35
  -4  -9   3   42.67    1.69
  -4  -9   3   45.23    1.71
   3   9  -3   17.91    0.69
  -3  -9   3   17.04    1.05
  -3  -9   3   16.42    1.00
  -2  -9   3   78.60    2.47
  -2  -9   3   79.72    2.43
  -1  -9   3   16.83    1.09
  -1  -9   3   16.65    1.02
   0  -9   3    8.39    0.85
   0  -9   3    6.73    0.79
   1  -9   3    0.87    0.42
   1  -9   3    0.98    0.39
   2  -9   3   99.20    3.06
   2  -9   3  101.42    3.15
   3  -9   3    0.09    0.33
   3  -9   3    0.25    0.46
   4  -9   3    7.98    1.02
   4  -9   3    9.86    1.12
   5  -9   3    8.89    1.13
   6  -9   3    2.21    0.70
   7  -9   3    5.58    1.01
   8  -9   3    7.53    1.27
  13   8  -3    1.67    0.68
  12   8  -3    4.82    0.84
  11   8  -3   40.50    1.88
 -11  -8   3   41.12    2.12
  10   8  -3    3.93    0.71
 -10  -8   3    4.52    0.82
   9   8  -3   -0.04    0.35
  -9  -8   3    0.24    0.41
  -9  -8   3   -0.29    0.41
   8   8  -3  102.41    2.82
  -8  -8   3  100.42    2.90
  -8  -8   3   97.56    3.11
   7   8  -3   17.30    1.00
  -7  -8   3   17.04    1.02
  -7  -8   3   17.42    1.16
   6   8  -3   57.01    1.75
  -6  -8   3   57.60    2.04
  -6  -8   3   56.76    1.91
   5   8  -3   59.34    1.70
  -5  -8   3   59.34    1.93
  -5  -8   3   57.49    1.98
   4   8  -3    0.10    0.23
  -4  -8   3    0.13    0.29
  -4  -8   3    0.14    0.26
   3   8  -3   22.83    0.80
  -3  -8   3   23.60    1.12
  -3  -8   3   24.49    1.13
   2   8  -3   12.74    0.50
  -2  -8   3   13.16    0.87
  -2  -8   3   13.09    0.84
  -1  -8   3   80.63    2.33
  -1  -8   3   72.65    2.30
   0  -8   3    4.25    0.64
   0  -8   3    5.72    0.67
   1  -8   3   14.95    0.98
   1  -8   3   16.02    1.06
   2  -8   3   -0.02    0.37
   2  -8   3    0.12    0.28
   3  -8   3   40.62    1.79
   3  -8   3   42.41    1.83
   4  -8   3    0.11    0.41
   4  -8   3    0.44    0.39
   5  -8   3   13.34    1.29
   6  -8   3   16.75    1.36
   7  -8   3    1.40    0.58
   8  -8   3    5.19    1.04
   9  -8   3    8.58    1.33
  13   7  -3   18.86    1.46
  12   7  -3    2.80    0.70
  11   7  -3    5.20    0.84
  10   7  -3   40.90    1.79
   9   7  -3   24.22    1.30
  -9  -7   3   26.72    1.34
   8   7  -3    0.21    0.36
  -8  -7   3   -0.27    0.35
  -8  -7   3   -0.32    0.37
   7   7  -3   65.51    2.03
  -7  -7   3   68.91    2.12
  -7  -7   3   67.04    2.33
   6   7  -3    0.91    0.34
  -6  -7   3    0.54    0.34
  -6  -7   3   -0.17    0.33
   5   7  -3   22.78    0.97
  -5  -7   3   24.44    1.17
  -5  -7   3   23.53    1.07
   4   7  -3   93.90    2.23
  -4  -7   3   91.79    2.49
  -4  -7   3   95.47    2.60
   3   7  -3    9.03    0.50
  -3  -7   3    8.83    0.70
  -3  -7   3   10.50    0.70
   2   7  -3   10.07    0.44
  -2  -7   3    8.62    0.67
  -2  -7   3   10.24    0.71
  -1  -7   3   75.16    2.19
  -1  -7   3   74.28    2.19
   0  -7   3    6.00    0.64
   0  -7   3    6.79    0.70
   1  -7   3    0.07    0.29
   1  -7   3    0.17    0.26
   2  -7   3   63.82    2.15
   2  -7   3   66.12    2.18
   3  -7   3    8.65    0.93
   3  -7   3    7.68    0.85
   4  -7   3    2.60    0.55
   4  -7   3    2.64    0.60
   5  -7   3   28.28    1.58
   6  -7   3    3.25    0.70
   7  -7   3   10.29    1.21
   8  -7   3    8.47    1.20
   9  -7   3    5.01    1.04
  13   6  -3    7.74    1.11
  12   6  -3   14.81    1.39
  11   6  -3    3.50    0.69
  10   6  -3   10.35    1.04
   9   6  -3   23.50    1.28
  -9  -6   3   24.87    1.33
   8   6  -3   26.35    1.27
  -8  -6   3   27.04    1.29
   7   6  -3    0.21    0.32
  -7  -6   3   -0.27    0.34
   6   6  -3    3.20    0.48
  -6  -6   3    3.93    0.52
  -6  -6   3    3.47    0.58
   5   6  -3    9.98    0.64
  -5  -6   3    9.93    0.68
  -5  -6   3   10.80    0.83
   4   6  -3   17.26    0.74
  -4  -6   3   16.54    0.93
  -4  -6   3   18.42    0.86
   3   6  -3  143.47    3.00
  -3  -6   3  144.53    3.46
  -3  -6   3  146.87    3.36
   2   6  -3   25.61    0.75
  -2  -6   3   27.64    1.04
  -2  -6   3   26.19    1.07
   1   6  -3    1.63    0.16
  -1  -6   3    1.62    0.33
  -1  -6   3    1.93    0.36
   0  -6   3   60.20    1.81
   0  -6   3   59.09    1.83
   1  -6   3    8.08    0.65
   1  -6   3    7.44    0.61
   2  -6   3    3.89    0.56
   2  -6   3    3.45    0.53
   3  -6   3   64.39    2.15
   3  -6   3   68.15    2.23
   4  -6   3    0.35    0.38
   4  -6   3   -0.34    0.23
   5  -6   3    9.26    0.99
   6  -6   3   30.41    1.65
   7  -6   3   -0.11    0.39
   8  -6   3   10.87    1.28
   9  -6   3    3.81    0.88
  10  -6   3    7.32    1.19
  13   5  -3    9.63    1.18
  12   5  -3    4.53    0.84
  11   5  -3    1.36    0.56
  10   5  -3    7.92    0.92
   9   5  -3   17.31    1.11
   8   5  -3    1.27    0.45
   7   5  -3   44.45    1.58
  -7  -5   3   45.45    1.60
   6   5  -3    1.26    0.36
  -6  -5   3    1.44    0.37
   5   5  -3    7.76    0.57
  -5  -5   3    6.60    0.68
  -5  -5   3    7.24    0.58
   4   5  -3   38.71    1.18
  -4  -5   3   39.86    1.25
  -4  -5   3   39.08    1.42
   3   5  -3   80.18    1.88
  -3  -5   3   84.99    2.23
  -3  -5   3   83.17    2.05
   2   5  -3   -0.03    0.14
  -2  -5   3    0.32    0.22
  -2  -5   3    0.18    0.18
   1   5  -3   56.82    1.21
  -1  -5   3   58.05    1.61
  -1  -5   3   59.81    1.69
   0  -5   3   20.94    0.87
   0  -5   3   21.20    0.93
   1  -5   3  102.10    2.52
   1  -5   3   93.08    2.52
   2  -5   3   58.72    1.87
   2  -5   3   61.52    1.87
   3  -5   3   -0.07    0.13
   3  -5   3   -0.24    0.20
   3  -5   3    0.73    0.36
   4  -5   3   76.68    2.47
   4  -5   3   81.36    1.78
   5  -5   3    6.03    0.81
   5  -5   3    5.68    0.47
   6  -5   3    0.30    0.39
   7  -5   3   42.12    2.00
   8  -5   3    0.52    0.51
   9  -5   3    1.99    0.67
  10  -5   3   14.37    1.57
  11  -5   3    0.06    0.59
  13   4  -3   -0.04    0.53
  12   4  -3    1.84    0.65
  11   4  -3    7.71    0.97
  10   4  -3    0.83    0.48
   9   4  -3    4.79    0.72
   8   4  -3   75.75    2.33
   7   4  -3    0.41    0.34
   6   4  -3   29.42    1.18
   5   4  -3   12.53    0.70
  -5  -4   3   11.37    0.66
   4   4  -3    0.14    0.20
  -4  -4   3    0.35    0.27
  -4  -4   3    0.71    0.24
   3   4  -3    0.67    0.21
  -3  -4   3    0.53    0.26
  -3  -4   3    0.49    0.19
   2   4  -3  148.15    2.92
  -2  -4   3  150.08    3.13
  -2  -4   3  139.67    3.29
   1   4  -3  273.98    5.09
  -1  -4   3  277.74    5.72
  -1  -4   3  277.48    5.57
   0  -4   3   30.31    1.07
   1  -4   3   45.53    1.38
   1  -4   3   44.73    1.42
   2  -4   3  184.46    4.18
   2  -4   3  181.56    4.10
   3  -4   3   71.48    2.07
   3  -4   3   67.72    2.08
   3  -4   3   71.43    1.49
   4  -4   3    0.52    0.22
   4  -4   3    0.25    0.28
   5  -4   3   44.33    1.27
   5  -4   3   46.35    1.82
   6  -4   3    5.97    0.55
   6  -4   3    7.03    0.85
   7  -4   3    7.92    0.69
   7  -4   3    8.89    1.01
   8  -4   3   49.89    2.23
   9  -4   3    0.87    0.56
  10  -4   3   -0.39    0.48
  11  -4   3    8.71    1.30
  13   3  -3   10.29    1.24
  12   3  -3   14.30    1.37
  11   3  -3    2.70    0.65
  10   3  -3    0.23    0.43
   9   3  -3   33.92    1.56
   8   3  -3    1.75    0.45
   7   3  -3   61.25    1.93
   6   3  -3    3.00    0.47
   5   3  -3   41.09    1.33
   4   3  -3    0.63    0.24
   3   3  -3  102.83    2.30
  -3  -3   3  107.84    2.60
  -3  -3   3  104.20    2.28
   2   3  -3  376.45    6.96
  -2  -3   3  372.89    7.51
  -2  -3   3  372.30    7.21
   1   3  -3  184.96    3.47
  -1  -3   3  185.07    3.71
  -1  -3   3  179.07    3.88
   0   3  -3  208.16    3.88
   0  -3   3  213.55    4.33
   0  -3   3  216.98    4.48
   1  -3   3   85.49    2.12
   1  -3   3   82.78    2.01
   2  -3   3   91.34    1.78
   2  -3   3   95.48    2.29
   2  -3   3   89.45    2.33
   3  -3   3   23.69    0.68
   3  -3   3   23.79    1.04
   4  -3   3  141.91    3.55
   4  -3   3  141.63    2.90
   5  -3   3    2.78    0.38
   5  -3   3    2.33    0.47
   6  -3   3    6.80    0.59
   6  -3   3    5.58    0.77
   7  -3   3   84.82    2.87
   7  -3   3   91.34    2.34
   8  -3   3    9.56    1.11
   8  -3   3   11.16    0.82
   9  -3   3   31.58    1.38
   9  -3   3   29.88    1.77
  10  -3   3    4.16    0.88
  11  -3   3    0.53    0.61
  12  -3   3    4.37    1.02
  13   2  -3   -0.18    0.55
  12   2  -3    1.55    0.64
  11   2  -3   19.96    1.34
  10   2  -3    7.97    0.96
   9   2  -3   -0.36    0.30
   8   2  -3   80.25    2.44
   7   2  -3   16.54    0.94
   6   2  -3   33.46    1.26
   5   2  -3   28.11    1.07
   4   2  -3  113.91    2.60
   3   2  -3   13.53    0.61
   2   2  -3  103.32    2.19
  -2  -2   3  104.36    2.44
  -2  -2   3  104.43    2.11
   1   2  -3  131.96    2.56
  -1  -2   3  129.37    2.58
  -1  -2   3  128.23    2.84
   0   2  -3   -0.02    0.11
   0  -2   3   -0.01    0.15
   0  -2   3    0.01    0.14
   1  -2   3    2.10    0.16
   1  -2   3    2.22    0.28
   1  -2   3    2.10    0.28
   2  -2   3   50.61    1.45
   2  -2   3   51.59    1.11
   3  -2   3   88.98    2.33
   3  -2   3   93.96    1.94
   4  -2   3    1.22    0.25
   4  -2   3    0.50    0.27
   5  -2   3   22.39    1.11
   5  -2   3   21.42    0.83
   6  -2   3   27.27    1.32
   6  -2   3   27.22    1.04
   7  -2   3    2.56    0.45
   7  -2   3    3.61    0.63
   8  -2   3   69.04    2.11
   8  -2   3   74.73    2.63
   9  -2   3    1.41    0.56
   9  -2   3    2.05    0.51
  10  -2   3    4.24    0.71
  10  -2   3    4.75    0.89
  11  -2   3   17.03    1.64
  12  -2   3    0.40    0.63
  13   1  -3   19.17    1.53
  12   1  -3    0.89    0.58
  11   1  -3    1.99    0.66
  10   1  -3   30.57    1.57
   9   1  -3    5.47    0.76
   8   1  -3   20.12    1.14
   7   1  -3   85.70    2.42
   6   1  -3    9.22    0.70
   5   1  -3   25.17    1.02
   4   1  -3  178.82    3.78
   3   1  -3    3.93    0.38
   2   1  -3   77.96    1.75
   1   1  -3   69.06    1.52
  -1  -1   3   71.29    1.69
   0   1  -3    6.55    0.30
   0  -1   3    6.73    0.39
   1  -1   3  137.16    2.97
   1  -1   3  142.57    2.67
   2  -1   3   65.32    1.39
   2  -1   3   64.49    1.64
   3  -1   3  115.41    2.72
   3  -1   3  115.68    2.38
   4  -1   3    4.65    0.39
   4  -1   3    4.21    0.47
   5  -1   3    1.35    0.30
   5  -1   3    0.70    0.29
   6  -1   3   81.35    2.10
   6  -1   3   83.41    2.48
   7  -1   3   54.23    1.71
   7  -1   3   57.64    2.06
   8  -1   3   11.25    0.81
   8  -1   3   14.19    1.10
   9  -1   3   18.40    1.28
   9  -1   3   17.68    1.06
  10  -1   3    1.08    0.56
  10  -1   3    2.24    0.55
  11  -1   3    2.33    0.60
  11  -1   3    4.03    0.84
  12  -1   3   21.72    1.68
  12  -1   3   22.15    1.39
  13  -1   3    0.57    0.61
  12   0  -3    9.08    1.13
  11   0  -3    5.83    0.90
  10   0  -3    4.02    0.72
   9   0  -3   36.85    1.65
   8   0  -3    0.70    0.38
   7   0  -3   10.00    0.80
   6   0  -3   68.09    2.00
   6   0  -3   68.31    2.24
   5   0  -3    2.26    0.45
   5   0  -3    2.72    0.43
   4   0  -3    6.71    0.52
   3   0  -3  135.15    2.90
   2   0  -3   14.06    0.58
   1   0  -3    3.16    0.17
   1   0  -3    3.89    0.31
   0   0  -3  326.89    5.93
   0   0   3  315.79    6.21
   1   0   3  199.37    3.78
   1   0   3  201.76    3.99
   2   0   3  202.02    3.83
   2   0   3  199.03    4.08
   3   0   3   96.12    2.02
   3   0   3   91.01    2.19
   4   0   3    3.27    0.39
   4   0   3    3.56    0.36
   5   0   3   63.80    1.90
   5   0   3   67.59    1.71
   6   0   3   30.45    1.11
   6   0   3   32.27    1.33
   7   0   3   21.11    1.01
   7   0   3   19.85    1.15
   8   0   3    0.69    0.43
   8   0   3    0.69    0.37
   9   0   3    0.10    0.35
   9   0   3    0.14    0.37
  10   0   3   28.35    1.40
  10   0   3   29.00    1.69
  11   0   3    6.70    0.86
  11   0   3    5.75    0.95
  12   0   3    0.55    0.56
  12   0   3    0.08    0.41
  13   0   3    3.89    0.83
  13   0   3    3.04    0.87
  12  -1  -3    1.07    0.62
  11  -1  -3    8.77    1.06
  10  -1  -3   17.22    1.21
   9  -1  -3    0.14    0.41
   8  -1  -3   36.65    1.80
   8  -1  -3   36.63    1.57
   7  -1  -3   18.00    1.02
   7  -1  -3   18.82    1.23
   6  -1  -3   -0.19    0.35
   6  -1  -3   -0.07    0.27
   5  -1  -3   15.59    0.82
   5  -1  -3   15.42    0.97
   4  -1  -3    2.26    0.42
   4  -1  -3    2.01    0.35
   3  -1  -3   86.66    2.22
   3  -1  -3   85.56    2.05
   2  -1  -3  346.39    6.62
   2  -1  -3  349.95    6.76
   2  -1  -3  348.50    6.97
   1  -1  -3    0.45    0.18
   1  -1  -3    0.07    0.11
   0  -1  -3   15.74    0.55
   0  -1  -3   14.68    0.47
   1   1   3  142.78    2.83
   1   1   3  145.21    2.84
   2   1   3    2.33    0.27
   2   1   3    2.05    0.22
   3   1   3   80.70    1.87
   3   1   3   79.56    1.80
   4   1   3  177.41    3.60
   4   1   3  173.44    3.80
   5   1   3   90.51    2.34
   5   1   3   88.76    2.15
   6   1   3   54.11    1.79
   6   1   3   57.82    1.64
   7   1   3   24.12    1.06
   7   1   3   23.16    1.21
   8   1   3   80.48    2.32
   8   1   3   82.90    2.64
   9   1   3   11.67    0.87
   9   1   3   12.02    1.14
  10   1   3   12.74    0.98
  10   1   3   15.44    1.25
  11   1   3   20.82    1.46
  11   1   3   17.89    1.21
  12   1   3   -0.93    0.35
  12   1   3   -0.21    0.41
  13   1   3    2.71    0.73
  13   1   3    4.00    0.95
  11  -2  -3    0.62    0.56
  10  -2  -3    1.74    0.61
   9  -2  -3   24.65    1.53
   9  -2  -3   20.70    1.28
   8  -2  -3    5.18    0.81
   8  -2  -3    6.56    0.80
   7  -2  -3    5.37    0.67
   7  -2  -3    6.08    0.84
   6  -2  -3   35.75    1.56
   6  -2  -3   32.33    1.32
   5  -2  -3   27.03    1.26
   5  -2  -3   26.19    1.09
   4  -2  -3   29.38    1.20
   4  -2  -3   28.25    1.06
   3  -2  -3   60.25    1.62
   3  -2  -3   60.35    1.76
   3  -2  -3   61.13    1.62
   2  -2  -3   16.72    0.73
   2  -2  -3   16.85    0.67
   2  -2  -3   16.77    0.68
   1  -2  -3   72.14    1.73
   1  -2  -3   74.92    1.71
   1  -2  -3   74.42    1.71
   0  -2  -3  435.67    8.32
   0   2   3  428.49    7.98
  -1  -2  -3  154.29    3.11
   1   2   3  148.40    2.96
   1   2   3  143.47    2.83
   2   2   3   36.73    0.84
   2   2   3   38.31    1.02
   3   2   3  153.88    3.22
   3   2   3  160.49    3.22
   4   2   3  145.74    3.15
   4   2   3  153.35    3.27
   5   2   3   87.12    2.13
   5   2   3   86.81    2.23
   6   2   3   33.40    1.28
   6   2   3   33.14    1.19
   7   2   3   11.30    0.85
   7   2   3   10.85    0.76
   8   2   3  102.44    2.96
   8   2   3   96.22    2.64
   9   2   3    0.86    0.43
   9   2   3    0.77    0.47
  10   2   3    7.21    0.82
  10   2   3    8.83    1.02
  11   2   3   11.22    1.08
  11   2   3   11.04    1.22
  12   2   3    2.92    0.65
  12   2   3    2.86    0.78
  13   2   3    4.45    0.82
  13   2   3    3.51    0.91
  14   2   3    1.28    0.63
  11  -3  -3   17.74    1.36
  10  -3  -3    6.67    0.93
  10  -3  -3    8.21    1.20
   9  -3  -3   -0.40    0.41
   9  -3  -3    1.01    0.51
   8  -3  -3   18.82    1.16
   8  -3  -3   19.40    1.39
   7  -3  -3    4.74    0.77
   7  -3  -3    3.90    0.61
   6  -3  -3    2.29    0.54
   6  -3  -3    2.01    0.46
   5  -3  -3   39.42    1.61
   5  -3  -3   38.21    1.38
   4  -3  -3    0.07    0.23
   4  -3  -3   -0.13    0.26
   4  -3  -3   -0.07    0.27
   3  -3  -3    0.70    0.26
   3  -3  -3    0.78    0.28
   3  -3  -3    0.62    0.30
   2  -3  -3  124.26    2.73
   2  -3  -3  123.97    2.85
   2  -3  -3  124.06    2.91
   1  -3  -3   96.89    2.24
   1  -3  -3   96.36    2.15
   1  -3  -3   97.36    2.26
   0  -3  -3  393.10    7.47
   0  -3  -3  384.67    7.62
   0   3   3  383.96    7.24
  -1  -3  -3    2.29    0.15
  -1  -3  -3    2.59    0.31
   1   3   3    2.00    0.26
  -2  -3  -3  142.73    3.09
   2   3   3  139.38    2.92
   3   3   3   45.28    1.23
   3   3   3   44.02    1.05
   4   3   3   24.97    0.90
   4   3   3   25.02    0.83
   5   3   3  211.39    4.50
   5   3   3  208.38    4.36
   6   3   3    9.89    0.69
   6   3   3   10.27    0.68
   7   3   3   51.02    1.62
   7   3   3   47.94    1.71
   8   3   3    3.03    0.57
   8   3   3    3.67    0.56
   9   3   3   12.04    0.91
   9   3   3   13.23    1.03
  10   3   3    0.18    0.44
  10   3   3    0.91    0.43
  11   3   3    9.12    0.97
  11   3   3    8.72    1.06
  12   3   3   28.06    1.67
  12   3   3   26.96    1.52
  13   3   3   -0.25    0.45
  14   3   3    3.95    0.88
  10  -4  -3   10.70    1.33
   9  -4  -3    0.68    0.52
   9  -4  -3    0.09    0.41
   8  -4  -3    0.89    0.52
   8  -4  -3   -0.12    0.40
   7  -4  -3   42.10    1.94
   7  -4  -3   42.17    1.65
   6  -4  -3    1.27    0.50
   6  -4  -3    1.27    0.38
   5  -4  -3    7.33    0.84
   5  -4  -3    7.35    0.70
   4  -4  -3   36.01    1.40
   4  -4  -3   38.29    1.54
   4  -4  -3   36.42    1.30
   3  -4  -3   26.67    1.15
   3  -4  -3   26.15    1.02
   3  -4  -3   26.87    1.11
   2  -4  -3    2.52    0.37
   2  -4  -3    2.09    0.37
   2  -4  -3    1.66    0.31
   1  -4  -3  137.29    3.19
   1  -4  -3  145.16    3.12
  -1   4   3  137.60    2.96
   0  -4  -3    0.33    0.15
   0  -4  -3    0.02    0.17
   0   4   3    0.10    0.16
  -1  -4  -3   15.68    0.69
  -1  -4  -3   13.98    0.44
   1   4   3   14.74    0.61
  -2  -4  -3  110.66    2.59
   2   4   3  106.29    2.38
  -3  -4  -3   23.03    0.91
   3   4   3   22.66    0.83
   4   4   3   47.87    1.38
   5   4   3   34.56    1.19
   6   4   3    3.19    0.45
   6   4   3    3.83    0.49
   7   4   3   32.06    1.29
   7   4   3   32.99    1.33
   8   4   3   25.63    1.21
   8   4   3   27.20    1.28
   9   4   3    4.53    0.70
   9   4   3    5.49    0.70
  10   4   3   10.66    0.98
  10   4   3    9.41    1.00
  11   4   3   14.05    1.29
  11   4   3   11.83    1.10
  12   4   3    0.30    0.47
  13   4   3   13.30    1.28
  14   4   3    0.44    0.52
  10  -5  -3    1.18    0.72
   9  -5  -3   21.17    1.62
   8  -5  -3   18.12    1.21
   8  -5  -3   18.25    1.43
   7  -5  -3   15.10    1.21
   7  -5  -3   17.52    1.11
   6  -5  -3   25.78    1.24
   6  -5  -3   26.57    1.50
   5  -5  -3   13.81    0.89
   5  -5  -3   12.54    1.03
   5  -5  -3   11.61    0.94
   4  -5  -3    1.12    0.38
   4  -5  -3    0.43    0.39
   4  -5  -3    0.93    0.41
   3  -5  -3   54.96    1.83
   3  -5  -3   59.63    1.88
   3  -5  -3   56.23    1.63
   2  -5  -3    5.85    0.58
   2  -5  -3    6.52    0.52
   2  -5  -3    5.43    0.57
  -2   5   3    6.63    0.51
   1  -5  -3   17.56    0.80
   1  -5  -3   20.74    0.95
  -1   5   3   20.45    0.78
   0  -5  -3   25.26    1.02
   0  -5  -3   25.17    0.84
   0   5   3   24.64    0.84
  -1  -5  -3   19.10    0.85
  -1  -5  -3   18.35    0.60
   1   5   3   18.86    0.72
  -2  -5  -3    8.45    0.61
  -2  -5  -3    7.95    0.31
   2   5   3    9.24    0.52
  -3  -5  -3  151.57    3.03
  -3  -5  -3  158.70    3.58
   3   5   3  152.85    3.29
  -4  -5  -3   28.21    1.13
   4   5   3   29.81    1.04
  -5  -5  -3    0.85    0.35
   5   5   3    0.56    0.27
   6   5   3  194.36    4.26
   7   5   3    0.66    0.33
   8   5   3    1.03    0.39
   9   5   3   18.51    1.11
  10   5   3   -0.11    0.35
  11   5   3    5.62    0.80
  12   5   3   22.75    1.41
  13   5   3    5.29    0.89
  14   5   3    0.39    0.53
   9  -6  -3   18.68    1.77
   8  -6  -3   -0.18    0.47
   7  -6  -3    7.30    1.02
   6  -6  -3   37.68    1.85
   6  -6  -3   36.43    1.52
   5  -6  -3    7.50    0.88
   5  -6  -3    9.44    0.82
   5  -6  -3    9.73    1.01
   4  -6  -3   17.36    0.93
   4  -6  -3   18.73    1.15
   4  -6  -3   19.36    1.20
   3  -6  -3   18.67    0.91
   3  -6  -3   20.24    1.13
   3  -6  -3   20.22    1.09
  -3   6   3   19.32    0.90
   2  -6  -3   42.61    1.57
   2  -6  -3   41.95    1.50
  -2   6   3   41.34    1.30
   1  -6  -3   10.71    0.67
   1  -6  -3   11.42    0.79
  -1   6   3   10.53    0.60
   0  -6  -3   45.60    1.55
   0  -6  -3   45.48    1.32
   0   6   3   46.51    1.31
  -1  -6  -3  133.34    2.86
  -1  -6  -3  130.16    3.26
   1   6   3  136.33    2.92
  -2  -6  -3  120.96    2.98
  -2  -6  -3  114.78    2.45
   2   6   3  117.67    2.64
  -3  -6  -3   16.21    0.54
  -3  -6  -3   17.15    0.89
   3   6   3   18.02    0.79
  -4  -6  -3   27.14    0.78
  -4  -6  -3   27.27    1.16
   4   6   3   25.63    1.01
  -5  -6  -3   11.00    0.76
  -5  -6  -3    9.93    0.53
   5   6   3    9.15    0.65
  -6  -6  -3   23.12    1.14
   6   6   3   20.60    1.00
   7   6   3  132.13    3.26
   8   6   3   11.15    0.86
   9   6   3    0.74    0.39
  10   6   3   38.17    1.65
  11   6   3    4.41    0.74
  12   6   3    1.06    0.52
  13   6   3   12.75    1.25
  14   6   3    0.33    0.57
   8  -7  -3    3.86    0.87
   7  -7  -3    9.20    1.16
   6  -7  -3    7.11    1.02
   5  -7  -3   22.15    1.38
   5  -7  -3   25.42    1.47
   4  -7  -3    2.01    0.53
   4  -7  -3    0.53    0.46
  -4   7   3    2.22    0.45
   3  -7  -3   26.14    1.36
   3  -7  -3   28.34    1.33
  -3   7   3   27.62    1.09
   2  -7  -3   61.48    1.98
   2  -7  -3   58.79    2.05
  -2   7   3   62.57    1.73
   1  -7  -3   -0.49    0.21
   1  -7  -3   -0.10    0.22
  -1   7   3    0.20    0.24
   0  -7  -3   37.10    1.45
   0  -7  -3   36.68    1.21
   0   7   3   34.32    1.14
  -1  -7  -3    5.35    0.43
  -1  -7  -3    7.11    0.69
   1   7   3    6.84    0.51
  -2  -7  -3   23.52    0.78
  -2  -7  -3   26.42    1.17
   2   7   3   24.62    0.94
  -3  -7  -3   50.86    1.73
  -3  -7  -3   48.14    1.20
   3   7   3   46.25    1.42
  -4  -7  -3    0.50    0.16
  -4  -7  -3    0.33    0.29
   4   7   3    0.15    0.25
  -5  -7  -3   48.43    1.31
  -5  -7  -3   51.09    1.77
   5   7   3   48.08    1.55
  -6  -7  -3   22.02    1.15
  -6  -7  -3   21.65    0.87
   6   7   3   19.54    1.00
  -7  -7  -3   49.57    1.87
   7   7   3   46.76    1.67
  -8  -7  -3   75.49    2.50
   8   7   3   69.03    2.23
   9   7   3   24.48    1.28
  10   7   3    0.63    0.41
  11   7   3   30.99    1.57
  12   7   3    1.50    0.55
  13   7   3    0.85    0.58
  14   7   3   30.59    1.80
  15   7   3    0.84    0.64
   8  -8  -3    0.08    0.56
   7  -8  -3   10.21    1.26
   6  -8  -3   33.93    1.87
   5  -8  -3    3.57    0.73
   5  -8  -3    3.83    0.79
   4  -8  -3   15.47    1.21
   4  -8  -3   18.16    1.20
   3  -8  -3    7.27    0.87
   3  -8  -3    7.12    0.82
   2  -8  -3    0.73    0.35
   2  -8  -3    0.50    0.36
  -2   8   3    0.06    0.26
   1  -8  -3   12.41    0.93
   1  -8  -3   11.40    0.79
  -1   8   3   12.63    0.71
   0  -8  -3    0.20    0.23
   0  -8  -3    0.41    0.35
   0   8   3    0.06    0.26
  -1  -8  -3   32.59    1.40
  -1  -8  -3   31.57    1.08
   1   8   3   29.38    1.08
  -2  -8  -3   63.23    1.65
  -2  -8  -3   66.57    2.17
   2   8   3   64.40    1.77
  -3  -8  -3    4.10    0.58
  -3  -8  -3    3.63    0.35
   3   8   3    3.79    0.47
  -4  -8  -3   74.56    2.34
  -4  -8  -3   71.77    1.74
   4   8   3   72.27    2.00
  -5  -8  -3   14.62    0.64
  -5  -8  -3   14.87    0.97
   5   8   3   14.55    0.86
  -6  -8  -3   11.27    0.92
  -6  -8  -3   11.21    0.65
   6   8   3   10.33    0.77
  -7  -8  -3   57.15    2.09
  -7  -8  -3   57.90    1.70
   7   8   3   54.75    1.87
  -8  -8  -3   77.51    2.57
   8   8   3   76.04    2.38
  -9  -8  -3   93.41    3.01
   9   8   3   99.04    2.84
 -10  -8  -3   26.59    1.55
  10   8   3   21.25    1.29
 -11  -8  -3    6.93    1.01
  11   8   3    6.39    0.89
  12   8   3   13.70    1.26
  13   8   3   17.59    1.34
  14   8   3    1.83    0.70
   7  -9  -3    0.84    0.62
   6  -9  -3    4.10    0.86
   5  -9  -3   16.53    1.35
   5  -9  -3   12.99    1.35
   4  -9  -3    4.53    0.77
   4  -9  -3    4.58    0.85
   3  -9  -3    4.01    0.73
   3  -9  -3    3.97    0.68
   2  -9  -3   15.87    1.04
   2  -9  -3   13.97    1.10
   1  -9  -3    2.89    0.50
   1  -9  -3    1.92    0.54
   0  -9  -3    3.38    0.62
   0  -9  -3    4.34    0.55
   0   9   3    2.92    0.43
  -1  -9  -3   32.29    1.54
  -1  -9  -3   32.68    1.18
   1   9   3   30.90    1.15
  -2  -9  -3   51.65    1.48
  -2  -9  -3   53.44    1.99
   2   9   3   47.51    1.52
  -3  -9  -3   61.97    2.15
  -3  -9  -3   55.31    1.52
   3   9   3   57.52    1.70
  -4  -9  -3    0.67    0.22
  -4  -9  -3    0.51    0.35
   4   9   3    0.74    0.34
  -5  -9  -3   58.97    1.56
  -5  -9  -3   59.15    2.14
   5   9   3   58.50    1.81
  -6  -9  -3    5.82    0.51
  -6  -9  -3    4.66    0.69
   6   9   3    5.93    0.68
  -7  -9  -3   29.00    1.13
  -7  -9  -3   31.00    1.52
   7   9   3   28.90    1.32
  -8  -9  -3   94.33    2.52
  -8  -9  -3   91.62    2.98
   8   9   3   90.81    2.70
  -9  -9  -3   38.19    1.83
  -9  -9  -3   37.89    1.52
   9   9   3   37.77    1.64
 -10  -9  -3    6.91    0.95
  10   9   3    7.77    0.93
 -11  -9  -3    8.64    1.08
  11   9   3    8.16    0.97
 -12  -9  -3    5.63    0.94
  12   9   3    4.50    0.84
 -13  -9  -3    0.93    0.76
  13   9   3    0.81    0.57
 -14  -9  -3   31.94    2.04
  14   9   3   30.94    1.82
   5 -10  -3    1.05    0.66
   4 -10  -3   26.01    1.66
   3 -10  -3    1.02    0.47
   3 -10  -3    0.97    0.49
   2 -10  -3    1.99    0.59
   2 -10  -3    2.67    0.55
   1 -10  -3   35.00    1.73
   0 -10  -3    1.83    0.53
  -1 -10  -3   31.62    1.60
  -2 -10  -3  104.00    3.20
   2  10   3  108.51    2.63
  -3 -10  -3   23.77    1.35
   3  10   3   24.85    1.07
  -4 -10  -3   19.60    1.25
   4  10   3   18.29    0.97
  -5 -10  -3   18.02    1.20
   5  10   3   18.81    1.00
  -6 -10  -3   32.82    1.63
   6  10   3   30.12    1.31
  -7 -10  -3   23.87    1.43
   7  10   3   26.10    1.25
  -8 -10  -3   22.05    1.37
   8  10   3   20.96    1.19
  -9 -10  -3   50.86    2.19
   9  10   3   52.37    1.99
 -10 -10  -3    3.89    0.80
  10  10   3    4.05    0.72
 -11 -10  -3    1.18    0.63
  11  10   3    1.14    0.55
 -12 -10  -3   12.59    1.36
  12  10   3   13.57    1.29
 -13 -10  -3    5.63    1.05
  13  10   3    5.33    0.95
 -14 -10  -3    3.19    0.95
  14  10   3    3.26    0.82
   5 -11  -3    5.56    1.09
   4 -11  -3    1.04    0.61
   3 -11  -3   29.30    1.78
   2 -11  -3    1.99    0.66
   1 -11  -3    4.67    0.82
   0 -11  -3   19.95    1.35
  -1 -11  -3   14.43    1.17
  -2 -11  -3   12.09    1.20
  -3 -11  -3   45.52    2.02
   3  11   3   49.65    1.60
  -4 -11  -3    7.43    0.94
   4  11   3    6.58    0.68
  -5 -11  -3   19.70    1.33
   5  11   3   21.55    1.10
  -6 -11  -3   46.23    2.02
   6  11   3   46.00    1.69
  -7 -11  -3    5.21    0.85
   7  11   3    5.21    0.71
  -8 -11  -3   33.25    1.76
   8  11   3   34.41    1.54
  -9 -11  -3    9.74    1.12
   9  11   3    8.83    0.94
 -10 -11  -3   15.73    1.32
  10  11   3   15.57    1.18
 -11 -11  -3    2.91    0.75
  11  11   3    2.40    0.63
 -12 -11  -3    3.52    0.85
  12  11   3    4.14    0.84
 -13 -11  -3   -0.54    0.53
  13  11   3   -0.02    0.51
 -14 -11  -3   -0.99    0.57
  14  11   3   -0.18    0.59
   4 -12  -3    6.37    1.13
   3 -12  -3    0.16    0.58
   2 -12  -3   20.47    1.53
   1 -12  -3    3.67    0.80
   0 -12  -3    1.59    0.59
  -1 -12  -3    8.50    1.05
  -2 -12  -3    0.54    0.47
  -3 -12  -3    9.00    1.06
  -4 -12  -3   78.92    2.91
  -5 -12  -3    4.25    0.77
   5  12   3    4.87    0.65
  -6 -12  -3    2.03    0.63
   6  12   3    1.15    0.46
  -7 -12  -3   23.43    1.50
   7  12   3   21.46    1.21
  -8 -12  -3    0.21    0.44
   8  12   3    0.15    0.43
  -9 -12  -3    9.44    1.15
   9  12   3    7.69    0.92
 -10 -12  -3   17.66    1.43
  10  12   3   18.49    1.26
 -11 -12  -3    2.32    0.76
  11  12   3    2.06    0.66
 -12 -12  -3    0.53    0.60
  12  12   3    1.55    0.66
 -13 -12  -3    2.27    0.82
  13  12   3    2.73    0.78
 -14 -12  -3    2.64    0.92
  14  12   3    2.36    0.80
   3 -13  -3    8.93    1.31
   2 -13  -3    7.39    1.19
   1 -13  -3   15.35    1.54
   0 -13  -3    0.20    0.51
  -1 -13  -3    4.30    0.84
  -2 -13  -3   14.83    1.44
  -3 -13  -3    9.51    1.15
  -4 -13  -3    1.99    0.62
  -5 -13  -3   12.84    1.32
  -6 -13  -3    9.73    1.15
  -7 -13  -3    1.71    0.63
   7  13   3    1.87    0.53
  -8 -13  -3   13.51    1.37
   8  13   3   13.89    1.07
  -9 -13  -3    1.32    0.63
   9  13   3    1.00    0.50
 -10 -13  -3    1.88    0.72
  10  13   3    1.68    0.66
 -11 -13  -3   13.70    1.46
  11  13   3   16.02    1.25
 -12 -13  -3    0.17    0.58
  12  13   3    0.18    0.54
 -13 -13  -3    1.67    0.81
  13  13   3    3.65    0.86
   1 -14  -3    1.12    0.74
   0 -14  -3    4.80    0.96
  -1 -14  -3    1.36    0.66
  -2 -14  -3    1.28    0.57
  -3 -14  -3   -0.25    0.48
  -4 -14  -3    9.36    1.19
  -5 -14  -3   12.50    1.34
  -6 -14  -3   12.34    1.36
  -7 -14  -3   -0.09    0.50
  -8 -14  -3   -0.75    0.44
  -9 -14  -3   23.98    1.72
   9  14   3   28.90    1.54
 -10 -14  -3    0.68    0.60
  10  14   3    0.67    0.57
 -11 -14  -3    0.64    0.61
  11  14   3    0.24    0.57
 -12 -14  -3    3.72    0.96
  12  14   3    2.32    0.77
  -1 -15  -3    0.24    0.59
  -2 -15  -3    1.37    0.71
  -3 -15  -3    1.80    0.75
  -4 -15  -3    0.47    0.54
  -5 -15  -3   45.20    2.40
  -6 -15  -3    0.42    0.55
  -7 -15  -3    1.01    0.66
  -8 -15  -3   12.28    1.41
  -9 -15  -3    0.97    0.66
 -10 -15  -3    1.95    0.77
 -11 -15  -3    7.67    1.22
  -3 -16  -3    5.28    1.08
  -4 -16  -3    2.83    0.85
  -5 -16  -3    0.92    0.69
  -6 -16  -3   14.56    1.59
  -7 -16  -3    0.21    0.54
  -8 -16  -3   -0.21    0.52
  -9 -16  -3    7.47    1.20
 -10 -16  -3    3.34    0.91
  -7 -16   4    2.05    0.76
  -6 -16   4   10.77    1.35
  -5 -16   4    1.94    0.74
  -4 -16   4    1.27    0.70
  -7 -15   4    2.96    0.80
  -6 -15   4    1.43    0.69
  -5 -15   4   21.65    1.62
  -4 -15   4    0.41    0.56
  -3 -15   4    0.81    0.60
  -2 -15   4   16.38    1.63
  -1 -15   4    2.60    0.83
   0 -15   4    0.24    0.67
  -7 -14   4    2.66    0.74
  -6 -14   4   14.01    1.35
  -6 -14   4   15.75    1.32
  -5 -14   4    3.73    0.81
  -5 -14   4    3.78    0.76
  -4 -14   4   15.00    1.25
  -4 -14   4   13.11    1.37
  -3 -14   4    3.70    0.81
  -3 -14   4    4.16    0.79
  -2 -14   4   13.93    1.37
  -2 -14   4   12.58    1.34
  -1 -14   4   10.63    1.28
  -1 -14   4   14.30    1.37
   0 -14   4    4.37    0.86
   0 -14   4    5.40    1.00
   1 -14   4    3.64    0.94
   2 -14   4    7.92    1.27
  11  13  -4    3.05    0.76
 -11 -13   4    1.93    0.74
 -10 -13   4    9.90    1.24
  -9 -13   4    0.53    0.56
  -8 -13   4    0.87    0.50
  -8 -13   4    0.73    0.52
  -7 -13   4   12.30    1.23
  -7 -13   4   12.38    1.22
  -6 -13   4    1.46    0.53
  -6 -13   4    1.16    0.56
  -5 -13   4    6.32    0.92
  -5 -13   4    6.26    0.87
  -4 -13   4    9.56    1.10
  -4 -13   4    8.88    1.04
  -3 -13   4    1.59    0.55
  -3 -13   4    0.76    0.50
  -2 -13   4    1.47    0.60
  -2 -13   4    1.19    0.50
  -1 -13   4   12.64    1.31
  -1 -13   4   16.37    1.26
   0 -13   4    5.95    0.89
   0 -13   4    4.38    0.92
   1 -13   4   14.54    1.41
   1 -13   4   11.84    1.36
   2 -13   4    2.83    0.89
   2 -13   4    1.67    0.62
   3 -13   4    9.90    1.38
   3 -13   4    8.93    1.21
  12  12  -4    3.16    0.80
 -12 -12   4    2.06    0.80
  11  12  -4   10.68    1.14
 -11 -12   4   11.48    1.36
  10  12  -4   -0.82    0.44
 -10 -12   4    0.07    0.51
   9  12  -4   14.60    1.07
  -9 -12   4   14.27    1.37
  -8 -12   4    1.90    0.62
  -8 -12   4    1.92    0.62
  -7 -12   4    3.42    0.69
  -7 -12   4    3.57    0.70
  -6 -12   4   25.21    1.46
  -6 -12   4   25.44    1.45
  -5 -12   4    6.80    0.91
  -5 -12   4    5.51    0.84
  -4 -12   4    7.38    0.91
  -4 -12   4    5.83    0.86
  -3 -12   4   28.55    1.52
  -3 -12   4   29.11    1.60
  -2 -12   4    4.05    0.72
  -2 -12   4    4.61    0.80
  -1 -12   4    5.23    0.86
  -1 -12   4    4.48    0.75
   0 -12   4   20.50    1.42
   0 -12   4   20.36    1.36
   1 -12   4    2.87    0.72
   1 -12   4    2.29    0.66
   2 -12   4   15.33    1.50
   2 -12   4   15.96    1.30
   3 -12   4    0.62    0.48
   3 -12   4    1.50    0.73
   4 -12   4    0.62    0.71
   4 -12   4    0.07    0.47
  12  11  -4    1.45    0.68
 -12 -11   4    0.39    0.62
  11  11  -4    0.42    0.54
 -11 -11   4    0.22    0.57
  10  11  -4   14.45    1.13
 -10 -11   4   13.84    1.42
   9  11  -4    0.52    0.44
  -9 -11   4    0.22    0.51
   8  11  -4   10.19    0.92
  -8 -11   4    9.06    0.98
  -8 -11   4   10.57    1.13
   7  11  -4   38.54    1.49
  -7 -11   4   38.79    1.82
  -7 -11   4   36.12    1.70
  -6 -11   4   -0.07    0.36
  -6 -11   4   -0.12    0.36
  -5 -11   4   26.61    1.43
  -5 -11   4   25.80    1.39
  -4 -11   4    5.42    0.79
  -4 -11   4    3.40    0.63
  -3 -11   4   20.38    1.29
  -3 -11   4   21.68    1.29
  -2 -11   4   36.06    1.70
  -2 -11   4   36.05    1.66
  -1 -11   4    1.99    0.58
  -1 -11   4    2.91    0.59
   0 -11   4    6.14    0.83
   0 -11   4    4.83    0.79
   1 -11   4   21.06    1.34
   1 -11   4   20.48    1.41
   2 -11   4    0.64    0.52
   2 -11   4    1.25    0.55
   3 -11   4    0.81    0.56
   3 -11   4    0.20    0.45
   4 -11   4    2.70    0.83
   4 -11   4    3.30    0.77
   5 -11   4    0.17    0.47
   6 -11   4    5.24    1.00
  13  10  -4    0.06    0.54
 -13 -10   4    0.08    0.67
  12  10  -4    8.83    1.14
 -12 -10   4    8.40    1.25
  11  10  -4    4.04    0.79
 -11 -10   4    3.17    0.86
  10  10  -4    3.73    0.69
 -10 -10   4    4.29    0.86
   9  10  -4   47.64    1.87
  -9 -10   4   46.63    2.13
   8  10  -4   -0.40    0.33
  -8 -10   4    0.07    0.39
  -8 -10   4    0.56    0.47
   7  10  -4    2.21    0.49
  -7 -10   4    2.13    0.56
  -7 -10   4    2.79    0.58
   6  10  -4   40.90    1.47
  -6 -10   4   41.45    1.73
  -6 -10   4   41.47    1.80
   5  10  -4    3.93    0.49
  -5 -10   4    3.13    0.61
  -5 -10   4    3.22    0.59
  -4 -10   4   44.88    1.81
  -4 -10   4   48.05    1.87
  -3 -10   4   34.52    1.55
  -3 -10   4   31.69    1.49
  -2 -10   4    0.19    0.32
  -2 -10   4    0.12    0.39
  -1 -10   4   27.41    1.40
  -1 -10   4   28.20    1.46
   0 -10   4    8.83    0.95
   0 -10   4   10.07    1.03
   1 -10   4   12.58    1.19
   1 -10   4   14.03    1.07
   2 -10   4   45.21    2.08
   2 -10   4   46.70    2.01
   3 -10   4    3.08    0.75
   3 -10   4    2.97    0.69
   4 -10   4    5.86    0.98
   4 -10   4    5.17    0.86
   5 -10   4    9.19    1.19
   6 -10   4    1.86    0.70
   7 -10   4    3.18    0.88
  13   9  -4    2.31    0.74
 -13  -9   4    1.46    0.78
  12   9  -4    4.90    0.89
 -12  -9   4    5.46    1.04
  11   9  -4   33.17    1.72
 -11  -9   4   36.74    2.04
  10   9  -4   11.04    1.08
 -10  -9   4    8.48    1.13
   9   9  -4   -0.41    0.36
  -9  -9   4   -0.46    0.42
   8   9  -4   34.68    1.49
  -8  -9   4   35.67    1.76
  -8  -9   4   33.70    1.52
   7   9  -4    3.60    0.58
  -7  -9   4    2.91    0.55
  -7  -9   4    2.58    0.60
   6   9  -4    0.58    0.33
  -6  -9   4    0.40    0.33
  -6  -9   4    0.68    0.40
   5   9  -4   60.60    1.75
  -5  -9   4   59.35    2.02
  -5  -9   4   62.26    2.17
   4   9  -4   10.99    0.65
  -4  -9   4   11.76    0.91
  -4  -9   4   13.02    0.89
  -3  -9   4   -0.10    0.27
  -3  -9   4   -0.07    0.28
  -2  -9   4  104.07    3.02
  -2  -9   4  110.39    3.08
  -1  -9   4    0.91    0.42
  -1  -9   4    1.32    0.42
   0  -9   4   13.57    0.99
   0  -9   4   11.87    0.93
   1  -9   4   80.12    2.66
   1  -9   4   79.97    2.61
   2  -9   4    3.17    0.61
   2  -9   4    2.54    0.62
   3  -9   4    4.11    0.76
   3  -9   4    3.90    0.73
   4  -9   4   44.25    2.03
   4  -9   4   41.04    1.97
   5  -9   4    9.04    1.12
   6  -9   4    5.27    0.93
   7  -9   4   21.52    1.65
   8  -9   4    5.96    1.10
  13   8  -4    3.45    0.83
 -13  -8   4    1.66    0.80
  12   8  -4    9.05    1.10
 -12  -8   4    6.49    1.09
  11   8  -4   28.33    1.61
 -11  -8   4   33.04    1.93
  10   8  -4   21.85    1.30
 -10  -8   4   21.01    1.52
   9   8  -4    1.35    0.47
  -9  -8   4    0.12    0.41
   8   8  -4    0.68    0.41
  -8  -8   4    0.97    0.42
  -8  -8   4    0.76    0.52
   7   8  -4   54.94    1.84
  -7  -8   4   54.60    1.89
  -7  -8   4   57.84    2.18
   6   8  -4   14.03    0.83
  -6  -8   4   12.97    0.85
  -6  -8   4   13.67    1.06
   5   8  -4    0.32    0.29
  -5  -8   4   -0.23    0.34
  -5  -8   4    0.23    0.31
   4   8  -4  142.47    3.15
  -4  -8   4  148.96    3.76
  -4  -8   4  143.23    3.57
   3   8  -4    2.22    0.32
  -3  -8   4    3.00    0.52
  -3  -8   4    2.33    0.46
   2   8  -4    0.02    0.17
  -2  -8   4   -0.21    0.25
  -2  -8   4    0.06    0.26
  -1  -8   4   35.17    1.46
  -1  -8   4   37.06    1.50
   0  -8   4    1.54    0.41
   0  -8   4    1.83    0.48
   1  -8   4    0.84    0.37
   1  -8   4    0.56    0.40
   2  -8   4   54.58    2.01
   2  -8   4   48.20    1.93
   3  -8   4    1.93    0.51
   3  -8   4    1.44    0.52
   4  -8   4    3.85    0.73
   4  -8   4    4.21    0.73
   5  -8   4   38.91    1.92
   6  -8   4    0.23    0.44
   7  -8   4    9.50    1.23
   8  -8   4   19.80    1.62
   9  -8   4   10.08    1.38
  13   7  -4   -0.24    0.52
  12   7  -4    1.88    0.67
  11   7  -4    4.91    0.84
  10   7  -4    4.99    0.79
   9   7  -4    8.27    0.89
  -9  -7   4   11.00    1.17
   8   7  -4   41.36    1.65
  -8  -7   4   42.49    1.92
  -8  -7   4   45.53    1.64
   7   7  -4   15.14    0.93
  -7  -7   4   14.26    0.90
  -7  -7   4   16.15    1.16
   6   7  -4    8.89    0.69
  -6  -7   4    6.98    0.84
  -6  -7   4    9.63    0.73
   5   7  -4   43.76    1.41
  -5  -7   4   44.53    1.71
  -5  -7   4   45.02    1.51
   4   7  -4   28.30    1.02
  -4  -7   4   31.27    1.19
  -4  -7   4   28.22    1.30
   3   7  -4   40.15    1.12
  -3  -7   4   37.43    1.46
  -3  -7   4   38.36    1.36
   2   7  -4   21.26    0.67
  -2  -7   4   22.07    1.08
  -2  -7   4   21.73    0.98
  -1  -7   4    0.23    0.26
  -1  -7   4    0.86    0.33
   0  -7   4   13.91    0.85
   0  -7   4   11.92    0.81
   1  -7   4   64.01    2.13
   1  -7   4   67.84    2.14
   2  -7   4    0.24    0.39
   2  -7   4    0.34    0.27
   3  -7   4   76.57    2.50
   3  -7   4   72.10    2.41
   4  -7   4    0.25    0.32
   4  -7   4    0.06    0.43
   5  -7   4    0.50    0.41
   6  -7   4   27.46    1.64
   7  -7   4    0.76    0.52
   8  -7   4    5.70    0.97
   9  -7   4   10.74    1.41
  13   6  -4    8.91    1.16
  12   6  -4    7.06    1.01
  11   6  -4    3.27    0.73
  10   6  -4   18.22    1.24
   9   6  -4   13.28    0.99
   8   6  -4    0.97    0.44
  -8  -6   4    0.33    0.36
   7   6  -4    0.60    0.38
  -7  -6   4    1.33    0.42
  -7  -6   4    0.93    0.52
   6   6  -4   15.06    0.86
  -6  -6   4   16.75    0.86
  -6  -6   4   15.01    1.06
   5   6  -4    2.24    0.39
  -5  -6   4    1.94    0.37
  -5  -6   4    2.34    0.50
   4   6  -4   23.01    0.90
  -4  -6   4   22.39    1.11
  -4  -6   4   23.35    0.95
   3   6  -4   83.74    1.95
  -3  -6   4   86.69    2.18
  -3  -6   4   81.94    2.34
   2   6  -4   53.74    1.29
  -2  -6   4   53.42    1.59
  -2  -6   4   55.30    1.75
   1   6  -4   34.74    0.82
  -1  -6   4   33.08    1.29
  -1  -6   4   37.20    1.26
   0  -6   4   37.94    1.35
   0  -6   4   39.97    1.45
   1  -6   4   33.46    1.36
   1  -6   4   35.54    1.36
   2  -6   4   75.88    2.31
   2  -6   4   79.13    2.38
   3  -6   4   -0.15    0.25
   3  -6   4    0.14    0.34
   4  -6   4   31.90    1.53
   5  -6   4   -0.06    0.30
   6  -6   4   -0.06    0.36
   7  -6   4   15.82    1.29
   8  -6   4   -0.14    0.45
   9  -6   4    1.85    0.74
  10  -6   4   12.70    1.54
  13   5  -4    4.07    0.89
  12   5  -4    0.99    0.54
  11   5  -4    5.79    0.86
  10   5  -4   11.76    1.12
   9   5  -4   14.83    1.07
   8   5  -4    7.40    0.79
  -8  -5   4    7.26    0.74
   7   5  -4    2.46    0.51
  -7  -5   4    2.81    0.50
   6   5  -4   -0.35    0.25
  -6  -5   4    0.30    0.29
   5   5  -4   50.96    1.55
  -5  -5   4   49.85    1.79
  -5  -5   4   51.64    1.50
   4   5  -4    0.10    0.23
  -4  -5   4    0.39    0.21
  -4  -5   4    0.52    0.32
   3   5  -4  198.94    4.00
  -3  -5   4  194.26    4.49
  -3  -5   4  200.65    4.19
   2   5  -4  100.81    2.16
  -2  -5   4  105.18    2.42
  -2  -5   4  100.14    2.61
   1   5  -4    3.96    0.26
  -1  -5   4    4.38    0.48
  -1  -5   4    3.68    0.41
   0  -5   4    8.67    0.64
   0  -5   4    7.64    0.56
   1  -5   4   74.08    2.04
   1  -5   4   72.51    2.12
   2  -5   4    2.97    0.49
   2  -5   4    1.93    0.40
   3  -5   4   81.33    2.43
   3  -5   4   77.20    2.34
   4  -5   4   -0.23    0.18
   4  -5   4    0.01    0.28
   5  -5   4   16.86    1.11
   6  -5   4    7.93    0.96
   7  -5   4   11.24    1.15
   8  -5   4   20.91    1.50
   9  -5   4    2.85    0.75
  10  -5   4   -0.19    0.50
  11  -5   4   10.49    1.40
  13   4  -4    0.81    0.61
  12   4  -4   15.43    1.42
  11   4  -4    0.06    0.45
  10   4  -4    0.68    0.46
   9   4  -4   40.04    1.72
   8   4  -4   13.81    0.94
   7   4  -4    5.13    0.64
   6   4  -4   35.70    1.34
   5   4  -4   57.09    1.67
  -5  -4   4   56.79    1.54
   4   4  -4   51.47    1.48
  -4  -4   4   54.05    1.40
  -4  -4   4   50.09    1.72
   3   4  -4   16.11    0.68
  -3  -4   4   14.05    0.80
  -3  -4   4   15.22    0.60
   2   4  -4  158.54    3.15
  -2  -4   4  159.31    3.62
  -2  -4   4  152.17    3.28
   1   4  -4    2.64    0.24
  -1  -4   4    2.39    0.30
  -1  -4   4    2.15    0.35
   0  -4   4   26.55    0.63
   0  -4   4   28.69    1.07
   0  -4   4   25.61    0.91
   1  -4   4   25.53    0.96
   1  -4   4   22.08    0.97
   2  -4   4   82.22    2.32
   2  -4   4   88.36    2.26
   3  -4   4    8.46    0.77
   3  -4   4    8.58    0.67
   3  -4   4    7.38    0.34
   4  -4   4  119.20    2.44
   4  -4   4  115.99    3.20
   5  -4   4    0.05    0.22
   5  -4   4    0.51    0.33
   6  -4   4   -0.06    0.26
   6  -4   4    0.09    0.35
   7  -4   4    2.59    0.60
   8  -4   4   20.61    1.45
   9  -4   4    1.77    0.66
  10  -4   4    7.23    1.10
  11  -4   4    1.08    0.62
  13   3  -4    0.57    0.62
  12   3  -4    2.39    0.70
  11   3  -4   21.58    1.42
  10   3  -4    1.27    0.49
   9   3  -4   -0.74    0.29
   8   3  -4   35.84    1.53
   7   3  -4    1.51    0.43
   6   3  -4    2.51    0.44
   5   3  -4   59.82    1.74
   4   3  -4   81.22    2.02
  -4  -3   4   80.14    1.86
   3   3  -4   47.61    1.29
  -3  -3   4   44.69    1.12
   2   3  -4   71.66    1.65
  -2  -3   4   70.33    1.91
  -2  -3   4   71.85    1.58
   1   3  -4  206.27    3.88
  -1  -3   4  201.69    4.05
  -1  -3   4  198.22    4.32
   0   3  -4   26.51    0.66
   0  -3   4   27.00    0.84
   0  -3   4   24.57    0.93
   1  -3   4   63.00    1.78
   1  -3   4   64.54    1.30
   1  -3   4   66.84    1.68
   2  -3   4   99.36    2.53
   2  -3   4   96.52    1.94
   2  -3   4  102.19    2.44
   3  -3   4   67.68    1.49
   3  -3   4   69.59    2.01
   4  -3   4   35.34    1.00
   4  -3   4   35.60    1.42
   5  -3   4   81.72    2.55
   5  -3   4   88.78    2.03
   6  -3   4   -0.31    0.27
   6  -3   4    0.13    0.25
   7  -3   4   24.41    1.42
   7  -3   4   23.47    1.03
   8  -3   4   19.70    1.01
   8  -3   4   20.02    1.33
   9  -3   4   13.23    1.34
  10  -3   4    1.45    0.62
  11  -3   4   10.86    1.38
  12  -3   4    0.28    0.58
  13   2  -4    5.58    1.02
  12   2  -4    6.02    0.96
  11   2  -4   -0.44    0.41
  10   2  -4   14.44    1.13
   9   2  -4    0.19    0.39
   8   2  -4    9.43    0.91
   7   2  -4   36.69    1.46
   6   2  -4    0.14    0.29
   5   2  -4    0.48    0.28
   4   2  -4  109.78    2.57
   3   2  -4    6.04    0.45
  -3  -2   4    4.89    0.32
   2   2  -4   19.18    0.69
  -2  -2   4   20.08    0.83
  -2  -2   4   18.31    0.48
   1   2  -4    8.60    0.40
  -1  -2   4    8.06    0.50
  -1  -2   4    7.96    0.31
   0   2  -4   47.72    1.09
   0  -2   4   48.70    1.15
   0  -2   4   46.65    1.32
   1  -2   4   19.11    0.77
   1  -2   4   18.01    0.53
   2  -2   4  192.15    3.66
   2  -2   4  195.32    4.22
   3  -2   4    1.25    0.22
   3  -2   4    1.66    0.32
   4  -2   4    5.85    0.42
   4  -2   4    5.62    0.59
   5  -2   4   23.26    1.12
   5  -2   4   22.31    0.85
   6  -2   4    7.52    0.81
   6  -2   4    7.57    0.59
   7  -2   4    6.83    0.65
   7  -2   4    6.60    0.85
   8  -2   4   25.72    1.46
   8  -2   4   25.10    1.15
   9  -2   4   34.89    1.83
   9  -2   4   32.24    1.41
  10  -2   4    8.11    1.09
  10  -2   4    7.66    0.85
  11  -2   4    2.19    0.74
  12  -2   4    7.89    1.23
  12   1  -4    6.81    1.03
  11   1  -4   18.03    1.34
  10   1  -4   -0.38    0.37
   9   1  -4   35.90    1.64
   8   1  -4   27.96    1.36
   7   1  -4    0.13    0.33
   6   1  -4   34.79    1.33
   5   1  -4   19.19    0.91
   4   1  -4   30.23    1.07
   3   1  -4   90.19    2.13
   2   1  -4   57.05    1.43
   1   1  -4   75.88    1.72
  -1  -1   4   79.46    1.91
   0   1  -4   89.12    1.86
   0  -1   4   88.45    2.05
   1  -1   4    9.46    0.40
   1  -1   4    8.62    0.49
   2  -1   4   11.83    0.59
   2  -1   4   13.57    0.49
   3  -1   4   40.95    1.06
   3  -1   4   40.69    1.29
   4  -1   4   30.05    0.94
   4  -1   4   31.11    1.16
   5  -1   4   25.79    1.12
   5  -1   4   26.00    0.93
   6  -1   4   30.54    1.36
   6  -1   4   28.36    1.07
   7  -1   4   19.03    0.96
   7  -1   4   19.84    1.16
   8  -1   4    2.28    0.48
   8  -1   4    2.27    0.57
   9  -1   4   25.41    1.51
   9  -1   4   23.32    1.21
  10  -1   4   16.24    1.06
  10  -1   4   15.43    1.31
  11  -1   4    3.06    0.66
  11  -1   4    4.21    0.89
  12  -1   4    3.96    0.80
  12  -1   4    3.27    0.85
  13  -1   4    8.51    1.25
  12   0  -4    2.26    0.72
  11   0  -4    1.86    0.61
  10   0  -4   21.40    1.36
   9   0  -4    4.10    0.72
   8   0  -4   17.29    1.10
   7   0  -4   30.88    1.36
   6   0  -4    4.29    0.57
   5   0  -4   25.18    1.07
   4   0  -4   42.28    1.35
   3   0  -4    5.36    0.44
   2   0  -4   43.64    1.22
   1   0  -4  178.07    3.52
   1   0  -4  173.20    3.33
   0   0  -4    0.71    0.20
   0   0   4    0.83    0.19
   0   0   4    1.07    0.21
   1   0   4  123.31    2.64
   1   0   4  125.76    2.51
   2   0   4   48.82    1.19
   2   0   4   48.43    1.28
   3   0   4   42.02    1.13
   3   0   4   45.21    1.28
   4   0   4  198.00    4.37
   4   0   4  203.20    4.04
   5   0   4    2.31    0.41
   5   0   4    2.08    0.34
   6   0   4    1.91    0.41
   6   0   4    2.50    0.40
   7   0   4   34.34    1.28
   7   0   4   33.14    1.45
   8   0   4    1.97    0.54
   8   0   4    1.96    0.47
   9   0   4    1.11    0.43
   9   0   4    0.47    0.43
  10   0   4    2.39    0.65
  10   0   4    4.44    0.68
  11   0   4    2.27    0.73
  11   0   4    1.08    0.50
  12   0   4   10.52    1.09
  12   0   4    8.04    1.17
  13   0   4    6.44    1.10
  13   0   4    8.21    1.05
  12  -1  -4   11.47    1.32
  11  -1  -4    2.14    0.66
  10  -1  -4    0.64    0.47
   9  -1  -4   31.17    1.56
   8  -1  -4   14.55    1.02
   7  -1  -4    6.85    0.76
   6  -1  -4   37.56    1.45
   5  -1  -4    9.98    0.71
   4  -1  -4   12.50    0.69
   3  -1  -4  102.32    2.42
   2  -1  -4   28.39    0.94
   2  -1  -4   28.07    0.80
   1  -1  -4  127.47    2.60
   1  -1  -4  129.02    2.71
   0  -1  -4  107.02    2.20
   0  -1  -4  104.84    2.26
   0   1   4  106.49    2.28
   0   1   4  107.84    2.26
   1   1   4  141.03    2.82
   1   1   4  137.31    2.82
   2   1   4   24.19    0.72
   2   1   4   23.21    0.76
   3   1   4  373.67    7.09
   3   1   4  379.28    7.41
   4   1   4   10.22    0.56
   4   1   4   10.80    0.58
   5   1   4   37.60    1.19
   5   1   4   36.34    1.27
   6   1   4   10.88    0.69
   6   1   4   11.50    0.77
   7   1   4   17.25    0.90
   7   1   4   15.85    0.97
   8   1   4   60.44    1.90
   8   1   4   56.53    2.10
   9   1   4   -0.32    0.39
   9   1   4    0.65    0.36
  10   1   4   22.12    1.23
  10   1   4   22.48    1.47
  11   1   4    7.37    0.89
  11   1   4    7.74    1.05
  12   1   4   -0.01    0.40
  12   1   4   -0.32    0.46
  13   1   4    5.77    1.04
  13   1   4    5.31    0.86
  14   1   4    7.59    1.26
  14   1   4    8.00    1.10
  11  -2  -4    7.36    1.03
  10  -2  -4    2.23    0.64
   9  -2  -4    8.11    0.95
   8  -2  -4   25.21    1.34
   7  -2  -4   13.35    0.94
   7  -2  -4   13.82    1.11
   6  -2  -4   -0.40    0.34
   6  -2  -4    0.58    0.37
   5  -2  -4   96.68    2.77
   5  -2  -4   93.74    2.51
   4  -2  -4    4.52    0.51
   4  -2  -4    3.15    0.51
   3  -2  -4    0.12    0.22
   3  -2  -4   -0.17    0.22
   3  -2  -4   -0.12    0.19
   2  -2  -4  137.54    3.13
   2  -2  -4  135.06    2.97
   2  -2  -4  142.37    3.03
   1  -2  -4    0.26    0.17
   1  -2  -4    0.03    0.13
   0  -2  -4  215.10    4.28
   0   2   4  209.79    4.18
  -1  -2  -4  123.08    2.61
   1   2   4  115.78    2.40
   1   2   4  123.58    2.55
   2   2   4    1.25    0.16
   2   2   4    0.88    0.22
   3   2   4    6.17    0.43
   3   2   4    6.37    0.36
   4   2   4  253.99    5.04
   4   2   4  237.06    4.87
   5   2   4   17.89    0.82
   5   2   4   19.31    0.83
   6   2   4  122.55    3.08
   6   2   4  126.52    2.93
   7   2   4   79.54    2.17
   7   2   4   77.42    2.31
   8   2   4    0.95    0.40
   8   2   4    0.73    0.43
   9   2   4   49.72    2.01
   9   2   4   49.47    1.77
  10   2   4   20.85    1.19
  10   2   4   17.70    1.29
  11   2   4    3.48    0.68
  11   2   4    3.78    0.76
  12   2   4   14.72    1.42
  12   2   4   14.85    1.17
  13   2   4    6.25    1.06
  13   2   4    6.52    0.94
  14   2   4    9.62    1.18
  14   2   4   10.00    1.37
  11  -3  -4    8.19    1.10
  10  -3  -4    2.34    0.68
   9  -3  -4    5.63    0.79
   8  -3  -4   20.21    1.23
   8  -3  -4   19.40    1.39
   7  -3  -4   13.83    0.96
   7  -3  -4   14.11    1.15
   6  -3  -4   11.62    0.85
   6  -3  -4   11.96    1.10
   5  -3  -4    2.76    0.59
   5  -3  -4    3.34    0.50
   4  -3  -4   35.47    1.30
   4  -3  -4   38.46    1.35
   4  -3  -4   34.17    1.41
   3  -3  -4    7.28    0.57
   3  -3  -4    6.89    0.58
   3  -3  -4    8.27    0.65
   2  -3  -4    0.17    0.20
   2  -3  -4   -0.08    0.20
   2  -3  -4    0.19    0.18
   1  -3  -4  320.19    6.26
   1  -3  -4  324.85    6.47
   1  -3  -4  324.49    6.49
   0  -3  -4   32.58    1.01
   0   3   4   33.27    1.01
  -1  -3  -4   43.74    1.23
   1   3   4   42.53    1.18
  -2  -3  -4  466.62    9.08
   2   3   4  457.06    8.66
   3   3   4    1.13    0.16
   3   3   4    1.00    0.26
   4   3   4    1.45    0.24
   4   3   4    1.21    0.27
   5   3   4  206.12    4.31
   5   3   4  205.34    4.38
   6   3   4   -0.07    0.23
   6   3   4   -0.04    0.24
   7   3   4   15.03    0.86
   7   3   4   12.81    0.85
   8   3   4   75.28    2.36
   8   3   4   73.10    2.18
   9   3   4    0.77    0.45
   9   3   4    1.94    0.50
  10   3   4    2.13    0.58
  10   3   4    4.07    0.64
  11   3   4   18.12    1.32
  11   3   4   17.90    1.19
  12   3   4    1.64    0.62
  12   3   4    1.79    0.60
  13   3   4   18.39    1.32
  13   3   4   18.20    1.49
  14   3   4   14.79    1.40
  10  -4  -4   12.85    1.28
   9  -4  -4    0.50    0.49
   9  -4  -4    0.43    0.58
   8  -4  -4    6.74    1.01
   8  -4  -4    7.24    0.91
   7  -4  -4   17.00    1.10
   7  -4  -4   17.98    1.30
   6  -4  -4    3.72    0.69
   6  -4  -4    4.38    0.64
   5  -4  -4   14.07    1.02
   5  -4  -4   13.08    0.86
   4  -4  -4   15.65    0.99
   4  -4  -4   15.34    0.89
   4  -4  -4   14.79    0.90
   3  -4  -4   20.88    0.99
   3  -4  -4   21.89    1.06
   3  -4  -4   23.47    1.00
   2  -4  -4   57.04    1.71
   2  -4  -4   58.24    1.69
   2  -4  -4   58.21    1.62
   1  -4  -4  250.93    5.36
   1  -4  -4  259.37    5.29
  -1   4   4  256.51    5.11
   0  -4  -4  306.00    6.00
   0  -4  -4  305.42    6.24
   0   4   4  300.05    5.90
  -1  -4  -4  186.63    4.06
   1   4   4  188.39    3.83
  -2  -4  -4   22.10    0.89
   2   4   4   21.06    0.80
  -3  -4  -4  118.54    2.79
   3   4   4  112.47    2.60
   4   4   4   38.43    1.23
   5   4   4    5.23    0.52
   5   4   4    4.65    0.42
   6   4   4  251.46    5.27
   6   4   4  252.49    5.34
   7   4   4    0.90    0.34
   7   4   4    1.14    0.36
   8   4   4    0.39    0.36
   8   4   4    1.23    0.40
   9   4   4   40.29    1.68
   9   4   4   39.65    1.61
  10   4   4    0.17    0.38
  10   4   4    0.00    0.34
  11   4   4   10.66    1.13
  11   4   4   12.09    1.09
  12   4   4   31.95    1.78
  12   4   4   30.78    1.62
  13   4   4   -0.02    0.42
  14   4   4    3.87    0.83
   9  -5  -4   17.55    1.70
   8  -5  -4   -0.11    0.46
   8  -5  -4   -0.11    0.48
   7  -5  -4   16.11    1.29
   7  -5  -4   17.38    1.15
   6  -5  -4   18.36    1.27
   6  -5  -4   20.94    1.18
   5  -5  -4    2.42    0.51
   5  -5  -4    2.69    0.58
   5  -5  -4    3.62    0.66
   4  -5  -4   65.40    2.15
   4  -5  -4   65.08    1.97
   4  -5  -4   67.64    2.22
   3  -5  -4   18.33    1.01
   3  -5  -4   20.56    0.96
   3  -5  -4   19.81    1.05
   2  -5  -4    2.98    0.45
   2  -5  -4    3.05    0.43
   2  -5  -4    2.03    0.41
  -2   5   4    3.28    0.43
   1  -5  -4   43.44    1.47
   1  -5  -4   43.12    1.34
  -1   5   4   44.70    1.33
   0  -5  -4   60.07    1.52
   0  -5  -4   60.32    1.76
   0   5   4   59.87    1.59
  -1  -5  -4   13.58    0.49
  -1  -5  -4   14.59    0.75
   1   5   4   15.44    0.69
  -2  -5  -4   15.74    0.79
   2   5   4   15.91    0.73
  -3  -5  -4    6.44    0.60
   3   5   4    6.35    0.51
  -4  -5  -4   33.80    1.26
   4   5   4   34.56    1.16
  -5  -5  -4  124.47    3.16
   5   5   4  125.70    2.97
   6   5   4   44.87    1.52
   7   5   4  102.15    2.69
   8   5   4    7.12    0.75
   8   5   4    7.16    0.73
   9   5   4    0.05    0.35
   9   5   4    0.28    0.36
  10   5   4   21.42    1.23
  11   5   4    0.24    0.41
  12   5   4    0.04    0.44
  13   5   4   31.31    1.70
  14   5   4    0.72    0.57
   9  -6  -4    0.90    0.67
   8  -6  -4   17.00    1.60
   7  -6  -4   26.54    1.41
   7  -6  -4   24.39    1.58
   6  -6  -4    2.76    0.58
   6  -6  -4    2.11    0.61
   5  -6  -4   27.26    1.26
   5  -6  -4   26.72    1.47
   5  -6  -4   25.85    1.40
   4  -6  -4    9.06    0.91
   4  -6  -4   10.77    0.80
   4  -6  -4    9.04    0.93
   3  -6  -4   45.51    1.52
   3  -6  -4   42.04    1.67
   3  -6  -4   43.63    1.66
  -3   6   4   45.69    1.50
   2  -6  -4   28.74    1.22
   2  -6  -4   29.60    1.29
  -2   6   4   30.37    1.13
   1  -6  -4    0.09    0.22
   1  -6  -4    0.14    0.26
  -1   6   4   -0.09    0.23
   0  -6  -4   66.19    1.72
   0  -6  -4   69.49    2.03
   0   6   4   66.51    1.77
  -1  -6  -4   22.79    1.03
  -1  -6  -4   22.42    0.73
   1   6   4   22.35    0.88
  -2  -6  -4    4.73    0.56
  -2  -6  -4    4.01    0.25
   2   6   4    5.29    0.50
   3   6   4   84.34    2.14
  -4  -6  -4  197.68    4.46
  -4  -6  -4  185.60    3.72
   4   6   4  188.62    4.09
  -5  -6  -4   -0.01    0.16
  -5  -6  -4   -0.13    0.29
   5   6   4   -0.20    0.22
  -6  -6  -4    6.86    0.74
   6   6   4    5.99    0.65
   7   6   4   21.64    1.07
   8   6   4   27.67    1.27
   9   6   4   29.26    1.38
  10   6   4    0.24    0.42
  11   6   4   14.63    1.10
  12   6   4    8.61    1.02
  13   6   4    0.10    0.49
  14   6   4   22.66    1.54
  15   6   4   -0.29    0.49
   8  -7  -4   -0.50    0.49
   7  -7  -4   -0.07    0.46
   6  -7  -4    9.44    1.11
   5  -7  -4    1.06    0.53
   5  -7  -4    0.61    0.42
   5  -7  -4    0.30    0.44
  -5   7   4    0.65    0.39
   4  -7  -4   15.33    1.08
   4  -7  -4   13.63    1.04
  -4   7   4   15.56    0.91
   3  -7  -4   20.49    1.17
   3  -7  -4   20.11    1.18
  -3   7   4   19.44    0.97
   2  -7  -4   17.79    1.00
   2  -7  -4   14.99    0.98
  -2   7   4   17.09    0.89
   1  -7  -4   22.36    1.00
   1  -7  -4   21.03    1.11
  -1   7   4   21.02    0.92
   0  -7  -4   28.85    1.30
   0  -7  -4   28.67    1.04
   0   7   4   29.18    1.08
  -1  -7  -4   56.20    1.87
  -1  -7  -4   53.56    1.42
   1   7   4   54.68    1.59
  -2  -7  -4   33.99    0.92
  -2  -7  -4   35.03    1.40
   2   7   4   35.47    1.21
  -3  -7  -4   14.35    0.46
  -3  -7  -4   14.96    0.89
   3   7   4   16.42    0.82
  -4  -7  -4   29.87    0.78
  -4  -7  -4   31.46    1.33
   4   7   4   32.49    1.18
  -5  -7  -4    7.93    0.42
  -5  -7  -4    7.49    0.76
   5   7   4    7.35    0.68
  -6  -7  -4   -0.11    0.35
  -6  -7  -4   -0.03    0.21
   6   7   4   -0.22    0.27
  -7  -7  -4   42.79    1.73
   7   7   4   44.77    1.63
  -8  -7  -4   42.90    1.83
   8   7   4   43.59    1.68
   9   7   4    0.63    0.42
  10   7   4   20.03    1.23
  11   7   4    2.57    0.63
  12   7   4    3.94    0.75
  13   7   4   20.12    1.41
  14   7   4   -0.37    0.48
  15   7   4    5.79    0.99
   7  -8  -4    0.63    0.58
   6  -8  -4    0.38    0.53
   5  -8  -4   21.94    1.41
   5  -8  -4   19.50    1.38
   4  -8  -4    0.36    0.42
   4  -8  -4   -0.16    0.42
   3  -8  -4    0.20    0.33
   3  -8  -4   -0.08    0.38
  -3   8   4    0.30    0.33
   2  -8  -4   25.32    1.35
   2  -8  -4   29.00    1.29
  -2   8   4   27.55    1.13
   1  -8  -4   11.18    0.88
   1  -8  -4   12.46    0.80
  -1   8   4   11.22    0.72
   0  -8  -4    1.57    0.46
   0  -8  -4    2.01    0.38
   0   8   4    1.44    0.37
  -1  -8  -4   54.33    1.93
  -1  -8  -4   55.81    1.51
   1   8   4   52.57    1.61
  -2  -8  -4   27.97    1.29
  -2  -8  -4   24.28    0.82
   2   8   4   26.02    1.06
  -3  -8  -4   35.28    0.95
  -3  -8  -4   36.88    1.54
   3   8   4   35.71    1.27
  -4  -8  -4   46.21    1.76
  -4  -8  -4   41.54    1.06
   4   8   4   43.70    1.47
  -5  -8  -4   40.88    1.63
  -5  -8  -4   37.00    1.02
   5   8   4   38.53    1.42
  -6  -8  -4   21.21    0.78
  -6  -8  -4   21.33    1.23
   6   8   4   21.68    1.07
  -7  -8  -4   20.39    1.22
  -7  -8  -4   20.65    0.89
   7   8   4   20.07    1.11
  -8  -8  -4   53.55    2.08
   8   8   4   50.20    1.87
  -9  -8  -4   30.67    1.62
   9   8   4   28.98    1.44
 -10  -8  -4    1.00    0.60
  10   8   4    1.47    0.53
  11   8   4   24.34    1.43
  12   8   4    5.99    0.89
  13   8   4    1.14    0.59
  14   8   4   15.43    1.46
  15   8   4   -0.58    0.50
   6  -9  -4    4.97    0.89
   5  -9  -4   -0.61    0.46
   5  -9  -4    0.30    0.48
   4  -9  -4   15.08    1.20
   4  -9  -4   11.47    1.23
   3  -9  -4    1.08    0.54
   3  -9  -4    1.07    0.44
   2  -9  -4    0.76    0.36
   2  -9  -4    0.42    0.42
   1  -9  -4   27.08    1.44
   1  -9  -4   25.28    1.20
  -1   9   4   27.12    1.12
   0  -9  -4    2.50    0.56
   0  -9  -4    2.89    0.44
   0   9   4    2.89    0.46
  -1  -9  -4    0.75    0.39
   1   9   4    0.30    0.30
  -2  -9  -4   56.66    2.09
   2   9   4   55.09    1.69
  -3  -9  -4    0.76    0.41
   3   9   4    0.99    0.36
  -4  -9  -4   14.82    1.02
   4   9   4   16.22    0.91
  -5  -9  -4   68.84    2.40
   5   9   4   72.96    2.13
  -6  -9  -4   12.57    0.98
   6   9   4   12.11    0.86
  -7  -9  -4   18.02    1.18
   7   9   4   18.06    1.08
  -8  -9  -4   42.63    1.90
   8   9   4   44.54    1.75
  -9  -9  -4    0.87    0.49
   9   9   4    1.42    0.49
 -10  -9  -4    1.30    0.56
  10   9   4    1.48    0.52
 -11  -9  -4    8.67    1.13
  11   9   4    7.81    0.97
 -12  -9  -4   13.33    1.40
  12   9   4   11.82    1.19
 -13  -9  -4    0.26    0.69
  13   9   4    0.64    0.53
 -14  -9  -4    9.28    1.37
  14   9   4    9.84    1.22
   5 -10  -4   19.23    1.52
   4 -10  -4    0.40    0.56
   3 -10  -4   21.14    1.44
   2 -10  -4    2.68    0.65
   1 -10  -4    3.23    0.66
   0 -10  -4   33.71    1.66
  -1 -10  -4   14.13    1.07
   1  10   4   15.46    0.87
  -2 -10  -4   12.27    0.99
   2  10   4   11.28    0.77
  -3 -10  -4   82.86    2.75
   3  10   4   80.74    2.25
  -4 -10  -4    1.40    0.52
   4  10   4    1.82    0.46
   5  10   4    1.96    0.49
  -6 -10  -4   24.11    1.44
   6  10   4   26.55    1.25
  -7 -10  -4   -0.14    0.38
   7  10   4    0.14    0.36
  -8 -10  -4    2.31    0.63
   8  10   4    2.56    0.58
  -9 -10  -4    2.61    0.67
   9  10   4    2.26    0.58
 -10 -10  -4    0.27    0.53
  10  10   4    0.48    0.45
 -11 -10  -4    2.35    0.75
  11  10   4    1.31    0.55
 -12 -10  -4    4.60    0.90
  12  10   4    4.71    0.85
 -13 -10  -4   -0.11    0.62
  13  10   4    0.14    0.51
 -14 -10  -4    3.47    0.97
  14  10   4    2.71    0.78
   5 -11  -4    0.17    0.67
   4 -11  -4   18.27    1.53
   3 -11  -4    1.44    0.63
   2 -11  -4   14.22    1.36
   1 -11  -4   17.39    1.30
   0 -11  -4    4.46    0.79
  -1 -11  -4   21.69    1.38
  -2 -11  -4   18.20    1.27
  -3 -11  -4    0.09    0.38
   3  11   4   -0.22    0.31
  -4 -11  -4   29.77    1.62
   4  11   4   30.13    1.29
  -5 -11  -4    4.13    0.75
   5  11   4    3.78    0.59
  -6 -11  -4    2.99    0.66
   6  11   4    2.78    0.57
  -7 -11  -4   21.40    1.43
   7  11   4   19.11    1.13
  -8 -11  -4    8.69    1.04
   8  11   4   10.65    1.00
  -9 -11  -4    1.79    0.64
   9  11   4    3.39    0.68
 -10 -11  -4   15.88    1.34
  10  11   4   18.28    1.23
 -11 -11  -4    0.79    0.60
  11  11   4    0.53    0.51
 -12 -11  -4   -0.29    0.47
  12  11   4   -0.57    0.42
 -13 -11  -4   13.26    1.47
  13  11   4   17.42    1.39
 -14 -11  -4   -0.61    0.63
  14  11   4   -0.26    0.56
   4 -12  -4   -0.62    0.56
   3 -12  -4   23.35    1.68
   2 -12  -4    0.34    0.56
   1 -12  -4    4.23    0.82
   0 -12  -4   10.26    1.19
  -1 -12  -4    1.02    0.53
  -2 -12  -4   20.84    1.45
  -3 -12  -4   11.91    1.21
  -4 -12  -4    0.95    0.51
  -5 -12  -4    3.79    0.79
   5  12   4    3.67    0.59
  -6 -12  -4    3.80    0.79
   6  12   4    4.58    0.69
  -7 -12  -4    7.63    1.02
   7  12   4    9.89    0.96
  -8 -12  -4   30.45    1.75
   8  12   4   33.58    1.56
  -9 -12  -4   15.82    1.31
   9  12   4   15.88    1.15
 -10 -12  -4   -0.73    0.42
  10  12   4    0.37    0.50
 -11 -12  -4    7.13    1.11
  11  12   4    8.94    1.10
 -12 -12  -4   -0.01    0.51
  12  12   4    1.07    0.60
 -13 -12  -4   -0.42    0.57
  13  12   4   -0.07    0.52
 -14 -12  -4   18.51    1.83
  14  12   4   21.46    1.60
   2 -13  -4   14.75    1.53
   1 -13  -4    0.56    0.55
   0 -13  -4    1.05    0.62
  -1 -13  -4   19.48    1.47
  -2 -13  -4    0.60    0.52
  -3 -13  -4    3.57    0.81
  -4 -13  -4   31.76    1.84
  -5 -13  -4    1.84    0.63
  -6 -13  -4    1.08    0.59
  -7 -13  -4   27.58    1.73
   7  13   4   27.72    1.41
  -8 -13  -4    1.53    0.64
   8  13   4    1.61    0.57
  -9 -13  -4    4.45    0.90
   9  13   4    7.11    0.93
 -10 -13  -4   15.10    1.51
  10  13   4   15.12    1.17
 -11 -13  -4    3.18    0.83
  11  13   4    3.48    0.79
 -12 -13  -4    1.76    0.74
  12  13   4    1.84    0.68
 -13 -13  -4   32.40    2.11
  13  13   4   31.31    1.89
   1 -14  -4    2.50    0.79
   0 -14  -4    1.82    0.69
  -1 -14  -4    4.51    0.92
  -2 -14  -4   21.83    1.63
  -3 -14  -4    2.44    0.70
  -4 -14  -4    0.72    0.55
  -5 -14  -4   19.57    1.52
  -6 -14  -4   -0.17    0.51
  -7 -14  -4    0.61    0.60
  -8 -14  -4   46.42    2.35
  -9 -14  -4    4.82    0.95
   9  14   4    2.89    0.71
 -10 -14  -4    5.21    1.01
  10  14   4    4.34    0.84
 -11 -14  -4   10.31    1.33
  11  14   4    9.86    1.17
 -12 -14  -4    0.61    0.68
  12  14   4    2.49    0.74
  -1 -15  -4    5.83    1.09
  -2 -15  -4    1.47    0.74
  -3 -15  -4    4.85    0.98
  -4 -15  -4   15.06    1.57
  -5 -15  -4    4.16    0.95
  -6 -15  -4   18.16    1.71
  -7 -15  -4   23.37    1.76
  -8 -15  -4    1.93    0.77
  -9 -15  -4   18.24    1.76
 -10 -15  -4    0.15    0.62
 -11 -15  -4    5.91    1.11
  11  15   4    5.51    0.95
  -3 -16  -4   19.31    1.87
  -4 -16  -4    1.23    0.65
  -5 -16  -4    7.39    1.23
  -6 -16  -4    3.53    0.89
  -7 -16  -4    1.82    0.79
  -8 -16  -4    4.68    1.05
  -9 -16  -4    1.10    0.68
 -10 -16  -4   15.54    1.68
  -5 -16   5    6.36    1.12
  -6 -15   5    1.77    0.71
  -5 -15   5   14.23    1.45
  -4 -15   5    1.13    0.66
  -3 -15   5    3.32    0.87
  -2 -15   5   11.17    1.38
  -1 -15   5    3.54    0.94
 -10 -14   5   19.65    1.62
  -9 -14   5   -0.20    0.47
  -8 -14   5    3.30    0.80
  -7 -14   5   11.45    1.28
  -6 -14   5    5.57    0.94
  -6 -14   5    4.74    0.89
  -5 -14   5    6.62    1.01
  -5 -14   5    5.81    0.95
  -4 -14   5   27.47    1.71
  -4 -14   5   26.09    1.63
  -3 -14   5    0.18    0.44
  -3 -14   5    0.31    0.53
  -2 -14   5    2.88    0.73
  -2 -14   5    1.08    0.63
  -1 -14   5   11.80    1.31
  -1 -14   5   12.41    1.39
   0 -14   5    2.21    0.69
   0 -14   5    1.39    0.73
   1 -14   5    8.14    1.15
   1 -14   5    6.53    1.16
 -11 -13   5   11.53    1.39
 -10 -13   5    0.01    0.52
  -9 -13   5    6.69    1.07
  -8 -13   5    8.90    1.15
  -7 -13   5    3.26    0.76
  -6 -13   5    1.25    0.55
  -6 -13   5    2.85    0.69
  -5 -13   5   13.69    1.32
  -5 -13   5   12.13    1.22
  -4 -13   5    9.24    1.09
  -4 -13   5    9.48    1.11
  -3 -13   5    4.33    0.80
  -3 -13   5    4.05    0.78
  -2 -13   5    2.69    0.70
  -2 -13   5    1.87    0.63
  -1 -13   5    2.82    0.77
  -1 -13   5    3.64    0.76
   0 -13   5   12.24    1.31
   0 -13   5   11.37    1.24
   1 -13   5   -0.66    0.38
   1 -13   5    0.29    0.59
   2 -13   5    1.73    0.74
   2 -13   5    2.29    0.72
   3 -13   5    3.69    0.85
   3 -13   5    4.28    1.06
  12  12  -5    3.29    0.82
 -12 -12   5    1.53    0.74
  11  12  -5    1.07    0.63
 -11 -12   5    0.86    0.66
  10  12  -5   13.27    1.20
 -10 -12   5   10.65    1.29
  -9 -12   5   -0.07    0.44
  -8 -12   5    1.17    0.57
  -7 -12   5   16.30    1.15
  -7 -12   5   14.61    1.22
  -6 -12   5    0.35    0.42
  -6 -12   5   -0.02    0.38
  -5 -12   5   21.51    1.38
  -5 -12   5   19.45    1.28
  -4 -12   5    5.63    0.84
  -4 -12   5    4.40    0.75
  -3 -12   5    0.35    0.42
  -3 -12   5    0.09    0.34
  -2 -12   5    6.41    0.91
  -2 -12   5    6.19    0.88
  -1 -12   5   10.38    1.15
  -1 -12   5   13.58    1.14
   0 -12   5    6.57    0.93
   0 -12   5    5.37    0.93
   1 -12   5    4.87    0.90
   1 -12   5    6.61    0.95
   2 -12   5    0.79    0.63
   2 -12   5    0.56    0.50
   3 -12   5    0.76    0.68
   3 -12   5    1.32    0.58
   4 -12   5    7.08    1.08
  12  11  -5    4.57    0.91
 -12 -11   5    1.97    0.85
  11  11  -5    0.66    0.59
 -11 -11   5    1.19    0.67
  10  11  -5    0.12    0.45
 -10 -11   5    1.17    0.62
   9  11  -5   20.89    1.29
  -9 -11   5   23.82    1.61
   8  11  -5    7.06    0.82
  -8 -11   5    7.58    0.99
   7  11  -5    2.08    0.51
  -7 -11   5    2.57    0.65
  -7 -11   5    2.85    0.63
  -6 -11   5   36.77    1.65
  -6 -11   5   38.15    1.82
  -5 -11   5    1.05    0.47
  -5 -11   5   -0.07    0.35
  -4 -11   5    1.70    0.55
  -4 -11   5    1.37    0.51
  -3 -11   5   38.92    1.77
  -3 -11   5   41.39    1.85
  -2 -11   5    3.83    0.70
  -2 -11   5    3.23    0.64
  -1 -11   5    0.56    0.46
  -1 -11   5    1.08    0.44
   0 -11   5   34.41    1.73
   0 -11   5   39.72    1.88
   1 -11   5    4.01    0.75
   1 -11   5    3.85    0.80
   2 -11   5   -0.05    0.47
   2 -11   5   -0.03    0.39
   3 -11   5    6.03    0.97
   3 -11   5    6.51    0.98
   4 -11   5   -0.07    0.40
   5 -11   5    0.83    0.55
   6 -11   5   11.41    1.44
  12  10  -5    2.22    0.71
 -12 -10   5    3.70    0.93
  11  10  -5   10.44    1.14
 -11 -10   5   11.41    1.39
  10  10  -5    0.26    0.46
 -10 -10   5   -0.14    0.49
   9  10  -5   10.92    1.04
  -9 -10   5    9.27    1.12
   8  10  -5   30.19    1.39
  -8 -10   5   28.00    1.65
   7  10  -5   10.76    0.84
  -7 -10   5   11.09    0.88
  -7 -10   5   11.06    1.14
   6  10  -5    0.05    0.31
  -6 -10   5    0.05    0.35
  -6 -10   5    0.06    0.36
  -5 -10   5   53.37    2.14
  -5 -10   5   60.02    2.05
  -4 -10   5    7.63    0.91
  -4 -10   5    8.45    0.87
  -3 -10   5   12.93    0.97
  -3 -10   5   11.81    1.10
  -2 -10   5   28.61    1.47
  -2 -10   5   27.97    1.40
  -1 -10   5    8.47    0.93
  -1 -10   5    8.86    0.93
   0 -10   5    0.07    0.42
   0 -10   5    0.88    0.44
   1 -10   5   50.03    2.07
   1 -10   5   48.33    2.07
   2 -10   5    0.09    0.30
   2 -10   5   -0.36    0.45
   3 -10   5    0.66    0.47
   3 -10   5    0.33    0.48
   4 -10   5   28.59    1.72
   5 -10   5    0.10    0.45
   6 -10   5    1.75    0.67
   7 -10   5   16.65    1.70
  13   9  -5   -0.01    0.55
 -13  -9   5   -0.14    0.55
  12   9  -5    3.60    0.84
 -12  -9   5    4.83    1.02
  11   9  -5    3.13    0.73
  10   9  -5    4.09    0.73
 -10  -9   5    1.80    0.70
   9   9  -5   16.09    1.11
  -9  -9   5   18.69    1.42
   8   9  -5   11.48    0.91
  -8  -9   5   13.47    1.28
   7   9  -5    3.03    0.55
  -7  -9   5    2.47    0.51
  -7  -9   5    3.34    0.69
   6   9  -5   34.28    1.32
  -6  -9   5   32.29    1.39
  -6  -9   5   33.38    1.64
   5   9  -5    2.00    0.41
  -5  -9   5    1.81    0.45
  -5  -9   5    0.58    0.40
   4   9  -5   16.17    0.76
  -4  -9   5   17.45    1.12
  -4  -9   5   15.21    0.95
  -3  -9   5    2.50    0.51
  -3  -9   5    2.69    0.56
  -2  -9   5   26.10    1.35
  -2  -9   5   24.85    1.26
  -1  -9   5   12.24    0.96
  -1  -9   5   11.88    0.94
   0  -9   5  100.58    3.00
   0  -9   5  102.62    3.07
   1  -9   5    2.68    0.62
   1  -9   5    1.36    0.46
   2  -9   5   76.79    2.67
   2  -9   5   76.12    2.63
   3  -9   5   11.27    1.15
   3  -9   5    8.91    1.03
   4  -9   5   11.61    1.23
   4  -9   5   11.65    1.21
   5  -9   5   28.31    1.72
   6  -9   5    1.12    0.58
   7  -9   5    7.74    1.19
   8  -9   5   14.57    1.65
  13   8  -5    1.26    0.70
 -13  -8   5    0.59    0.69
  12   8  -5    3.43    0.78
 -12  -8   5    3.41    0.93
  11   8  -5    2.07    0.68
 -11  -8   5    1.00    0.64
  10   8  -5   17.50    1.21
 -10  -8   5   18.04    1.41
   9   8  -5    0.16    0.40
  -9  -8   5    0.44    0.52
   8   8  -5    6.64    0.79
  -8  -8   5    6.60    0.95
   7   8  -5   10.03    0.88
  -7  -8   5   12.04    0.82
  -7  -8   5    9.22    1.02
   6   8  -5    0.51    0.32
  -6  -8   5   -0.09    0.27
  -6  -8   5   -0.02    0.39
   5   8  -5   73.42    2.03
  -5  -8   5   75.55    2.20
  -5  -8   5   75.05    2.49
   4   8  -5   16.62    0.78
  -4  -8   5   14.80    0.88
  -4  -8   5   13.36    1.00
   3   8  -5   14.70    0.65
  -3  -8   5   12.27    0.90
  -3  -8   5   13.31    0.84
  -2  -8   5   13.78    0.88
  -2  -8   5   15.24    1.00
  -1  -8   5   65.40    2.23
  -1  -8   5   67.47    2.13
   0  -8   5    8.72    0.85
   0  -8   5    9.91    0.95
   1  -8   5   68.65    2.26
   1  -8   5   65.97    2.30
   2  -8   5    0.01    0.31
   2  -8   5    0.27    0.40
   3  -8   5    3.08    0.65
   3  -8   5    4.32    0.71
   4  -8   5    0.06    0.32
   5  -8   5    2.13    0.63
   7  -8   5   15.87    1.57
   8  -8   5    2.09    0.74
   9  -8   5    8.02    1.26
  13   7  -5    1.61    0.71
  12   7  -5    2.55    0.73
  11   7  -5    8.87    1.04
 -11  -7   5    9.83    1.24
  10   7  -5    1.53    0.56
 -10  -7   5    1.84    0.62
   9   7  -5    9.75    0.97
  -9  -7   5    7.67    1.02
   8   7  -5   10.16    0.94
  -8  -7   5    9.16    1.06
   7   7  -5    0.56    0.38
  -7  -7   5    0.16    0.43
  -7  -7   5    0.10    0.29
   6   7  -5  107.15    2.81
  -6  -7   5  112.18    2.81
  -6  -7   5  114.33    3.31
   5   7  -5   34.26    1.25
  -5  -7   5   35.41    1.27
  -5  -7   5   32.31    1.52
   4   7  -5   85.46    2.12
  -4  -7   5   85.65    2.28
  -4  -7   5   82.88    2.55
   3   7  -5   18.85    0.75
  -3  -7   5   17.47    0.87
  -3  -7   5   18.43    1.03
   2   7  -5    2.08    0.27
  -2  -7   5    1.62    0.43
  -2  -7   5    2.10    0.40
   1   7  -5   43.57    0.98
  -1  -7   5   46.60    1.69
  -1  -7   5   45.09    1.55
   0  -7   5   62.34    1.96
   0  -7   5   59.73    2.04
   1  -7   5   43.73    1.70
   1  -7   5   40.17    1.60
   2  -7   5   18.23    1.12
   2  -7   5   17.31    1.08
   3  -7   5    0.35    0.32
   3  -7   5   -0.07    0.39
   4  -7   5   21.58    1.33
   5  -7   5   10.69    1.12
   6  -7   5    5.88    0.90
   7  -7   5   18.20    1.40
   8  -7   5    4.89    0.99
   9  -7   5   -0.26    0.48
  13   6  -5   16.05    1.54
  12   6  -5   -0.06    0.51
  11   6  -5   -0.25    0.43
  10   6  -5   22.20    1.36
   9   6  -5   11.11    1.04
   8   6  -5    5.49    0.72
  -8  -6   5    6.12    0.90
   7   6  -5   33.60    1.41
  -7  -6   5   33.12    1.68
  -7  -6   5   32.47    1.25
   6   6  -5    1.01    0.37
  -6  -6   5    0.87    0.31
  -6  -6   5   -0.01    0.41
   5   6  -5   41.06    1.38
  -5  -6   5   39.53    1.68
  -5  -6   5   43.44    1.34
   4   6  -5    7.45    0.56
  -4  -6   5    6.83    0.75
  -4  -6   5    7.37    0.54
   3   6  -5   69.96    1.73
  -3  -6   5   69.77    2.15
  -3  -6   5   67.59    1.84
   2   6  -5    9.73    0.49
  -2  -6   5   10.44    0.75
  -2  -6   5    9.73    0.63
   1   6  -5   39.29    0.94
  -1  -6   5   38.46    1.31
  -1  -6   5   37.01    1.43
   0  -6   5   19.45    0.94
   0  -6   5   20.77    1.07
   1  -6   5   34.63    1.44
   1  -6   5   36.57    1.39
   2  -6   5   11.39    0.85
   2  -6   5   13.06    0.92
   3  -6   5   48.94    1.82
   3  -6   5   49.65    1.89
   4  -6   5    4.59    0.70
   5  -6   5    1.99    0.56
   6  -6   5    1.79    0.54
   7  -6   5    2.94    0.73
   8  -6   5    9.53    1.18
   9  -6   5    8.06    1.18
  10  -6   5   -0.60    0.40
  13   5  -5    0.21    0.57
  12   5  -5   14.91    1.41
  11   5  -5    0.49    0.47
  10   5  -5    3.75    0.71
   9   5  -5   61.17    2.18
   8   5  -5   17.65    1.08
   7   5  -5   18.45    1.04
  -7  -5   5   17.66    0.90
   6   5  -5   30.99    1.26
  -6  -5   5   30.99    1.10
  -6  -5   5   32.11    1.54
   5   5  -5   34.18    1.24
  -5  -5   5   32.56    1.48
  -5  -5   5   34.37    1.11
   4   5  -5   48.93    1.44
  -4  -5   5   48.55    1.77
  -4  -5   5   49.63    1.36
   3   5  -5  139.39    3.05
  -3  -5   5  144.94    3.55
  -3  -5   5  144.04    3.12
   2   5  -5  110.90    2.43
  -2  -5   5  114.34    2.62
  -2  -5   5  117.40    2.96
   1   5  -5    4.47    0.30
  -1  -5   5    3.68    0.48
  -1  -5   5    4.10    0.42
   0  -5   5   61.01    1.88
   0  -5   5   60.09    1.70
   0  -5   5   59.11    1.23
   1  -5   5   53.37    1.78
   1  -5   5   55.48    1.68
   2  -5   5   19.15    0.97
   2  -5   5   22.44    1.11
   3  -5   5   26.01    1.20
   3  -5   5   25.21    1.23
   4  -5   5   57.69    2.08
   5  -5   5    2.75    0.56
   6  -5   5    2.27    0.55
   7  -5   5   26.74    1.57
   8  -5   5   15.78    1.32
   9  -5   5    1.29    0.58
  10  -5   5   15.51    1.61
  11  -5   5    0.56    0.62
  13   4  -5   -0.20    0.52
  12   4  -5   -0.63    0.44
  11   4  -5   19.52    1.36
  10   4  -5    2.67    0.64
   9   4  -5   11.34    1.05
   8   4  -5   44.28    1.74
   7   4  -5    1.32    0.43
   6   4  -5    8.88    0.71
  -6  -4   5    7.93    0.61
   5   4  -5  100.02    2.51
  -5  -4   5   99.63    2.29
  -5  -4   5   96.95    2.83
   4   4  -5    1.92    0.34
  -4  -4   5    1.73    0.25
  -4  -4   5    1.20    0.38
   3   4  -5   73.86    1.82
  -3  -4   5   71.58    1.68
  -3  -4   5   73.87    2.15
   2   4  -5   10.33    0.52
  -2  -4   5    9.63    0.70
  -2  -4   5   10.85    0.49
   1   4  -5   90.20    1.91
  -1  -4   5   87.94    2.35
  -1  -4   5   89.14    2.06
   0  -4   5    0.26    0.19
   0  -4   5    0.15    0.13
   0  -4   5    0.37    0.24
   1  -4   5   66.01    1.94
   1  -4   5   66.58    1.80
   1  -4   5   65.24    1.32
   2  -4   5    5.52    0.59
   2  -4   5    5.58    0.26
   2  -4   5    5.73    0.57
   3  -4   5   14.71    0.87
   3  -4   5   13.99    0.48
   4  -4   5   40.64    1.60
   4  -4   5   40.16    1.05
   5  -4   5   15.74    1.03
   5  -4   5   14.99    0.66
   6  -4   5    8.12    0.58
   6  -4   5    6.36    0.83
   7  -4   5   12.77    1.21
   8  -4   5   11.27    1.18
   9  -4   5   11.35    1.25
  10  -4   5    1.14    0.63
  11  -4   5   12.51    1.45
  12   3  -5    4.97    0.93
  11   3  -5    2.12    0.65
  10   3  -5   10.84    1.10
   9   3  -5   15.31    1.09
   8   3  -5   24.53    1.26
   7   3  -5    5.54    0.68
   6   3  -5   13.92    0.86
   5   3  -5    8.17    0.64
   4   3  -5   99.93    2.44
  -4  -3   5  103.52    2.79
  -4  -3   5  100.95    2.18
   3   3  -5   -0.18    0.17
  -3  -3   5    0.05    0.26
  -3  -3   5   -0.02    0.10
   2   3  -5  282.69    5.46
  -2  -3   5  277.70    5.43
  -2  -3   5  284.20    5.97
   1   3  -5   45.49    1.14
  -1  -3   5   46.33    1.42
  -1  -3   5   42.74    1.10
   0   3  -5   13.48    0.48
   0  -3   5   12.77    0.58
   0  -3   5   13.88    0.49
   0  -3   5   14.31    0.73
   1  -3   5    0.25    0.20
   1  -3   5    0.58    0.14
   1  -3   5    0.22    0.21
   2  -3   5   91.69    1.91
   2  -3   5   98.56    2.52
   3  -3   5    0.27    0.17
   3  -3   5    0.42    0.25
   4  -3   5   17.61    0.97
   4  -3   5   17.38    0.67
   5  -3   5   31.99    1.43
   5  -3   5   29.44    0.99
   6  -3   5   28.76    1.42
   6  -3   5   27.20    1.02
   7  -3   5   13.72    0.80
   7  -3   5   12.74    1.19
   8  -3   5   16.06    1.24
   8  -3   5   17.25    0.96
   9  -3   5    2.43    0.66
  10  -3   5    2.44    0.73
  11  -3   5   -0.09    0.53
  12  -3   5   12.77    1.54
  12   2  -5    0.05    0.52
  11   2  -5    6.87    1.00
  10   2  -5    2.42    0.61
   9   2  -5   22.91    1.33
   8   2  -5    6.68    0.79
   7   2  -5    6.37    0.71
   6   2  -5   11.66    0.81
   5   2  -5   56.12    1.71
   4   2  -5    0.51    0.26
   3   2  -5   78.38    1.96
   2   2  -5   82.27    1.94
  -2  -2   5   82.29    2.17
   1   2  -5   35.94    1.01
  -1  -2   5   36.68    1.19
   0   2  -5   20.24    0.64
   0  -2   5   18.70    0.78
   1  -2   5    0.05    0.13
   1  -2   5    0.27    0.18
   2  -2   5    0.52    0.21
   2  -2   5    0.41    0.15
   3  -2   5  108.49    2.27
   3  -2   5  108.74    2.75
   4  -2   5   15.40    0.88
   4  -2   5   16.62    0.66
   5  -2   5   17.67    0.75
   5  -2   5   18.04    1.03
   6  -2   5   21.18    1.18
   6  -2   5   25.10    0.96
   7  -2   5    1.63    0.41
   7  -2   5    1.35    0.50
   8  -2   5    2.68    0.64
   8  -2   5    1.02    0.40
   9  -2   5   18.59    1.37
   9  -2   5   19.71    1.09
  10  -2   5    4.80    0.88
  10  -2   5    4.77    0.72
  11  -2   5   29.60    1.85
  12  -2   5    2.18    0.78
  12   1  -5    1.23    0.65
  11   1  -5    0.14    0.49
  10   1  -5   32.94    1.70
   9   1  -5    6.31    0.85
   8   1  -5   15.99    1.05
   7   1  -5   33.05    1.44
   6   1  -5   12.46    0.84
   5   1  -5    3.91    0.51
   4   1  -5   87.55    2.25
   3   1  -5    1.96    0.32
   2   1  -5   27.50    0.91
  -2  -1   5   23.68    0.97
   1   1  -5   68.82    1.64
  -1  -1   5   66.94    1.78
   0   1  -5    0.00    0.15
   0  -1   5    0.04    0.16
   0  -1   5    0.14    0.15
   1  -1   5   24.98    0.75
   1  -1   5   24.72    0.88
   2  -1   5    7.06    0.50
   2  -1   5    7.22    0.40
   3  -1   5    0.60    0.19
   3  -1   5    0.53    0.23
   4  -1   5    7.81    0.49
   4  -1   5    8.79    0.64
   5  -1   5    1.22    0.29
   5  -1   5    0.64    0.28
   6  -1   5   31.30    1.37
   6  -1   5   31.49    1.12
   7  -1   5   16.41    0.87
   7  -1   5   14.80    1.05
   8  -1   5    0.82    0.37
   8  -1   5    0.42    0.40
   9  -1   5    5.80    0.70
   9  -1   5    4.96    0.82
  10  -1   5   22.38    1.23
  10  -1   5   21.94    1.52
  11  -1   5    0.23    0.50
  11  -1   5   -0.26    0.41
  12  -1   5   10.97    1.37
  13  -1   5   10.31    1.39
  12   0  -5   11.19    1.32
  11   0  -5    1.38    0.62
  10   0  -5    9.97    1.11
   9   0  -5   11.39    1.10
   8   0  -5   15.18    1.06
   7   0  -5    3.47    0.60
   6   0  -5   39.76    1.51
   5   0  -5    4.71    0.56
   4   0  -5   18.48    0.89
   3   0  -5  206.34    4.33
   2   0  -5   32.80    1.06
   1   0  -5    0.39    0.08
   1   0  -5    0.46    0.21
  -1   0   5    0.27    0.19
   0   0  -5   35.05    0.98
   0   0   5   33.27    1.01
   0   0   5   32.87    0.96
   1   0   5   50.57    1.27
   1   0   5   52.22    1.34
   2   0   5   28.36    0.94
   2   0   5   30.57    0.89
   3   0   5  196.59    4.23
   3   0   5  199.68    3.95
   4   0   5    8.06    0.58
   4   0   5    9.29    0.53
   5   0   5   85.61    2.07
   5   0   5   82.40    2.29
   6   0   5   15.90    0.94
   6   0   5   16.00    0.81
   7   0   5    2.59    0.51
   7   0   5    3.31    0.49
   8   0   5   16.25    1.11
   8   0   5   13.22    0.85
   9   0   5    8.98    0.85
   9   0   5    9.77    1.05
  10   0   5   15.86    1.06
  10   0   5   13.88    1.16
  11   0   5    8.34    1.10
  11   0   5    8.44    0.94
  12   0   5    8.17    0.97
  12   0   5    7.73    1.15
  13   0   5    1.97    0.68
  13   0   5    3.89    0.91
  11  -1  -5    1.96    0.67
  10  -1  -5    0.46    0.54
   9  -1  -5   10.51    1.07
   8  -1  -5    7.94    0.89
   7  -1  -5   19.83    1.14
   6  -1  -5    6.71    0.72
   5  -1  -5   35.96    1.38
   4  -1  -5    1.87    0.39
   3  -1  -5    3.64    0.43
   2  -1  -5  163.05    3.33
   2  -1  -5  164.45    3.51
   1  -1  -5   89.73    1.90
   1  -1  -5   90.14    2.11
   0  -1  -5  157.58    3.20
   0   1   5  161.14    3.28
   0   1   5  158.81    3.34
   1   1   5  238.60    4.86
   1   1   5  251.24    4.78
   2   1   5   53.10    1.38
   2   1   5   55.17    1.35
   3   1   5   24.75    0.84
   3   1   5   24.82    0.86
   4   1   5  175.34    3.77
   4   1   5  168.60    3.59
   5   1   5    0.91    0.28
   5   1   5    1.17    0.30
   6   1   5    5.52    0.60
   6   1   5    6.76    0.60
   7   1   5   63.68    1.88
   7   1   5   63.52    2.07
   8   1   5    1.95    0.52
   8   1   5    1.52    0.43
   9   1   5   15.43    1.14
   9   1   5   15.16    0.95
  10   1   5   42.77    1.98
  10   1   5   39.48    1.67
  11   1   5    3.54    0.66
  11   1   5    3.42    0.78
  12   1   5    2.74    0.66
  12   1   5    2.69    0.72
  13   1   5   10.54    1.13
  13   1   5   10.29    1.31
  14   1   5    1.11    0.72
  14   1   5   -0.17    0.53
  11  -2  -5    7.31    1.07
  10  -2  -5    1.36    0.57
   9  -2  -5    1.21    0.53
   8  -2  -5   11.81    1.09
   7  -2  -5    3.48    0.61
   6  -2  -5   18.14    1.05
   5  -2  -5   52.42    1.74
   4  -2  -5   65.36    1.91
   3  -2  -5   95.65    2.30
   3  -2  -5   96.39    2.42
   2  -2  -5  151.46    3.34
   2  -2  -5  152.37    3.24
   1  -2  -5   42.97    1.28
   1  -2  -5   45.00    1.18
   0  -2  -5   63.61    1.53
   0   2   5   64.07    1.61
  -1  -2  -5   49.93    1.30
   1   2   5   47.77    1.15
   1   2   5   51.02    1.33
   2   2   5  603.38   11.60
   2   2   5  619.81   11.33
   3   2   5   26.42    0.78
   3   2   5   25.51    0.91
   4   2   5   30.21    1.02
   4   2   5   29.58    0.95
   5   2   5   89.51    2.23
   5   2   5   86.36    2.18
   6   2   5   61.68    1.83
   6   2   5   59.63    1.75
   7   2   5   -0.21    0.25
   7   2   5    0.16    0.30
   8   2   5  154.14    3.94
   8   2   5  151.23    3.64
   9   2   5   17.93    1.06
   9   2   5   18.48    1.21
  10   2   5   -0.08    0.35
  10   2   5    0.49    0.48
  11   2   5   37.37    1.90
  11   2   5   34.95    1.63
  12   2   5    0.90    0.51
  12   2   5    0.87    0.58
  13   2   5    3.93    0.75
  13   2   5    3.47    0.83
  14   2   5   22.12    1.75
  14   2   5   18.88    1.40
  10  -3  -5    1.17    0.64
   9  -3  -5    1.54    0.59
   8  -3  -5    3.91    0.70
   7  -3  -5   12.95    0.97
   6  -3  -5   31.28    1.41
   6  -3  -5   33.44    1.60
   5  -3  -5   51.69    1.76
   5  -3  -5   48.76    1.87
   4  -3  -5   42.89    1.47
   4  -3  -5   42.88    1.61
   4  -3  -5   42.89    1.50
   3  -3  -5    1.34    0.37
   3  -3  -5    1.19    0.34
   3  -3  -5    1.00    0.29
   2  -3  -5   28.82    1.00
   2  -3  -5   28.13    1.06
   1  -3  -5  132.52    2.94
   1  -3  -5  130.49    2.93
  -1   3   5  130.25    2.92
   0  -3  -5   56.18    1.49
   0   3   5   55.75    1.50
  -1  -3  -5  388.65    7.52
   1   3   5  378.82    7.22
   1   3   5  366.45    7.21
  -2  -3  -5    1.85    0.30
   2   3   5    1.42    0.13
   2   3   5    1.48    0.28
   3   3   5   32.30    0.81
   3   3   5   32.91    1.08
   4   3   5   53.25    1.36
   4   3   5   56.01    1.55
   5   3   5   47.21    1.43
   5   3   5   43.91    1.33
   6   3   5   74.88    2.05
   6   3   5   72.09    2.01
   7   3   5   31.75    1.27
   7   3   5   31.07    1.23
   8   3   5   26.01    1.23
   8   3   5   26.95    1.29
   9   3   5   13.91    1.06
   9   3   5   16.83    1.02
  10   3   5    2.76    0.64
  10   3   5    0.97    0.43
  11   3   5    0.33    0.48
  11   3   5    0.24    0.40
  12   3   5   40.48    1.87
  12   3   5   43.37    2.05
  13   3   5    4.98    0.96
  13   3   5    5.01    0.85
  14   3   5    2.73    0.76
  14   3   5    2.52    0.85
  10  -4  -5   -0.40    0.52
   9  -4  -5    5.02    0.87
   8  -4  -5   10.11    1.07
   7  -4  -5    2.11    0.66
   7  -4  -5    2.70    0.62
   6  -4  -5   33.86    1.51
   6  -4  -5   33.49    1.64
   5  -4  -5   57.55    2.08
   5  -4  -5   56.65    1.92
   4  -4  -5   59.59    1.88
   4  -4  -5   57.38    1.86
   4  -4  -5   56.87    1.97
   3  -4  -5   14.77    0.89
   3  -4  -5   18.19    0.90
   3  -4  -5   13.69    0.81
   2  -4  -5    5.25    0.55
   2  -4  -5    5.62    0.55
   2  -4  -5    5.11    0.52
   1  -4  -5   24.41    0.96
   1  -4  -5   25.00    0.91
  -1   4   5   25.89    0.97
   0  -4  -5  419.88    8.34
   0   4   5  410.97    7.97
  -1  -4  -5   17.54    0.80
   1   4   5   18.24    0.77
  -2  -4  -5  255.64    5.36
   2   4   5  253.08    5.13
  -3  -4  -5   46.18    1.44
   3   4   5   46.32    1.39
   4   4   5    1.06    0.19
   4   4   5    0.93    0.29
   5   4   5   56.85    1.51
   5   4   5   58.87    1.71
   6   4   5   11.55    0.72
   6   4   5   10.48    0.66
   7   4   5   27.25    1.16
   7   4   5   25.74    1.16
   8   4   5   16.22    0.99
   8   4   5   15.75    1.00
   9   4   5   -0.19    0.33
   9   4   5    0.55    0.40
  10   4   5   23.56    1.26
  10   4   5   26.81    1.41
  11   4   5   30.29    1.61
  11   4   5   29.59    1.49
  12   4   5    2.85    0.75
  12   4   5    2.52    0.64
  13   4   5   10.25    1.13
  13   4   5    9.47    1.20
  14   4   5    8.81    1.11
   8  -5  -5   17.69    1.29
   7  -5  -5   40.22    1.78
   7  -5  -5   40.86    1.98
   6  -5  -5    0.38    0.40
   6  -5  -5    0.37    0.43
   5  -5  -5   17.16    1.09
   5  -5  -5   17.04    1.04
   5  -5  -5   16.77    1.13
   4  -5  -5   22.22    1.18
   4  -5  -5   23.63    1.13
   4  -5  -5   22.29    1.20
   3  -5  -5   30.42    1.29
   3  -5  -5   30.20    1.22
   3  -5  -5   29.53    1.27
   2  -5  -5   54.18    1.73
   2  -5  -5   52.39    1.63
   2  -5  -5   53.11    1.65
  -2   5   5   54.98    1.64
   1  -5  -5  107.39    2.70
   1  -5  -5  103.87    2.51
  -1   5   5  103.28    2.53
   0  -5  -5   11.75    0.72
   0  -5  -5   12.68    0.58
   0   5   5   14.71    0.72
  -1  -5  -5   24.77    1.01
   1   5   5   22.03    0.90
  -2  -5  -5   22.68    0.98
   2   5   5   21.42    0.88
  -3  -5  -5   39.77    1.38
   3   5   5   37.31    1.26
  -4  -5  -5   28.63    1.17
   4   5   5   28.74    1.09
   5   5   5   20.56    0.97
   6   5   5   22.87    1.04
   6   5   5   23.70    0.89
   7   5   5   37.72    1.43
   7   5   5   34.50    1.28
   8   5   5    0.21    0.33
   8   5   5    0.04    0.34
   9   5   5   77.88    2.43
   9   5   5   78.34    2.42
  10   5   5    8.25    0.91
  10   5   5    7.96    0.85
  11   5   5    5.03    0.77
  11   5   5    4.78    0.79
  12   5   5    5.02    0.79
  13   5   5    4.41    0.82
  14   5   5   14.29    1.37
   8  -6  -5    3.08    0.82
   7  -6  -5    0.36    0.52
   7  -6  -5    0.80    0.53
   6  -6  -5   43.90    1.78
   6  -6  -5   44.91    2.03
   5  -6  -5   -0.12    0.39
   5  -6  -5    0.67    0.41
   5  -6  -5    0.10    0.38
   4  -6  -5   14.11    0.99
   4  -6  -5   14.04    0.95
   4  -6  -5   14.55    1.03
   3  -6  -5   85.11    2.38
   3  -6  -5   85.84    2.50
   3  -6  -5   84.49    2.55
  -3   6   5   88.00    2.37
   2  -6  -5   11.59    0.80
   2  -6  -5    9.65    0.78
  -2   6   5   11.66    0.74
   1  -6  -5    6.72    0.69
   1  -6  -5    9.01    0.63
  -1   6   5    8.35    0.63
   0  -6  -5    7.95    0.52
   0  -6  -5    6.10    0.62
   0   6   5    8.31    0.60
  -1  -6  -5   21.39    1.00
  -1  -6  -5   16.37    0.60
   1   6   5   18.97    0.86
  -2  -6  -5   78.80    2.23
   2   6   5   77.89    2.05
  -3  -6  -5   63.69    1.95
   3   6   5   62.69    1.79
  -4  -6  -5   -0.20    0.23
   4   6   5   -0.06    0.23
  -5  -6  -5   14.20    0.89
  -5  -6  -5   13.91    0.51
   5   6   5   14.20    0.83
  -6  -6  -5   40.24    1.63
   6   6   5   40.50    1.48
   7   6   5   32.50    1.36
   8   6   5   38.94    1.55
   9   6   5    3.71    0.63
  10   6   5   26.13    1.34
  11   6   5    4.09    0.73
  12   6   5    1.91    0.61
  13   6   5   22.14    1.46
  14   6   5    5.87    0.97
  15   6   5    0.50    0.57
   8  -7  -5    4.23    0.95
   7  -7  -5    0.11    0.50
   6  -7  -5    0.55    0.54
   5  -7  -5   17.94    1.23
   5  -7  -5   15.87    1.20
   5  -7  -5   18.16    1.12
  -5   7   5   17.50    1.06
   4  -7  -5    1.53    0.53
   4  -7  -5    1.23    0.45
  -4   7   5    1.49    0.46
   3  -7  -5    4.27    0.64
   3  -7  -5    3.81    0.65
  -3   7   5    5.78    0.65
   2  -7  -5   78.94    2.28
   2  -7  -5   75.81    2.41
  -2   7   5   73.48    2.13
   1  -7  -5    3.43    0.48
   1  -7  -5    3.18    0.54
  -1   7   5    2.63    0.44
   0  -7  -5   -0.06    0.20
   0  -7  -5    0.18    0.28
   0   7   5    0.08    0.27
  -1  -7  -5  124.40    2.75
  -1  -7  -5  128.46    3.31
   1   7   5  127.74    2.99
  -2  -7  -5   -0.33    0.23
  -2  -7  -5    0.01    0.12
   2   7   5    0.06    0.25
  -3  -7  -5   11.71    0.81
   3   7   5   10.64    0.71
  -4  -7  -5   58.96    1.97
   4   7   5   58.15    1.77
  -5  -7  -5   15.32    0.97
   5   7   5   15.25    0.88
  -6  -7  -5   19.21    1.13
  -6  -7  -5   16.71    0.66
   6   7   5   15.90    0.96
  -7  -7  -5   78.79    2.51
   7   7   5   74.09    2.30
  -8  -7  -5   35.68    1.68
   8   7   5   39.08    1.59
   9   7   5    1.61    0.52
  10   7   5   32.39    1.55
  11   7   5   22.10    1.35
  12   7   5    7.77    0.96
  13   7   5    5.77    0.91
  14   7   5   19.78    1.46
  15   7   5    2.18    0.73
   7  -8  -5   11.49    1.36
   6  -8  -5    1.21    0.59
   5  -8  -5    2.75    0.70
   5  -8  -5    3.33    0.72
   4  -8  -5    8.00    0.99
   4  -8  -5    7.36    0.88
  -4   8   5    8.73    0.84
   3  -8  -5    0.98    0.50
   3  -8  -5    1.64    0.49
  -3   8   5    0.67    0.38
   2  -8  -5    0.79    0.37
   2  -8  -5    1.55    0.50
  -2   8   5    0.81    0.35
   1  -8  -5   27.24    1.36
   1  -8  -5   29.43    1.21
  -1   8   5   28.75    1.18
   0  -8  -5    6.74    0.79
   0  -8  -5    6.92    0.58
   0   8   5    6.21    0.62
  -1  -8  -5    7.34    0.51
  -1  -8  -5    7.71    0.81
   1   8   5    7.31    0.66
  -2  -8  -5   73.19    2.37
   2   8   5   77.76    2.12
  -3  -8  -5    0.41    0.33
   3   8   5    0.63    0.32
  -4  -8  -5   11.93    0.89
   4   8   5   12.45    0.80
  -5  -8  -5  112.83    3.16
   5   8   5  107.04    2.84
  -6  -8  -5    5.74    0.77
   6   8   5    5.33    0.67
  -7  -8  -5   20.30    1.24
   7   8   5   21.74    1.18
  -8  -8  -5    6.11    0.86
   8   8   5    9.33    0.91
  -9  -8  -5    1.26    0.57
   9   8   5    0.62    0.44
 -10  -8  -5   10.54    1.17
  10   8   5    9.64    1.00
  11   8   5   28.10    1.52
  12   8   5   10.10    1.12
  13   8   5    6.57    0.97
  14   8   5    6.16    1.00
  15   8   5   -0.41    0.53
   5  -9  -5    6.89    1.04
   4  -9  -5    0.39    0.51
   3  -9  -5   12.63    1.06
   2  -9  -5   12.76    1.06
  -2   9   5   14.59    0.91
   1  -9  -5    0.81    0.42
  -1   9   5    0.15    0.32
   0  -9  -5   22.06    1.26
   0   9   5   20.28    1.00
  -1  -9  -5   36.51    1.63
   1   9   5   34.40    1.33
  -2  -9  -5    9.37    0.93
   2   9   5    8.63    0.76
  -3  -9  -5    4.07    0.66
   3   9   5    6.90    0.69
  -4  -9  -5   35.88    1.62
   4   9   5   34.44    1.38
  -5  -9  -5    0.16    0.38
   5   9   5   -0.62    0.31
  -6  -9  -5   64.54    2.31
   6   9   5   63.97    2.08
  -7  -9  -5    0.34    0.44
   7   9   5    1.53    0.47
  -8  -9  -5    5.94    0.83
   8   9   5    5.21    0.72
  -9  -9  -5    9.58    1.05
   9   9   5   10.29    1.01
 -10  -9  -5    9.24    1.09
  10   9   5   10.09    1.05
 -11  -9  -5    2.15    0.72
  11   9   5    1.46    0.59
 -12  -9  -5   21.97    1.62
  12   9   5   21.54    1.44
 -13  -9  -5    4.28    0.99
  13   9   5    4.01    0.83
 -14  -9  -5    0.98    0.82
  14   9   5    1.37    0.65
 -15  -9  -5    3.80    1.16
   5 -10  -5   -0.08    0.62
   4 -10  -5   28.46    1.77
   3 -10  -5    5.80    0.92
   2 -10  -5   10.80    1.13
   1 -10  -5   25.81    1.49
   0 -10  -5    4.34    0.73
   0  10   5    5.18    0.61
  -1 -10  -5    5.32    0.78
   1  10   5    5.78    0.64
  -2 -10  -5    8.90    0.96
   2  10   5    8.97    0.78
  -3 -10  -5    4.43    0.72
   3  10   5    4.00    0.56
  -4 -10  -5    2.15    0.56
   4  10   5    2.63    0.50
  -5 -10  -5   21.13    1.28
   5  10   5   20.05    1.12
  -6 -10  -5   -0.39    0.29
   6  10   5   -0.31    0.31
  -7 -10  -5   17.10    1.22
   7  10   5   14.20    1.00
  -8 -10  -5    1.06    0.52
   8  10   5    1.72    0.53
  -9 -10  -5    1.06    0.60
   9  10   5    2.02    0.55
 -10 -10  -5    4.67    0.84
  10  10   5    5.05    0.80
 -11 -10  -5   -0.23    0.52
  11  10   5    0.29    0.43
 -12 -10  -5   -0.58    0.54
  12  10   5   -0.06    0.46
 -13 -10  -5   26.17    1.83
  13  10   5   21.49    1.51
 -14 -10  -5   -0.08    0.67
  14  10   5   -1.05    0.43
   4 -11  -5    3.27    0.83
   3 -11  -5   20.72    1.52
   2 -11  -5   11.89    1.26
   1 -11  -5    0.59    0.44
   0 -11  -5   18.42    1.31
  -1 -11  -5    4.31    0.76
  -2 -11  -5    0.17    0.37
   2  11   5    0.93    0.40
  -3 -11  -5   24.09    1.46
   3  11   5   26.67    1.24
  -4 -11  -5    0.57    0.44
   4  11   5    1.33    0.43
  -5 -11  -5    0.46    0.43
   5  11   5    1.60    0.46
  -6 -11  -5   32.57    1.73
   6  11   5   36.81    1.54
  -7 -11  -5   -0.09    0.38
   7  11   5   -0.28    0.38
  -8 -11  -5    3.63    0.74
   8  11   5    2.16    0.57
  -9 -11  -5    7.26    1.00
   9  11   5    9.09    0.99
 -10 -11  -5   -0.52    0.39
  10  11   5   -0.04    0.43
 -11 -11  -5    5.88    1.03
  11  11   5    6.83    0.90
 -12 -11  -5   15.78    1.56
  12  11   5   14.26    1.36
 -13 -11  -5    2.85    0.90
  13  11   5    3.47    0.83
 -14 -11  -5   12.32    1.54
  14  11   5   12.31    1.38
   3 -12  -5    7.80    1.17
   2 -12  -5   15.82    1.53
   1 -12  -5    1.78    0.63
   0 -12  -5    2.11    0.61
  -1 -12  -5   13.13    1.33
  -2 -12  -5    3.00    0.73
  -3 -12  -5    1.83    0.59
  -4 -12  -5   24.73    1.55
   4  12   5   22.49    1.20
  -5 -12  -5    0.23    0.42
   5  12   5    0.86    0.42
  -6 -12  -5   26.53    1.60
   6  12   5   26.65    1.32
  -7 -12  -5   44.44    2.11
   7  12   5   47.02    1.86
  -8 -12  -5    0.01    0.49
   8  12   5    0.69    0.50
  -9 -12  -5    2.32    0.72
   9  12   5    2.42    0.63
 -10 -12  -5   18.84    1.47
  10  12   5   21.72    1.41
 -11 -12  -5    0.96    0.67
  11  12   5    1.94    0.64
 -12 -12  -5    0.65    0.67
  12  12   5    0.77    0.59
 -13 -12  -5   25.72    1.83
  13  12   5   25.36    1.66
 -14 -12  -5   11.56    1.52
  14  12   5   11.32    1.36
   2 -13  -5    3.67    0.94
   1 -13  -5    3.32    0.83
   0 -13  -5    4.46    0.91
  -1 -13  -5    5.67    0.93
  -2 -13  -5   12.13    1.33
  -3 -13  -5   15.01    1.44
  -4 -13  -5    5.28    0.88
  -5 -13  -5    6.55    1.01
  -6 -13  -5    7.16    1.01
   6  13   5    8.77    0.91
  -7 -13  -5    1.86    0.67
   7  13   5    2.32    0.62
  -8 -13  -5   50.33    2.39
   8  13   5   49.83    2.02
  -9 -13  -5    1.19    0.59
   9  13   5    0.48    0.52
 -10 -13  -5    0.07    0.55
  10  13   5   -0.08    0.47
 -11 -13  -5   11.20    1.37
  11  13   5   12.83    1.26
 -12 -13  -5   -0.43    0.57
  12  13   5    0.95    0.64
 -13 -13  -5    2.23    0.88
  13  13   5    1.49    0.72
   0 -14  -5    3.73    0.91
  -1 -14  -5   12.06    1.40
  -2 -14  -5   23.45    1.71
  -3 -14  -5    1.90    0.64
  -4 -14  -5    5.98    1.00
  -5 -14  -5    7.57    1.10
  -6 -14  -5   11.32    1.32
  -7 -14  -5   25.51    1.72
  -8 -14  -5    0.24    0.54
   8  14   5    0.33    0.52
  -9 -14  -5   15.33    1.54
   9  14   5   17.68    1.30
 -10 -14  -5    3.29    0.81
  10  14   5    4.54    0.85
 -11 -14  -5   -0.22    0.56
  11  14   5    0.89    0.58
 -12 -14  -5    5.06    1.02
  12  14   5    7.69    1.10
  -1 -15  -5   10.53    1.37
  -2 -15  -5   11.82    1.45
  -3 -15  -5    6.49    1.15
  -4 -15  -5    0.61    0.63
  -5 -15  -5    9.46    1.29
  -6 -15  -5   23.45    1.73
  -7 -15  -5    0.18    0.53
  -8 -15  -5   10.85    1.34
  -9 -15  -5    7.85    1.19
 -10 -15  -5    7.40    1.17
 -11 -15  -5    0.82    0.70
  11  15   5    2.42    0.79
  -4 -16  -5    5.73    1.09
  -5 -16  -5    9.04    1.30
  -6 -16  -5    2.04    0.81
  -7 -16  -5    5.55    1.04
  -8 -16  -5    0.38    0.60
  -9 -16  -5    3.48    0.92
  -5 -15   6    1.66    0.65
  -5 -15   6    1.81    0.70
  -4 -15   6    3.94    0.85
  -4 -15   6    4.50    0.91
  -3 -15   6    6.65    1.05
  -3 -15   6    7.88    1.12
  -2 -15   6    1.23    0.66
  -2 -15   6    0.23    0.52
  -1 -15   6   14.69    1.59
  -9 -14   6    7.00    1.14
  -8 -14   6   15.62    1.56
  -7 -14   6   -0.34    0.44
  -6 -14   6    1.69    0.65
  -5 -14   6   28.28    1.70
  -5 -14   6   29.46    1.80
  -4 -14   6    0.00    0.48
  -4 -14   6    0.68    0.57
  -3 -14   6    8.61    1.14
  -3 -14   6    7.42    1.08
  -2 -14   6   12.54    1.36
  -2 -14   6   12.82    1.38
  -1 -14   6    0.35    0.46
  -1 -14   6    0.37    0.60
   0 -14   6    7.96    1.12
   0 -14   6   10.04    1.32
   1 -14   6    1.06    0.80
   1 -14   6    1.09    0.63
 -10 -13   6    8.81    1.25
  -9 -13   6    7.79    1.17
  -8 -13   6   -0.08    0.43
  -7 -13   6   11.31    1.27
  -6 -13   6    7.59    1.07
  -5 -13   6    0.64    0.53
  -5 -13   6    1.20    0.57
  -4 -13   6   33.06    1.85
  -4 -13   6   29.49    1.68
  -3 -13   6    0.07    0.44
  -3 -13   6    0.15    0.45
  -2 -13   6    1.77    0.61
  -2 -13   6    2.01    0.65
  -1 -13   6   15.33    1.46
  -1 -13   6   14.72    1.43
   0 -13   6    3.76    0.79
   0 -13   6    4.32    0.89
   1 -13   6    8.23    1.22
   1 -13   6    7.50    1.06
   2 -13   6    4.52    0.91
   2 -13   6    5.89    1.10
   3 -13   6   -0.26    0.69
   3 -13   6    0.04    0.50
  11  12  -6    4.85    0.88
 -11 -12   6    4.02    0.98
  10  12  -6    8.20    1.00
 -10 -12   6    5.75    1.08
  -9 -12   6    9.82    1.25
  -8 -12   6    1.30    0.61
  -7 -12   6    1.51    0.59
  -6 -12   6   12.72    1.30
  -5 -12   6    2.60    0.67
  -5 -12   6    2.42    0.61
  -4 -12   6    0.15    0.40
  -4 -12   6   -0.20    0.36
  -3 -12   6   26.87    1.52
  -3 -12   6   24.68    1.52
  -2 -12   6    0.93    0.48
  -2 -12   6    0.42    0.40
  -1 -12   6    0.07    0.36
  -1 -12   6   -0.08    0.41
   0 -12   6   15.35    1.26
   0 -12   6   15.98    1.27
   1 -12   6    1.41    0.53
   1 -12   6    0.70    0.60
   2 -12   6    0.71    0.64
   2 -12   6    1.17    0.56
   3 -12   6   14.16    1.47
   3 -12   6   10.68    1.34
   4 -12   6    2.30    0.72
  12  11  -6    6.67    1.05
 -12 -11   6    6.13    1.14
  11  11  -6    2.15    0.66
  10  11  -6    8.69    1.01
 -10 -11   6    6.26    1.07
   9  11  -6   10.73    1.06
  -9 -11   6   11.50    1.34
   8  11  -6   11.15    0.99
  -8 -11   6   11.27    1.23
  -7 -11   6   19.65    1.42
  -6 -11   6    7.56    1.00
  -6 -11   6    8.67    0.91
  -5 -11   6    3.73    0.65
  -5 -11   6    3.63    0.70
  -4 -11   6    4.69    0.80
  -4 -11   6    3.83    0.65
  -3 -11   6    4.71    0.78
  -3 -11   6    5.28    0.78
  -2 -11   6   32.77    1.68
  -2 -11   6   30.93    1.59
  -1 -11   6    2.37    0.62
  -1 -11   6    3.42    0.69
   0 -11   6    3.78    0.73
   0 -11   6    4.05    0.76
   1 -11   6   28.09    1.64
   1 -11   6   28.13    1.61
   2 -11   6    0.71    0.54
   2 -11   6    1.66    0.56
   3 -11   6    0.38    0.63
   3 -11   6   -0.13    0.40
   4 -11   6   13.30    1.43
   5 -11   6    0.44    0.53
  12  10  -6   12.64    1.36
 -12 -10   6   14.41    1.64
  11  10  -6   11.33    1.20
 -11 -10   6    8.90    1.28
  10  10  -6    0.11    0.44
 -10 -10   6   -0.70    0.47
   9  10  -6    9.96    1.01
  -9 -10   6    9.40    1.21
   8  10  -6    2.23    0.58
  -8 -10   6    3.91    0.80
   7  10  -6   -0.05    0.35
  -7 -10   6    0.47    0.47
   6  10  -6   10.70    0.78
  -6 -10   6   11.38    1.17
  -6 -10   6    9.61    0.89
  -5 -10   6    6.57    0.88
  -5 -10   6    7.87    0.83
  -4 -10   6    4.25    0.66
  -4 -10   6    4.66    0.76
  -3 -10   6   20.52    1.17
  -3 -10   6   18.41    1.25
  -2 -10   6   37.75    1.77
  -2 -10   6   36.39    1.62
  -1 -10   6   -0.67    0.24
  -1 -10   6   -0.23    0.29
   0 -10   6   12.97    1.04
   0 -10   6   11.71    1.15
   1 -10   6    0.31    0.46
   1 -10   6    0.09    0.36
   2 -10   6   13.62    1.15
   2 -10   6   14.05    1.11
   3 -10   6    9.00    1.10
   3 -10   6    8.51    1.07
   4 -10   6    0.87    0.50
   5 -10   6   10.72    1.30
   6 -10   6    2.60    0.79
   7 -10   6    1.83    0.74
  12   9  -6    5.92    1.00
 -12  -9   6    7.21    1.26
  11   9  -6    6.47    0.94
 -11  -9   6    3.56    0.90
  10   9  -6    5.94    0.89
 -10  -9   6    5.63    1.02
   9   9  -6    2.10    0.55
  -9  -9   6    2.23    0.72
   8   9  -6   19.67    1.17
  -8  -9   6   18.31    1.39
   7   9  -6    5.16    0.67
  -7  -9   6    5.39    0.88
   6   9  -6   25.92    1.17
  -6  -9   6   27.42    1.23
  -6  -9   6   27.59    1.54
   5   9  -6   44.79    1.47
  -5  -9   6   42.03    1.86
  -5  -9   6   42.66    1.60
   4   9  -6   15.31    0.77
  -4  -9   6   12.96    1.03
  -4  -9   6   15.16    0.94
  -3  -9   6   -0.21    0.28
  -3  -9   6   -0.04    0.31
  -2  -9   6    3.21    0.57
  -2  -9   6    3.45    0.58
  -1  -9   6   15.65    1.03
  -1  -9   6   13.11    1.00
   0  -9   6    0.66    0.39
   0  -9   6    0.82    0.44
   1  -9   6   49.24    2.00
   1  -9   6   56.42    2.15
   2  -9   6   14.64    1.17
   2  -9   6   14.06    1.10
   3  -9   6    0.74    0.53
   3  -9   6    1.16    0.48
   4  -9   6    9.27    1.09
   5  -9   6    4.14    0.83
   6  -9   6   12.66    1.41
   7  -9   6    4.35    0.98
   8  -9   6   -0.16    0.54
  12   8  -6    1.80    0.69
 -12  -8   6    1.44    0.81
  11   8  -6   13.12    1.27
 -11  -8   6   13.00    1.47
  10   8  -6   -0.37    0.43
 -10  -8   6    0.35    0.49
   9   8  -6    0.93    0.47
  -9  -8   6    1.32    0.64
   8   8  -6   11.50    0.91
  -8  -8   6    9.31    1.11
   7   8  -6    3.47    0.57
  -7  -8   6    3.15    0.73
   6   8  -6   27.08    1.21
  -6  -8   6   29.90    1.22
  -6  -8   6   29.11    1.57
   5   8  -6   20.83    0.97
  -5  -8   6   20.60    1.00
  -5  -8   6   21.83    1.31
   4   8  -6   26.59    1.01
  -4  -8   6   25.45    1.13
  -4  -8   6   24.76    1.37
   3   8  -6    5.04    0.46
  -3  -8   6    4.12    0.54
  -3  -8   6    3.63    0.61
  -2  -8   6    3.44    0.53
  -2  -8   6    2.22    0.52
  -1  -8   6    2.58    0.49
  -1  -8   6    2.16    0.51
   0  -8   6   35.46    1.52
   0  -8   6   35.28    1.60
   1  -8   6    0.21    0.33
   1  -8   6    0.58    0.39
   2  -8   6    7.48    0.88
   2  -8   6    5.38    0.76
   3  -8   6    0.66    0.50
   3  -8   6    0.40    0.36
   4  -8   6   -0.14    0.31
   5  -8   6    6.64    0.97
   6  -8   6    6.41    1.00
   7  -8   6    1.12    0.60
   8  -8   6    6.40    1.11
  12   7  -6    2.04    0.70
 -12  -7   6    1.84    0.77
  11   7  -6    0.05    0.49
 -11  -7   6   -0.18    0.50
  10   7  -6   12.10    1.15
 -10  -7   6   11.96    1.35
   9   7  -6    3.14    0.63
  -9  -7   6    2.88    0.77
   8   7  -6    7.17    0.82
  -8  -7   6    5.34    0.90
   7   7  -6   84.78    2.48
  -7  -7   6   83.36    2.88
   6   7  -6    5.08    0.62
  -6  -7   6    3.62    0.71
   5   7  -6    0.44    0.32
  -5  -7   6    0.62    0.28
  -5  -7   6    0.60    0.46
   4   7  -6   59.40    1.67
  -4  -7   6   55.03    2.05
  -4  -7   6   59.89    1.74
   3   7  -6   57.38    1.53
  -3  -7   6   54.95    1.99
  -3  -7   6   57.40    1.72
   2   7  -6    1.14    0.24
  -2  -7   6    0.80    0.30
  -2  -7   6    0.49    0.32
   1   7  -6   37.91    0.93
  -1  -7   6   37.88    1.58
  -1  -7   6   38.83    1.43
   0  -7   6   28.87    1.37
   0  -7   6   27.86    1.26
   1  -7   6    7.58    0.79
   1  -7   6    7.84    0.85
   2  -7   6    4.47    0.66
   2  -7   6    5.81    0.75
   3  -7   6   42.22    1.77
   3  -7   6   45.76    1.88
   4  -7   6    0.84    0.41
   5  -7   6   10.20    1.12
   6  -7   6   21.52    1.48
   7  -7   6    5.69    0.95
   8  -7   6    0.63    0.58
   9  -7   6   14.98    1.60
  12   6  -6   20.78    1.50
  11   6  -6    0.81    0.54
  10   6  -6   -0.34    0.39
   9   6  -6   28.82    1.49
  -9  -6   6   31.34    1.82
   8   6  -6    6.31    0.76
  -8  -6   6    6.26    0.93
   7   6  -6    2.28    0.51
  -7  -6   6    3.23    0.68
   6   6  -6   14.58    0.91
  -6  -6   6   14.56    1.15
   5   6  -6    0.72    0.33
  -5  -6   6    0.93    0.27
  -5  -6   6    1.35    0.49
   4   6  -6    0.44    0.26
  -4  -6   6    0.81    0.25
  -4  -6   6    0.78    0.40
   3   6  -6   82.68    2.02
  -3  -6   6   80.82    2.49
  -3  -6   6   82.93    2.09
   2   6  -6    7.14    0.46
  -2  -6   6    9.11    0.74
  -2  -6   6    7.74    0.55
   1   6  -6    2.90    0.28
  -1  -6   6    3.28    0.54
  -1  -6   6    3.38    0.44
   0  -6   6   31.02    1.37
   0  -6   6   32.73    1.24
   1  -6   6    9.04    0.72
   1  -6   6   10.04    0.82
   2  -6   6   36.02    1.50
   2  -6   6   37.84    1.60
   3  -6   6   25.18    1.33
   4  -6   6    9.58    0.99
   5  -6   6    0.71    0.42
   6  -6   6   23.04    1.48
   7  -6   6   26.20    1.65
   8  -6   6    7.80    1.11
   9  -6   6    4.95    0.99
  10  -6   6   10.95    1.42
  12   5  -6   -0.13    0.52
  11   5  -6   12.45    1.27
  10   5  -6   18.60    1.28
   9   5  -6    0.31    0.43
   8   5  -6   20.48    1.19
   7   5  -6   13.28    0.92
  -7  -5   6   12.60    1.19
   6   5  -6   39.79    1.50
  -6  -5   6   40.99    1.79
   5   5  -6   44.16    1.46
  -5  -5   6   41.37    1.73
  -5  -5   6   40.57    1.18
   4   5  -6    1.68    0.36
  -4  -5   6    2.46    0.30
  -4  -5   6    1.69    0.45
   3   5  -6   11.52    0.64
  -3  -5   6   12.18    0.85
  -3  -5   6   12.66    0.57
   2   5  -6   27.85    0.90
  -2  -5   6   26.30    0.91
  -2  -5   6   26.86    1.22
   1   5  -6   24.85    0.77
  -1  -5   6   24.56    0.92
  -1  -5   6   23.75    1.11
   0  -5   6    0.06    0.24
   0  -5   6    0.03    0.14
   0  -5   6   -0.29    0.18
   1  -5   6   60.74    1.80
   1  -5   6   58.81    1.95
   2  -5   6    1.22    0.39
   2  -5   6    1.74    0.43
   3  -5   6   12.81    0.92
   4  -5   6   34.28    1.54
   5  -5   6    2.91    0.58
   6  -5   6   22.98    1.39
   7  -5   6   28.22    1.62
   8  -5   6   11.19    1.26
   9  -5   6    4.10    0.84
  10  -5   6    9.75    1.31
  11  -5   6    7.32    1.23
  12   4  -6    8.77    1.17
  11   4  -6    2.39    0.69
  10   4  -6   -0.18    0.37
   9   4  -6   29.59    1.52
   8   4  -6    1.87    0.49
   7   4  -6   48.58    1.78
   6   4  -6   76.04    2.24
   5   4  -6   12.57    0.79
  -5  -4   6   14.52    1.06
  -5  -4   6   12.62    0.56
   4   4  -6   54.65    1.62
  -4  -4   6   55.38    1.94
  -4  -4   6   52.71    1.28
   3   4  -6   45.49    1.33
  -3  -4   6   44.12    1.09
  -3  -4   6   42.24    1.57
   2   4  -6    7.55    0.48
  -2  -4   6    6.68    0.66
  -2  -4   6    7.09    0.40
   1   4  -6   18.50    0.67
  -1  -4   6   17.70    0.67
  -1  -4   6   16.01    0.87
   0  -4   6   52.24    1.47
   0  -4   6   51.85    1.67
   0  -4   6   52.24    1.24
   1  -4   6   21.19    0.62
   1  -4   6   21.58    0.91
   1  -4   6   20.30    1.02
   2  -4   6   90.59    1.84
   2  -4   6   91.97    2.57
   3  -4   6   12.83    0.87
   3  -4   6   12.34    0.49
   4  -4   6    8.06    0.82
   4  -4   6    7.87    0.46
   5  -4   6   58.77    2.15
   5  -4   6   58.07    1.48
   6  -4   6   11.78    1.12
   7  -4   6   22.84    1.41
   8  -4   6   23.60    1.55
   9  -4   6   -0.12    0.36
  10  -4   6    8.20    1.20
  11  -4   6   10.71    1.42
  12   3  -6   -0.13    0.55
  11   3  -6   15.19    1.42
  10   3  -6    1.53    0.57
   9   3  -6    0.63    0.46
   8   3  -6   64.42    2.22
   7   3  -6    7.17    0.79
   6   3  -6    2.65    0.49
   5   3  -6   53.51    1.70
  -5  -3   6   51.61    1.29
   4   3  -6    9.84    0.65
  -4  -3   6    7.84    0.33
  -4  -3   6    7.23    0.76
   3   3  -6   56.84    1.60
   2   3  -6  140.01    2.99
  -2  -3   6  143.76    3.41
  -2  -3   6  132.38    2.74
   1   3  -6    2.46    0.31
  -1  -3   6    3.16    0.28
  -1  -3   6    2.32    0.41
   0  -3   6  161.73    3.21
   0  -3   6  158.27    3.70
   1  -3   6   76.37    2.16
   1  -3   6   80.58    1.71
   2  -3   6   11.66    0.76
   2  -3   6   12.64    0.50
   3  -3   6   21.14    1.05
   3  -3   6   22.12    0.71
   4  -3   6   58.19    1.94
   4  -3   6   54.20    1.39
   5  -3   6    4.66    0.46
   5  -3   6    4.72    0.65
   6  -3   6   49.86    1.99
   6  -3   6   53.53    1.52
   7  -3   6    1.40    0.39
   7  -3   6    1.96    0.55
   8  -3   6   11.74    1.19
   9  -3   6   20.70    1.48
  10  -3   6    0.52    0.50
  11  -3   6    3.39    0.84
  12  -3   6    5.49    1.06
  12   2  -6    2.66    0.79
  11   2  -6    7.93    1.05
  10   2  -6   12.85    1.24
   9   2  -6   13.19    1.18
   8   2  -6    2.55    0.57
   7   2  -6   59.86    2.06
   6   2  -6    8.36    0.79
   5   2  -6   10.21    0.74
   4   2  -6  135.95    3.14
  -4  -2   6  131.71    2.65
   3   2  -6   48.35    1.44
  -3  -2   6   45.29    1.62
   2   2  -6    0.70    0.24
  -2  -2   6    0.10    0.25
   1   2  -6  120.91    2.63
  -1  -2   6  120.95    2.92
   0   2  -6   74.67    1.76
   0  -2   6   82.25    1.80
   0  -2   6   77.02    2.06
   1  -2   6   65.48    1.85
   1  -2   6   66.95    1.53
   2  -2   6   80.23    1.77
   2  -2   6   79.08    2.16
   3  -2   6    2.35    0.28
   3  -2   6    2.52    0.41
   4  -2   6   22.66    1.06
   4  -2   6   21.67    0.79
   5  -2   6   97.12    2.27
   5  -2   6   99.01    2.81
   6  -2   6   15.00    0.79
   6  -2   6   14.39    1.02
   7  -2   6   66.92    1.90
   7  -2   6   66.51    2.37
   8  -2   6    7.33    0.92
   8  -2   6    8.22    0.75
   9  -2   6    4.45    0.64
   9  -2   6    4.06    0.77
  10  -2   6   16.30    1.33
  11  -2   6    9.82    1.29
  12  -2   6    8.62    1.27
  12   1  -6    2.54    0.79
  11   1  -6    7.44    1.04
  10   1  -6   24.55    1.51
   9   1  -6   11.43    1.13
   8   1  -6   57.07    2.11
   7   1  -6   11.02    0.97
   6   1  -6   35.22    1.44
   5   1  -6    2.37    0.45
   4   1  -6   57.60    1.73
   3   1  -6   94.28    2.34
   2   1  -6   43.58    1.32
  -2  -1   6   45.57    1.48
   1   1  -6   12.29    0.60
  -1  -1   6   12.81    0.69
   0   1  -6   54.13    1.37
   0  -1   6   52.35    1.36
   0  -1   6   52.78    1.50
   1  -1   6    1.21    0.26
   1  -1   6    0.94    0.21
   2  -1   6    0.16    0.18
   2  -1   6    0.28    0.18
   3  -1   6  132.14    2.75
   3  -1   6  127.37    3.10
   4  -1   6   17.73    0.88
   4  -1   6   17.47    0.72
   5  -1   6    3.72    0.53
   5  -1   6    3.40    0.40
   6  -1   6   97.40    2.37
   6  -1   6   93.56    2.75
   7  -1   6    5.50    0.75
   7  -1   6    5.97    0.62
   8  -1   6   14.83    0.88
   8  -1   6   16.78    1.14
   9  -1   6   38.21    1.51
   9  -1   6   34.24    1.78
  10  -1   6   -0.22    0.44
  10  -1   6   -0.66    0.34
  11  -1   6    8.44    1.17
  11  -1   6   11.18    1.03
  12  -1   6   22.64    1.69
  13  -1   6    0.52    0.67
  11   0  -6    0.87    0.59
  10   0  -6    3.41    0.75
   9   0  -6   26.96    1.51
   8   0  -6    0.86    0.45
   7   0  -6   28.32    1.38
   6   0  -6   38.85    1.55
   5   0  -6   16.43    0.94
   4   0  -6   19.63    0.96
   3   0  -6  136.79    3.14
   2   0  -6   65.03    1.74
   1   0  -6  100.99    1.99
   1   0  -6  104.59    2.36
  -1   0   6   99.25    2.45
   0   0   6    3.41    0.37
   0   0   6    3.85    0.38
   1   0   6  125.88    2.81
   1   0   6  125.60    2.68
   2   0   6    7.19    0.48
   2   0   6    6.77    0.45
   3   0   6    0.87    0.25
   3   0   6    0.56    0.22
   4   0   6  255.17    5.06
   4   0   6  254.18    5.45
   5   0   6   27.95    1.18
   5   0   6   31.13    1.06
   6   0   6    0.19    0.25
   6   0   6    0.00    0.26
   7   0   6  108.42    2.69
   7   0   6  103.14    3.00
   8   0   6    1.98    0.46
   8   0   6    1.95    0.53
   9   0   6    1.30    0.44
   9   0   6    1.00    0.46
  10   0   6   30.87    1.44
  10   0   6   33.16    1.78
  11   0   6   -0.31    0.33
  11   0   6    0.03    0.47
  12   0   6    3.47    0.88
  12   0   6    2.30    0.63
  13   0   6   10.22    1.38
  11  -1  -6    1.55    0.64
  10  -1  -6    0.53    0.52
   9  -1  -6    5.26    0.82
   8  -1  -6   13.05    1.17
   7  -1  -6    3.81    0.64
   6  -1  -6   25.48    1.23
   5  -1  -6   32.25    1.34
   4  -1  -6    0.60    0.32
   3  -1  -6   47.09    1.51
   2  -1  -6   57.87    1.36
   2  -1  -6   58.56    1.66
   1  -1  -6   18.67    0.78
   1  -1  -6   18.05    0.56
   0  -1  -6   75.48    1.71
   0   1   6   77.81    1.88
   0   1   6   78.46    1.89
   1   1   6   23.05    0.82
   1   1   6   23.72    0.78
   2   1   6   45.78    1.28
   2   1   6   46.45    1.26
   3   1   6  130.38    2.92
   3   1   6  131.16    2.86
   4   1   6  128.83    2.95
   4   1   6  124.60    2.82
   5   1   6   19.77    0.89
   5   1   6   19.28    0.85
   6   1   6   15.78    0.88
   6   1   6   14.94    0.80
   7   1   6   -0.18    0.25
   7   1   6   -0.05    0.26
   8   1   6  102.86    2.71
   8   1   6  100.90    2.99
   9   1   6    1.16    0.43
   9   1   6    1.93    0.53
  10   1   6    8.36    0.87
  10   1   6    7.96    0.99
  11   1   6   27.88    1.70
  11   1   6   28.65    1.45
  12   1   6    0.05    0.45
  12   1   6    0.37    0.57
  13   1   6    0.16    0.49
  13   1   6   -0.08    0.54
  14   1   6   12.95    1.32
  14   1   6   13.79    1.59
  10  -2  -6    1.91    0.66
   9  -2  -6   11.71    1.16
   8  -2  -6    1.58    0.53
   7  -2  -6   25.95    1.35
   6  -2  -6   17.53    1.06
   5  -2  -6   44.52    1.64
   4  -2  -6   39.48    1.46
   3  -2  -6    7.45    0.54
   3  -2  -6    5.96    0.59
   2  -2  -6   71.76    1.98
   2  -2  -6   76.39    1.81
   1  -2  -6   73.71    1.91
   1  -2  -6   73.78    1.74
   0  -2  -6    0.35    0.17
   0   2   6    0.32    0.23
   0   2   6    0.34    0.18
  -1  -2  -6  195.03    3.99
   1   2   6  187.32    3.88
   1   2   6  192.41    3.96
   2   2   6    5.52    0.34
   2   2   6    5.23    0.46
   3   2   6    0.24    0.21
   3   2   6    0.47    0.17
   4   2   6   63.18    1.71
   4   2   6   64.58    1.65
   5   2   6    2.88    0.41
   5   2   6    2.33    0.36
   6   2   6   19.58    0.94
   6   2   6   21.75    0.96
   7   2   6   50.87    1.67
   7   2   6   52.73    1.77
   8   2   6   27.95    1.35
   8   2   6   25.64    1.21
   9   2   6    0.88    0.40
   9   2   6    1.40    0.48
  10   2   6   39.58    1.66
  10   2   6   44.74    1.95
  11   2   6    3.32    0.75
  11   2   6    2.83    0.61
  12   2   6   14.78    1.44
  12   2   6   12.70    1.17
  13   2   6    5.37    0.87
  13   2   6    5.82    1.01
  14   2   6    1.32    0.62
  14   2   6    2.33    0.82
  10  -3  -6   -0.83    0.46
   9  -3  -6   -0.24    0.44
   8  -3  -6   12.88    1.19
   7  -3  -6    0.07    0.37
   6  -3  -6   11.25    1.00
   5  -3  -6   61.68    2.04
   4  -3  -6    3.14    0.49
   4  -3  -6    3.53    0.55
   3  -3  -6   16.88    0.80
   3  -3  -6   17.39    0.92
   2  -3  -6   28.08    1.00
   2  -3  -6   28.21    1.11
   1  -3  -6   21.69    0.91
   1  -3  -6   20.50    0.80
  -1   3   6   20.19    0.88
   0  -3  -6   72.60    1.83
   0   3   6   74.51    1.91
  -1  -3  -6   64.03    1.65
   1   3   6   61.11    1.43
   1   3   6   62.99    1.67
  -2  -3  -6  161.87    3.60
   2   3   6  164.90    3.54
   2   3   6  166.43    3.28
   3   3   6   47.50    1.40
   3   3   6   44.47    1.09
   4   3   6   13.81    0.57
   4   3   6   13.48    0.74
   5   3   6   47.03    1.35
   5   3   6   48.35    1.50
   6   3   6   46.86    1.52
   6   3   6   44.01    1.43
   7   3   6    5.02    0.61
   7   3   6    6.45    0.65
   8   3   6   10.09    0.88
   8   3   6    9.97    0.87
   9   3   6   28.94    1.33
   9   3   6   27.97    1.41
  10   3   6    5.62    0.76
  10   3   6    4.49    0.75
  11   3   6   32.91    1.74
  11   3   6   31.82    1.56
  12   3   6    6.07    0.86
  12   3   6    4.95    0.87
  13   3   6    3.27    0.83
  13   3   6    2.55    0.66
  14   3   6    5.83    0.95
  14   3   6    5.25    1.06
   9  -4  -6    0.42    0.54
   8  -4  -6    1.11    0.58
   7  -4  -6   32.33    1.61
   6  -4  -6    3.19    0.62
   5  -4  -6    0.93    0.42
   4  -4  -6   38.15    1.50
   4  -4  -6   37.58    1.42
   3  -4  -6    1.48    0.38
   2  -4  -6   19.77    0.88
   2  -4  -6   17.16    0.90
   1  -4  -6   24.97    0.98
  -1   4   6   24.71    1.02
   0  -4  -6   57.83    1.65
   0   4   6   58.09    1.65
  -1  -4  -6    6.88    0.53
   1   4   6    6.67    0.35
   1   4   6    6.89    0.53
  -2  -4  -6   14.40    0.75
   2   4   6   14.89    0.75
  -3  -4  -6   34.56    1.23
   3   4   6   32.35    1.16
   4   4   6   18.30    0.60
   4   4   6   20.01    0.89
   5   4   6   42.95    1.21
   5   4   6   43.26    1.44
   6   4   6    0.30    0.24
   6   4   6    0.14    0.28
   7   4   6   23.53    1.13
   7   4   6   23.76    1.07
   8   4   6    2.10    0.47
   8   4   6    2.31    0.49
   9   4   6   24.82    1.31
   9   4   6   24.43    1.25
  10   4   6   15.10    1.03
  10   4   6   14.19    1.07
  11   4   6   -0.29    0.36
  11   4   6   -0.22    0.39
  12   4   6   16.98    1.22
  12   4   6   18.82    1.40
  13   4   6    8.20    1.11
  13   4   6    8.21    1.04
  14   4   6    0.30    0.63
  14   4   6    1.02    0.59
   9  -5  -6   11.61    1.26
   8  -5  -6    6.49    0.94
   7  -5  -6    0.83    0.51
   6  -5  -6   40.87    1.75
   5  -5  -6    4.94    0.70
   5  -5  -6    4.40    0.70
   4  -5  -6    1.59    0.50
   4  -5  -6    1.11    0.43
   4  -5  -6    2.09    0.49
   3  -5  -6   34.68    1.39
   3  -5  -6   33.38    1.38
   3  -5  -6   35.86    1.41
   2  -5  -6    0.77    0.32
   2  -5  -6    0.78    0.33
  -2   5   6    1.06    0.35
   1  -5  -6   62.24    1.86
  -1   5   6   62.24    1.81
   0  -5  -6   25.50    1.06
   0   5   6   24.68    1.01
  -1  -5  -6   34.52    1.24
   1   5   6   31.86    1.17
  -2  -5  -6    1.49    0.33
   2   5   6    0.88    0.30
  -3  -5  -6   97.95    2.59
   3   5   6   99.32    2.47
  -4  -5  -6    1.08    0.36
   4   5   6    1.04    0.32
  -5  -5  -6    0.34    0.35
   5   5   6    0.12    0.25
   6   5   6  110.48    2.58
   6   5   6  115.51    2.88
   7   5   6   44.43    1.60
   7   5   6   42.72    1.41
   8   5   6   40.81    1.50
   8   5   6   42.71    1.63
   9   5   6   40.22    1.58
   9   5   6   37.06    1.59
  10   5   6   18.90    1.17
  10   5   6   15.59    1.08
  11   5   6   18.52    1.22
  11   5   6   19.35    1.25
  12   5   6    2.34    0.61
  12   5   6    2.99    0.72
  13   5   6   13.82    1.28
  14   5   6    1.36    0.63
   7  -6  -6    5.27    0.84
   6  -6  -6    9.05    0.99
   5  -6  -6   26.86    1.49
   5  -6  -6   26.44    1.42
   5  -6  -6   27.77    1.37
   4  -6  -6   11.39    1.03
   4  -6  -6   11.62    1.02
   4  -6  -6   10.57    0.84
  -4   6   6   10.04    0.81
   3  -6  -6    2.84    0.54
   3  -6  -6    2.49    0.50
  -3   6   6    1.38    0.42
   2  -6  -6   10.91    0.79
   2  -6  -6   13.47    0.88
  -2   6   6   12.47    0.83
   1  -6  -6    0.24    0.26
   1  -6  -6   -0.05    0.26
  -1   6   6   -0.15    0.27
   0  -6  -6   14.27    0.84
   0   6   6   12.14    0.77
  -1  -6  -6  113.97    2.95
   1   6   6  111.85    2.75
  -2  -6  -6   -0.04    0.23
   2   6   6   -0.21    0.24
  -3  -6  -6    5.09    0.59
   3   6   6    5.33    0.57
  -4  -6  -6  102.11    2.72
   4   6   6   90.35    2.46
  -5  -6  -6    2.99    0.53
   5   6   6    2.81    0.48
  -6  -6  -6    7.93    0.84
   6   6   6    8.07    0.76
   7   6   6  109.64    2.93
   8   6   6   12.06    0.93
   9   6   6   12.71    0.96
  10   6   6   39.32    1.71
  11   6   6    4.71    0.72
  12   6   6   13.70    1.27
  13   6   6    7.08    0.97
  14   6   6    5.30    0.93
  15   6   6    0.29    0.55
   6  -7  -6   13.15    1.05
   6  -7  -6   14.89    1.40
  -6   7   6   12.92    1.13
   5  -7  -6    2.67    0.64
   5  -7  -6    1.96    0.60
  -5   7   6    3.64    0.64
   4  -7  -6    0.56    0.41
   4  -7  -6    0.28    0.40
  -4   7   6    0.32    0.40
   3  -7  -6   27.93    1.34
   3  -7  -6   29.16    1.43
  -3   7   6   30.09    1.32
   2  -7  -6    0.40    0.32
   2  -7  -6    0.43    0.34
  -2   7   6    0.12    0.34
   1  -7  -6   31.90    1.41
   1  -7  -6   30.48    1.17
  -1   7   6   28.15    1.20
   0  -7  -6  153.23    3.42
   0  -7  -6  156.40    3.91
   0   7   6  155.29    3.60
  -1  -7  -6    0.84    0.36
   1   7   6    0.08    0.28
  -2  -7  -6   45.00    1.67
   2   7   6   45.50    1.52
  -3  -7  -6   35.70    1.45
   3   7   6   34.32    1.32
  -4  -7  -6    2.88    0.51
   4   7   6    3.91    0.54
  -5  -7  -6   46.10    1.78
   5   7   6   48.75    1.65
  -6  -7  -6    1.20    0.45
   6   7   6    0.98    0.40
  -7  -7  -6   13.83    1.02
   7   7   6   10.38    0.83
  -8  -7  -6   86.41    2.81
   8   7   6   84.92    2.58
   9   7   6    5.35    0.72
  10   7   6    4.90    0.76
  11   7   6   24.59    1.41
  12   7   6    0.23    0.37
  13   7   6    0.45    0.48
  14   7   6   19.83    1.46
  15   7   6    0.16    0.56
   5  -8  -6   31.79    1.73
   4  -8  -6    1.68    0.58
   4  -8  -6    2.09    0.56
  -4   8   6    1.90    0.52
   3  -8  -6    0.02    0.33
   3  -8  -6   -0.13    0.35
  -3   8   6   -0.53    0.30
   2  -8  -6   31.12    1.33
   2  -8  -6   31.55    1.52
  -2   8   6   31.39    1.33
   1  -8  -6   16.62    1.09
  -1   8   6   16.65    0.95
   0  -8  -6    0.68    0.37
   0   8   6    0.04    0.30
  -1  -8  -6   68.91    2.29
   1   8   6   71.64    2.08
  -2  -8  -6    1.20    0.41
   2   8   6    0.76    0.35
  -3  -8  -6   37.76    1.59
   3   8   6   40.13    1.46
  -4  -8  -6   50.22    1.89
   4   8   6   47.93    1.67
  -5  -8  -6    0.86    0.40
   5   8   6    0.73    0.38
  -6  -8  -6   59.25    2.18
   6   8   6   66.31    2.09
  -7  -8  -6   18.97    1.24
   7   8   6   18.57    1.11
  -8  -8  -6    4.05    0.71
   8   8   6    5.80    0.73
  -9  -8  -6   12.32    1.18
   9   8   6   11.49    1.05
 -10  -8  -6   14.39    1.34
  10   8   6   13.82    1.08
  11   8   6    0.39    0.45
  12   8   6   23.50    1.47
  13   8   6    3.68    0.80
  14   8   6   -0.17    0.53
  15   8   6    5.02    1.00
   5  -9  -6    2.54    0.77
   4  -9  -6    8.23    1.07
   3  -9  -6    8.81    1.02
   2  -9  -6    0.24    0.39
  -2   9   6   -0.39    0.33
   1  -9  -6   36.50    1.70
  -1   9   6   35.17    1.43
   0  -9  -6    7.53    0.88
   0   9   6    6.91    0.70
  -1  -9  -6    0.40    0.35
   1   9   6    0.43    0.34
  -2  -9  -6   84.53    2.70
   2   9   6   82.09    2.34
  -3  -9  -6    0.24    0.33
   3   9   6    0.18    0.33
  -4  -9  -6    8.23    0.91
   4   9   6    8.03    0.78
  -5  -9  -6   45.14    1.87
   5   9   6   42.69    1.64
  -6  -9  -6    8.61    0.92
   6   9   6    9.60    0.90
  -7  -9  -6   22.53    1.32
   7   9   6   20.07    1.16
  -8  -9  -6   29.82    1.59
   8   9   6   32.13    1.51
  -9  -9  -6    0.94    0.52
   9   9   6    0.35    0.42
 -10  -9  -6    5.49    0.91
  10   9   6    6.22    0.85
 -11  -9  -6   22.89    1.53
  11   9   6   20.89    1.37
 -12  -9  -6    0.43    0.68
  12   9   6   -0.34    0.42
 -13  -9  -6   27.30    1.91
  13   9   6   25.40    1.61
 -14  -9  -6    0.07    0.75
  14   9   6    1.42    0.66
   5 -10  -6    7.76    1.16
   4 -10  -6   15.77    1.52
   3 -10  -6   15.09    1.26
   2 -10  -6   18.35    1.31
   1 -10  -6    5.11    0.81
   0 -10  -6   18.44    1.28
   0  10   6   19.58    1.09
  -1 -10  -6    6.41    0.86
   1  10   6    4.91    0.64
  -2 -10  -6    1.65    0.49
   2  10   6    0.90    0.39
  -3 -10  -6   39.57    1.79
   3  10   6   39.34    1.54
  -4 -10  -6   -0.10    0.35
   4  10   6   -0.26    0.33
  -5 -10  -6   22.53    1.36
   5  10   6   20.27    1.14
  -6 -10  -6   23.15    1.41
   6  10   6   24.68    1.25
  -7 -10  -6    4.46    0.77
   7  10   6    2.91    0.61
  -8 -10  -6   15.88    1.20
   8  10   6   16.94    1.16
  -9 -10  -6   17.93    1.37
   9  10   6   20.77    1.27
 -10 -10  -6   -0.78    0.44
  10  10   6   -0.17    0.42
 -11 -10  -6    2.55    0.74
  11  10   6    1.94    0.65
 -12 -10  -6   36.64    2.07
  12  10   6   38.22    1.90
 -13 -10  -6    2.08    0.80
  13  10   6    3.32    0.82
 -14 -10  -6    4.13    1.03
  14  10   6    5.36    0.98
   4 -11  -6   10.10    1.29
   3 -11  -6   17.34    1.42
   2 -11  -6    9.18    1.13
   1 -11  -6    7.56    1.00
   0 -11  -6   23.94    1.51
  -1 -11  -6    4.10    0.75
  -2 -11  -6    7.85    0.95
   2  11   6    6.72    0.74
  -3 -11  -6    4.03    0.72
   3  11   6    5.22    0.68
  -4 -11  -6   14.82    1.18
   4  11   6   15.17    0.99
  -5 -11  -6    1.04    0.48
   5  11   6    1.15    0.48
  -6 -11  -6   15.88    1.25
   6  11   6   17.63    1.11
  -7 -11  -6   89.65    3.08
   7  11   6   86.02    2.69
  -8 -11  -6    0.00    0.45
   8  11   6    0.73    0.45
  -9 -11  -6    4.65    0.83
   9  11   6    4.40    0.76
 -10 -11  -6   24.23    1.59
  10  11   6   25.47    1.49
 -11 -11  -6    1.72    0.73
  11  11   6    1.58    0.62
 -12 -11  -6   -0.25    0.58
  12  11   6   -0.69    0.42
 -13 -11  -6   39.77    2.29
  13  11   6   42.46    2.14
 -14 -11  -6    5.04    1.13
  14  11   6    7.33    1.12
   3 -12  -6    4.69    0.97
   2 -12  -6    4.65    0.96
   1 -12  -6    0.64    0.51
   0 -12  -6    6.10    0.97
  -1 -12  -6   13.68    1.35
  -2 -12  -6    2.89    0.70
  -3 -12  -6   11.56    1.22
  -4 -12  -6   16.74    1.31
   4  12   6   17.78    1.09
  -5 -12  -6    4.09    0.78
   5  12   6    5.27    0.73
  -6 -12  -6   15.76    1.25
   6  12   6   16.35    1.12
  -7 -12  -6    1.27    0.57
   7  12   6    1.61    0.58
  -8 -12  -6   23.63    1.60
   8  12   6   24.16    1.39
  -9 -12  -6   20.17    1.51
   9  12   6   19.54    1.32
 -10 -12  -6    3.94    0.84
  10  12   6    4.73    0.82
 -11 -12  -6    5.14    0.97
  11  12   6    5.93    0.95
 -12 -12  -6    9.01    1.21
  12  12   6    7.08    1.02
 -13 -12  -6    0.72    0.73
  13  12   6    0.91    0.69
 -14 -12  -6   16.07    1.74
  14  12   6   14.80    1.53
   2 -13  -6    1.95    0.74
   1 -13  -6    8.09    1.16
   0 -13  -6    7.31    1.10
  -1 -13  -6   14.78    1.47
  -2 -13  -6    6.75    1.01
  -3 -13  -6   -0.43    0.42
  -4 -13  -6   12.62    1.33
  -5 -13  -6   16.01    1.50
  -6 -13  -6    3.84    0.78
   6  13   6    3.87    0.69
  -7 -13  -6   18.77    1.42
   7  13   6   20.03    1.29
  -8 -13  -6    6.79    1.03
   8  13   6    5.78    0.86
  -9 -13  -6   -0.59    0.42
   9  13   6    0.40    0.52
 -10 -13  -6    3.68    0.90
  10  13   6    5.25    0.88
 -11 -13  -6    2.02    0.72
  11  13   6    2.21    0.69
 -12 -13  -6    7.12    1.19
  12  13   6    6.02    1.01
 -13 -13  -6   10.70    1.45
  13  13   6   11.06    1.32
   0 -14  -6    5.14    1.03
  -1 -14  -6    7.19    1.12
  -2 -14  -6    0.90    0.58
  -3 -14  -6   14.73    1.50
  -4 -14  -6    3.78    0.88
  -5 -14  -6    4.84    0.91
  -6 -14  -6   11.38    1.35
  -7 -14  -6    0.56    0.55
  -8 -14  -6   11.96    1.38
   8  14   6   13.06    1.21
  -9 -14  -6    5.88    1.02
   9  14   6    4.79    0.87
 -10 -14  -6    1.25    0.69
  10  14   6    1.67    0.68
 -11 -14  -6    4.22    0.99
  11  14   6    3.79    0.86
 -12 -14  -6   16.75    1.75
  12  14   6   16.43    1.52
  -2 -15  -6   12.07    1.44
  -3 -15  -6    1.50    0.71
  -4 -15  -6    4.71    1.01
  -5 -15  -6    7.05    1.15
  -6 -15  -6    0.75    0.58
  -7 -15  -6    6.46    1.10
  -8 -15  -6    9.43    1.28
  -9 -15  -6    5.02    1.00
 -10 -15  -6    2.24    0.78
  10  15   6    2.29    0.73
 -11 -15  -6    8.16    1.25
  11  15   6   11.43    1.28
  -5 -16  -6    5.51    1.10
  -6 -16  -6    6.69    1.17
  -7 -16  -6    2.58    0.80
  -8 -16  -6    0.91    0.66
  -9 -16  -6    6.23    1.09
  -7 -15   7    7.53    1.17
  -6 -15   7   -0.52    0.45
  -5 -15   7   12.08    1.40
  -4 -15   7   -0.45    0.44
  -3 -15   7    1.07    0.67
  -3 -15   7   -0.11    0.47
  -2 -15   7   12.74    1.46
  -2 -15   7   13.60    1.53
  -9 -14   7    5.15    1.03
  -8 -14   7   10.07    1.35
  -7 -14   7   24.59    1.80
  -6 -14   7    6.61    1.12
  -5 -14   7    1.11    0.62
  -4 -14   7    7.50    1.12
  -4 -14   7    7.28    1.01
  -3 -14   7    1.58    0.62
  -3 -14   7    1.78    0.67
  -2 -14   7   -0.07    0.55
  -2 -14   7   -0.11    0.46
  -1 -14   7   11.15    1.35
  -1 -14   7   11.92    1.37
   0 -14   7    4.04    0.88
   0 -14   7    2.08    0.86
   1 -14   7    2.22    0.77
   1 -14   7    1.65    0.81
 -10 -13   7    3.95    0.97
  -9 -13   7   -0.24    0.51
  -8 -13   7    9.66    1.26
  -7 -13   7   18.80    1.51
  -6 -13   7   11.29    1.30
  -5 -13   7   -0.22    0.43
  -4 -13   7    1.70    0.63
  -4 -13   7    1.15    0.63
  -3 -13   7   12.49    1.27
  -3 -13   7   10.29    1.26
  -2 -13   7    3.14    0.79
  -2 -13   7    2.50    0.72
  -1 -13   7    1.99    0.64
  -1 -13   7    2.27    0.72
   0 -13   7   24.17    1.65
   0 -13   7   28.99    1.84
   1 -13   7    3.53    0.91
   1 -13   7    3.31    0.80
   2 -13   7    0.47    0.72
   2 -13   7    0.80    0.57
   3 -13   7   12.23    1.46
  11  12  -7    0.57    0.60
 -11 -12   7   -0.29    0.53
 -10 -12   7    0.28    0.56
  -9 -12   7    2.76    0.81
  -8 -12   7   -0.31    0.44
  -7 -12   7    1.14    0.59
  -6 -12   7    1.63    0.63
  -5 -12   7    4.14    0.83
  -4 -12   7    3.85    0.79
  -4 -12   7    5.31    0.82
  -3 -12   7    7.08    0.92
  -3 -12   7    7.12    0.99
  -2 -12   7    5.86    0.91
  -2 -12   7    5.70    0.86
  -1 -12   7    4.19    0.80
  -1 -12   7    6.55    0.96
   0 -12   7    4.68    0.87
   0 -12   7    6.68    1.01
   1 -12   7    7.82    1.07
   1 -12   7    7.65    1.12
   2 -12   7    9.36    1.19
   2 -12   7    9.33    1.26
   3 -12   7    0.65    0.55
   4 -12   7    6.04    1.07
  11  11  -7    2.65    0.73
 -11 -11   7    2.35    0.80
  10  11  -7    0.90    0.56
 -10 -11   7    0.47    0.60
   9  11  -7   11.53    1.10
  -9 -11   7   12.44    1.42
  -8 -11   7    2.34    0.71
  -7 -11   7   12.89    1.35
  -6 -11   7   28.36    1.69
  -5 -11   7    5.61    0.86
  -4 -11   7    0.18    0.35
  -4 -11   7    0.28    0.41
  -3 -11   7   10.09    1.14
  -3 -11   7   10.99    1.05
  -2 -11   7    5.46    0.79
  -2 -11   7    5.78    0.89
  -1 -11   7    0.02    0.43
  -1 -11   7   -0.40    0.31
   0 -11   7   26.48    1.55
   0 -11   7   24.95    1.57
   1 -11   7    4.34    0.81
   1 -11   7    2.84    0.74
   2 -11   7    3.84    0.81
   2 -11   7    4.62    0.93
   3 -11   7   19.28    1.46
   4 -11   7    4.99    0.97
   5 -11   7    3.03    0.79
  12  10  -7   15.90    1.48
 -12 -10   7   15.76    1.73
  11  10  -7    3.08    0.78
 -11 -10   7    4.37    1.00
  10  10  -7   13.21    1.24
 -10 -10   7   13.67    1.51
   9  10  -7    6.57    0.86
  -9 -10   7    5.68    1.03
   8  10  -7    0.71    0.46
  -8 -10   7   -0.10    0.48
   7  10  -7    2.11    0.50
  -7 -10   7    1.27    0.61
  -6 -10   7   24.07    1.54
  -5 -10   7    6.59    0.90
  -4 -10   7   12.82    1.23
  -4 -10   7   12.14    0.90
  -3 -10   7    4.05    0.73
  -3 -10   7    6.11    0.76
  -2 -10   7    4.04    0.67
  -2 -10   7    3.04    0.64
  -1 -10   7   15.99    1.20
  -1 -10   7   17.15    1.16
   0 -10   7    6.35    0.86
   0 -10   7    6.88    0.93
   1 -10   7   30.45    1.67
   1 -10   7   30.08    1.62
   2 -10   7    5.98    0.90
   2 -10   7    6.66    0.96
   3 -10   7   -0.01    0.38
   4 -10   7   11.01    1.27
   5 -10   7    1.49    0.64
   6 -10   7    4.86    0.97
  12   9  -7    2.54    0.76
 -12  -9   7    4.06    1.04
  11   9  -7   28.83    1.68
 -11  -9   7   33.02    2.11
  10   9  -7    1.41    0.61
 -10  -9   7    0.52    0.63
   9   9  -7    3.97    0.72
  -9  -9   7    2.56    0.74
   8   9  -7   13.36    1.03
  -8  -9   7   11.28    1.29
   7   9  -7    0.46    0.40
  -7  -9   7   -0.15    0.46
   6   9  -7    7.54    0.74
  -6  -9   7    5.32    0.85
   5   9  -7   36.25    1.35
  -5  -9   7   38.29    1.83
  -4  -9   7    4.65    0.60
  -4  -9   7    4.22    0.74
  -3  -9   7    9.88    0.80
  -3  -9   7    7.90    0.94
  -2  -9   7    7.05    0.87
  -2  -9   7    8.27    0.82
  -1  -9   7   36.25    1.71
  -1  -9   7   32.96    1.50
   0  -9   7    8.09    0.89
   0  -9   7    7.79    0.93
   1  -9   7   12.69    1.06
   1  -9   7   12.28    1.02
   2  -9   7   17.64    1.25
   2  -9   7   18.86    1.30
   3  -9   7    6.74    0.94
   4  -9   7    8.95    1.13
   5  -9   7   16.57    1.36
   6  -9   7    2.79    0.71
   7  -9   7   -0.03    0.46
  12   8  -7    7.40    1.08
 -12  -8   7    8.52    1.33
  11   8  -7   -0.08    0.51
 -11  -8   7   -0.49    0.56
  10   8  -7   16.45    1.22
 -10  -8   7   15.14    1.56
   9   8  -7    0.00    0.40
  -9  -8   7   -0.72    0.34
   8   8  -7   -0.16    0.39
  -8  -8   7    0.85    0.58
   7   8  -7   29.91    1.39
  -7  -8   7   32.34    1.78
   6   8  -7    0.93    0.38
  -6  -8   7    0.56    0.47
   5   8  -7    2.43    0.46
  -5  -8   7    2.63    0.63
   4   8  -7   43.83    1.39
  -4  -8   7   43.82    1.49
  -4  -8   7   41.31    1.86
   3   8  -7   16.93    0.76
  -3  -8   7   15.96    1.14
  -3  -8   7   16.74    0.92
  -2  -8   7   30.27    1.51
  -2  -8   7   29.92    1.27
  -1  -8   7   12.73    0.88
  -1  -8   7   11.04    1.06
   0  -8   7    0.47    0.39
   0  -8   7    1.09    0.39
   1  -8   7   -0.35    0.26
   1  -8   7    0.06    0.36
   2  -8   7   20.29    1.26
   2  -8   7   16.70    1.19
   3  -8   7   11.49    1.13
   4  -8   7    3.48    0.71
   5  -8   7   20.99    1.47
   6  -8   7   13.82    1.39
   7  -8   7    4.11    0.87
   8  -8   7    3.88    0.89
  12   7  -7    0.89    0.66
 -12  -7   7    3.95    0.95
  11   7  -7    5.39    0.90
 -11  -7   7    4.65    0.99
  10   7  -7   -0.16    0.44
 -10  -7   7    0.94    0.62
   9   7  -7   11.48    1.10
  -9  -7   7   10.39    1.26
   8   7  -7    8.44    0.90
  -8  -7   7    6.18    1.01
   7   7  -7    1.14    0.50
  -7  -7   7    1.37    0.56
   6   7  -7    8.06    0.76
  -6  -7   7    7.13    0.90
   5   7  -7   10.34    0.72
  -5  -7   7    8.46    0.95
   4   7  -7    0.68    0.30
  -4  -7   7    0.49    0.26
  -4  -7   7    0.86    0.45
   3   7  -7   70.33    1.84
  -3  -7   7   71.79    1.97
   2   7  -7    5.62    0.45
  -2  -7   7    5.55    0.58
  -2  -7   7    5.28    0.70
  -1  -7   7    6.08    0.75
  -1  -7   7    6.88    0.67
   0  -7   7    2.32    0.51
   0  -7   7    1.63    0.45
   1  -7   7    1.62    0.45
   1  -7   7    2.44    0.54
   2  -7   7   28.33    1.46
   2  -7   7   26.64    1.37
   3  -7   7   32.34    1.61
   4  -7   7   24.75    1.43
   5  -7   7    2.11    0.57
   6  -7   7   21.57    1.50
   7  -7   7    5.20    0.90
   8  -7   7    2.48    0.73
   9  -7   7   11.10    1.38
  12   6  -7    1.78    0.71
 -12  -6   7    1.59    0.76
  11   6  -7    1.82    0.66
 -11  -6   7    2.47    0.84
  10   6  -7   20.27    1.36
 -10  -6   7   20.37    1.59
   9   6  -7    2.87    0.64
  -9  -6   7    1.91    0.71
   8   6  -7    5.21    0.73
  -8  -6   7    5.35    0.92
   7   6  -7    6.44    0.77
  -7  -6   7    9.69    1.09
   6   6  -7    3.43    0.57
  -6  -6   7    1.90    0.59
   5   6  -7    0.59    0.31
  -5  -6   7    0.67    0.46
   4   6  -7   21.53    0.96
  -4  -6   7   24.36    1.30
  -4  -6   7   21.50    0.84
   3   6  -7    1.28    0.32
  -3  -6   7    1.31    0.45
  -3  -6   7    1.31    0.29
   2   6  -7   21.77    0.82
  -2  -6   7   21.56    1.17
  -2  -6   7   24.01    0.94
   1   6  -7   13.56    0.58
  -1  -6   7   13.99    0.93
  -1  -6   7   14.45    0.79
   0  -6   7   10.80    0.86
   0  -6   7   11.13    0.44
   0  -6   7   11.39    0.80
   1  -6   7   47.16    1.66
   1  -6   7   50.10    1.87
   2  -6   7   13.24    0.96
   2  -6   7   14.21    0.97
   3  -6   7   27.59    1.43
   4  -6   7   62.10    2.33
   5  -6   7    2.42    0.62
   6  -6   7    7.31    0.99
   7  -6   7   11.94    1.29
   8  -6   7    1.43    0.64
   9  -6   7    5.54    1.00
  10  -6   7    6.02    1.07
  12   5  -7   12.42    1.35
  11   5  -7    9.70    1.18
  10   5  -7    0.27    0.45
   9   5  -7   28.62    1.52
   8   5  -7   -0.12    0.35
  -8  -5   7    0.74    0.48
   7   5  -7   -0.71    0.30
  -7  -5   7   -0.17    0.39
   6   5  -7   44.24    1.64
  -6  -5   7   46.28    1.99
   5   5  -7    1.56    0.42
  -5  -5   7    1.48    0.53
   4   5  -7   12.26    0.72
  -4  -5   7   10.93    0.51
  -4  -5   7   11.50    0.95
   3   5  -7   33.81    1.14
  -3  -5   7   30.65    0.94
  -3  -5   7   32.23    1.46
   2   5  -7    1.10    0.27
  -2  -5   7    0.25    0.32
  -2  -5   7    1.23    0.26
   1   5  -7   15.28    0.64
  -1  -5   7   15.58    0.94
  -1  -5   7   16.36    0.74
   0  -5   7   69.04    2.20
   0  -5   7   71.59    1.61
   0  -5   7   71.43    1.92
   1  -5   7    1.22    0.38
   1  -5   7    0.89    0.18
   1  -5   7    1.18    0.36
   2  -5   7   19.45    1.12
   2  -5   7   20.05    0.56
   3  -5   7   40.68    1.69
   4  -5   7    1.55    0.47
   5  -5   7   25.44    1.43
   6  -5   7    1.69    0.53
   7  -5   7   11.71    1.21
   8  -5   7   21.51    1.52
   9  -5   7    0.99    0.59
  10  -5   7   -0.05    0.50
  11  -5   7    3.43    0.87
  12   4  -7    8.23    1.16
  11   4  -7    9.07    1.12
  10   4  -7    8.19    1.02
   9   4  -7   11.94    1.14
   8   4  -7   20.84    1.25
   7   4  -7   41.10    1.66
   6   4  -7    1.44    0.42
  -6  -4   7    1.66    0.55
   5   4  -7  122.45    3.05
  -5  -4   7  120.95    3.45
   4   4  -7   22.36    1.00
  -4  -4   7   22.86    1.26
   3   4  -7    0.23    0.25
  -3  -4   7   -0.35    0.26
  -3  -4   7    0.60    0.14
   2   4  -7  116.68    2.63
  -2  -4   7  113.83    3.06
  -2  -4   7  115.33    2.46
   1   4  -7   25.13    0.86
  -1  -4   7   26.11    1.18
  -1  -4   7   25.32    0.85
   0  -4   7    9.32    0.48
   0  -4   7    8.77    0.68
   1  -4   7   76.28    1.69
   1  -4   7   75.87    2.28
   2  -4   7    0.93    0.34
   2  -4   7    0.35    0.17
   3  -4   7   15.79    0.59
   3  -4   7   14.44    0.96
   4  -4   7   73.89    1.68
   4  -4   7   71.60    2.36
   5  -4   7    0.17    0.33
   6  -4   7   20.93    1.31
   7  -4   7   22.42    1.43
   8  -4   7    0.38    0.44
   9  -4   7    6.15    0.98
  10  -4   7    3.75    0.86
  11  -4   7    2.67    0.82
  12   3  -7    8.43    1.18
  11   3  -7   15.01    1.43
  10   3  -7    5.86    0.89
   9   3  -7    2.21    0.61
   8   3  -7   27.93    1.44
   7   3  -7    8.68    0.88
   6   3  -7   44.94    1.67
   5   3  -7   27.30    1.21
  -5  -3   7   29.75    1.49
   4   3  -7   15.31    0.84
  -4  -3   7   14.99    1.03
   3   3  -7    4.97    0.52
  -3  -3   7    5.52    0.65
   2   3  -7   19.33    0.81
  -2  -3   7   19.45    1.00
   1   3  -7  274.77    5.37
  -1  -3   7  270.46    5.94
   0  -3   7   22.07    0.79
   0  -3   7   22.42    1.03
   1  -3   7    1.97    0.38
   1  -3   7    2.07    0.27
   2  -3   7  211.16    4.07
   2  -3   7  203.43    4.75
   3  -3   7    0.15    0.22
   3  -3   7    0.09    0.18
   4  -3   7    1.11    0.37
   4  -3   7    1.13    0.27
   5  -3   7   71.01    2.35
   5  -3   7   70.00    1.77
   6  -3   7    6.14    0.56
   6  -3   7    7.25    0.89
   7  -3   7    1.65    0.52
   7  -3   7    1.89    0.41
   8  -3   7   30.38    1.69
   9  -3   7    1.12    0.57
  10  -3   7    0.46    0.55
  11  -3   7   12.46    1.46
  12  -3   7    1.72    0.78
  12   2  -7    1.11    0.64
  11   2  -7    5.07    0.92
  10   2  -7   16.48    1.28
   9   2  -7    1.55    0.56
   8   2  -7   12.90    1.03
   7   2  -7   29.22    1.39
   6   2  -7    9.39    0.86
   5   2  -7   10.32    0.78
   4   2  -7   52.35    1.71
  -4  -2   7   59.41    2.02
   3   2  -7   16.28    0.79
  -3  -2   7   14.76    0.91
   2   2  -7  103.93    2.50
  -2  -2   7  107.16    2.79
   1   2  -7   33.01    1.08
  -1  -2   7   36.00    1.31
   0  -2   7   14.33    0.76
   0  -2   7   13.99    0.64
   1  -2   7   31.67    0.96
   1  -2   7   30.12    1.15
   2  -2   7    0.13    0.18
   2  -2   7    0.11    0.19
   3  -2   7  259.10    5.65
   3  -2   7  251.25    4.96
   4  -2   7    3.14    0.49
   4  -2   7    3.65    0.38
   5  -2   7    9.34    0.87
   5  -2   7    8.52    0.59
   6  -2   7   61.57    2.16
   6  -2   7   61.16    1.71
   7  -2   7   26.44    1.11
   7  -2   7   27.44    1.45
   8  -2   7    8.99    0.78
   8  -2   7    8.49    0.99
   9  -2   7   36.14    1.87
   9  -2   7   37.44    1.49
  10  -2   7   -0.57    0.35
  11  -2   7   -0.22    0.49
  12  -2   7   27.26    1.90
  11   1  -7    0.90    0.61
  10   1  -7    1.53    0.61
   9   1  -7   22.89    1.41
   8   1  -7   27.28    1.46
   7   1  -7   33.72    1.52
   6   1  -7   38.39    1.55
   5   1  -7    9.00    0.81
   4   1  -7    1.04    0.34
   3   1  -7   24.24    1.02
  -3  -1   7   23.11    1.12
   2   1  -7    1.92    0.35
  -2  -1   7    0.91    0.31
   1   1  -7   13.65    0.68
  -1  -1   7   15.00    0.79
   0  -1   7   17.67    0.73
   0  -1   7   15.63    0.78
   1  -1   7    3.36    0.41
   1  -1   7    2.60    0.33
   2  -1   7  112.65    2.79
   2  -1   7  112.78    2.49
   3  -1   7   42.13    1.43
   3  -1   7   41.05    1.20
   4  -1   7   79.00    2.25
   4  -1   7   78.66    1.92
   5  -1   7    9.20    0.60
   5  -1   7    8.89    0.70
   6  -1   7   21.48    0.95
   6  -1   7   20.87    1.13
   7  -1   7   80.31    2.60
   7  -1   7   78.73    2.16
   8  -1   7   20.05    1.03
   8  -1   7   18.99    1.22
   9  -1   7    1.67    0.48
   9  -1   7    2.08    0.57
  10  -1   7   26.50    1.34
  10  -1   7   29.50    1.74
  11  -1   7   11.72    1.33
  12  -1   7    4.52    0.95
  13  -1   7   25.87    1.93
  11   0  -7    7.81    1.11
  10   0  -7   21.68    1.47
   9   0  -7    2.23    0.64
   8   0  -7   20.47    1.29
   7   0  -7   21.45    1.25
   6   0  -7    6.89    0.79
   5   0  -7   18.44    1.02
   4   0  -7   15.46    0.86
   3   0  -7   41.42    1.43
   2   0  -7   56.04    1.62
  -2   0   7   51.78    1.67
   1   0  -7    4.88    0.47
  -1   0   7    4.90    0.50
   0   0  -7   40.69    1.03
   0   0   7   44.67    1.34
   0   0   7   43.96    1.29
   1   0   7   84.00    2.01
   1   0   7   84.51    2.10
   2   0   7   28.05    1.01
   2   0   7   28.66    0.97
   3   0   7  131.82    2.88
   3   0   7  128.45    3.06
   4   0   7   25.41    0.94
   4   0   7   25.15    1.04
   5   0   7   11.85    0.77
   5   0   7   10.57    0.67
   6   0   7   58.56    1.69
   6   0   7   57.49    1.92
   7   0   7   12.62    0.96
   7   0   7   13.79    0.85
   8   0   7   14.78    1.07
   8   0   7   12.60    0.85
   9   0   7   26.81    1.52
   9   0   7   28.99    1.32
  10   0   7    8.22    0.87
  10   0   7    6.05    0.92
  11   0   7    0.59    0.54
  11   0   7    1.08    0.48
  12   0   7    7.74    1.15
  12   0   7    7.65    0.94
  13   0   7    0.58    0.67
  11  -1  -7   -0.06    0.55
  10  -1  -7   -0.09    0.45
   9  -1  -7    9.95    1.10
   8  -1  -7    0.81    0.46
   7  -1  -7    7.81    0.89
   6  -1  -7   47.52    1.80
   5  -1  -7    8.47    0.80
   3  -1  -7  107.80    2.75
   2  -1  -7   31.61    1.18
   2  -1  -7   30.67    0.84
   1  -1  -7   86.70    2.15
   1  -1  -7   82.72    1.81
  -1   1   7   82.62    2.18
   0  -1  -7   51.00    1.26
   0   1   7   53.28    1.50
   0   1   7   52.81    1.47
   1   1   7  121.61    2.75
   1   1   7  123.79    2.75
   2   1   7    6.87    0.46
   2   1   7    7.04    0.52
   3   1   7  114.08    2.59
   3   1   7  107.86    2.59
   4   1   7   65.25    1.83
   4   1   7   70.73    1.83
   5   1   7   80.26    2.09
   5   1   7   78.94    2.17
   6   1   7    5.95    0.63
   6   1   7    5.69    0.58
   7   1   7   32.09    1.38
   7   1   7   31.12    1.26
   8   1   7   43.01    1.74
   8   1   7   40.99    1.53
   9   1   7    2.51    0.57
   9   1   7    2.46    0.51
  10   1   7   36.07    1.55
  10   1   7   38.43    1.85
  11   1   7    0.03    0.41
  11   1   7   -0.49    0.40
  12   1   7    3.00    0.78
  12   1   7    1.83    0.60
  13   1   7    7.38    0.98
  13   1   7    6.89    1.16
  14   1   7    4.70    1.01
  10  -2  -7    0.81    0.59
   9  -2  -7    1.59    0.63
   8  -2  -7   12.10    1.16
   7  -2  -7    1.90    0.53
   6  -2  -7   17.67    1.12
   5  -2  -7   76.76    2.37
   4  -2  -7    3.39    0.57
   3  -2  -7    3.19    0.40
   3  -2  -7    3.98    0.52
   2  -2  -7   85.62    2.01
   2  -2  -7   86.50    2.28
   1  -2  -7   18.24    0.86
   1  -2  -7   17.56    0.65
  -1   2   7   16.05    0.81
   0  -2  -7   67.22    1.64
   0   2   7   67.39    1.74
   0   2   7   67.36    1.82
  -1  -2  -7    7.00    0.47
   1   2   7    7.95    0.45
   1   2   7    7.06    0.53
   2   2   7    0.04    0.13
   2   2   7   -0.06    0.21
   3   2   7   15.60    0.64
   3   2   7   16.60    0.80
   4   2   7  114.11    2.65
   4   2   7  116.69    2.74
   5   2   7   21.09    0.94
   5   2   7   21.02    0.89
   6   2   7   54.93    1.71
   6   2   7   55.61    1.71
   7   2   7    6.49    0.66
   7   2   7    7.53    0.72
   8   2   7    4.18    0.64
   8   2   7    2.63    0.53
   9   2   7   36.38    1.65
   9   2   7   37.90    1.53
  10   2   7   16.39    1.19
  10   2   7   14.38    1.02
  11   2   7   32.74    1.77
  11   2   7   28.96    1.47
  12   2   7    4.25    0.75
  12   2   7    4.09    0.85
  13   2   7    0.60    0.51
  13   2   7    0.62    0.58
  14   2   7    3.01    0.88
  14   2   7    4.70    0.88
  10  -3  -7    9.69    1.24
   9  -3  -7    7.69    1.08
   8  -3  -7    0.04    0.45
   7  -3  -7   30.26    1.56
   6  -3  -7    9.37    0.97
   5  -3  -7    0.13    0.35
   4  -3  -7    8.75    0.69
   4  -3  -7    8.69    0.82
   3  -3  -7    3.69    0.45
   3  -3  -7    3.24    0.52
   2  -3  -7    4.66    0.46
   2  -3  -7    4.84    0.56
   1  -3  -7  127.88    2.87
  -1   3   7  124.57    2.99
   0  -3  -7   19.44    0.78
   0   3   7   20.39    0.88
   0   3   7   18.46    0.76
  -1  -3  -7    0.42    0.20
   1   3   7    0.46    0.17
   1   3   7    0.74    0.27
  -2  -3  -7   47.37    1.43
   2   3   7   48.69    1.48
   2   3   7   50.11    1.20
   3   3   7    1.99    0.37
   3   3   7    2.44    0.25
   4   3   7   79.73    1.89
   4   3   7   81.40    2.14
   5   3   7   82.23    2.07
   5   3   7   86.80    2.26
   6   3   7    9.33    0.63
   6   3   7    9.38    0.71
   7   3   7   23.86    1.09
   7   3   7   23.02    1.11
   8   3   7   33.92    1.43
   8   3   7   35.94    1.45
   9   3   7    1.29    0.47
   9   3   7    1.46    0.45
  10   3   7   11.37    1.11
  10   3   7   13.10    0.96
  11   3   7   20.58    1.27
  11   3   7   24.21    1.48
  12   3   7   17.59    1.39
  12   3   7   18.96    1.26
  13   3   7    8.71    1.16
  13   3   7    8.03    1.01
  14   3   7    0.50    0.56
  14   3   7   -0.33    0.57
   9  -4  -7    6.80    1.02
   8  -4  -7    7.64    1.01
   7  -4  -7    1.96    0.60
   6  -4  -7   17.96    1.19
   5  -4  -7    1.54    0.47
   4  -4  -7   12.49    0.90
   4  -4  -7   13.11    0.86
   3  -4  -7    8.75    0.80
   3  -4  -7    9.17    0.70
   2  -4  -7   16.61    0.92
   2  -4  -7   13.76    0.78
  -2   4   7   15.75    0.89
   1  -4  -7    0.50    0.25
  -1   4   7    0.76    0.31
   0  -4  -7   67.99    1.85
   0   4   7   64.88    1.87
  -1  -4  -7    6.81    0.53
   1   4   7    7.34    0.40
   1   4   7    7.39    0.58
  -2  -4  -7   29.09    1.09
   2   4   7   28.66    1.11
   2   4   7   28.55    0.73
  -3  -4  -7  204.79    4.63
   3   4   7  208.17    4.08
   3   4   7  220.39    4.56
   4   4   7    0.71    0.32
   4   4   7    0.40    0.16
   5   4   7   10.35    0.53
   5   4   7   10.65    0.70
   6   4   7   81.21    2.28
   6   4   7   79.21    2.06
   7   4   7   22.65    1.04
   7   4   7   22.56    1.12
   8   4   7   13.32    0.93
   8   4   7   11.46    0.86
   9   4   7   17.04    1.06
   9   4   7   15.63    1.03
  10   4   7   11.04    1.05
  10   4   7   10.73    1.01
  11   4   7   10.72    1.09
  11   4   7    9.52    1.00
  12   4   7   18.92    1.36
  12   4   7   17.98    1.23
  13   4   7   15.67    1.23
  13   4   7   16.20    1.52
  14   4   7    0.61    0.55
  14   4   7    0.65    0.72
   9  -5  -7    5.19    0.95
   8  -5  -7    0.06    0.47
   7  -5  -7   19.34    1.31
   6  -5  -7    0.37    0.46
   5  -5  -7    0.45    0.39
   4  -5  -7   13.89    0.95
   4  -5  -7   16.07    1.02
   3  -5  -7    6.61    0.75
   3  -5  -7    8.54    0.78
  -3   5   7    8.20    0.80
   2  -5  -7   18.13    0.96
  -2   5   7   17.24    0.97
   1  -5  -7   29.49    1.18
  -1   5   7   28.53    1.19
   0  -5  -7    6.21    0.61
   0   5   7    8.70    0.66
  -1  -5  -7    0.66    0.28
   1   5   7    0.54    0.18
   1   5   7    0.65    0.30
  -2  -5  -7    6.53    0.62
   2   5   7    5.97    0.58
  -3  -5  -7    3.21    0.46
   3   5   7    3.88    0.51
  -4  -5  -7   89.21    2.48
   4   5   7   90.20    2.41
  -5  -5  -7   17.09    1.00
   5   5   7   16.42    0.58
   5   5   7   16.63    0.89
   6   5   7   31.00    1.30
   6   5   7   28.42    0.98
   7   5   7  144.85    3.42
   7   5   7  151.52    3.67
   8   5   7   22.56    1.10
   8   5   7   21.84    1.19
   9   5   7    9.66    0.93
   9   5   7   12.05    0.86
  10   5   7   48.13    1.86
  10   5   7   47.72    1.89
  11   5   7    0.83    0.46
  11   5   7    1.00    0.48
  12   5   7    3.12    0.70
  12   5   7    4.12    0.77
  13   5   7    3.81    0.86
  13   5   7    5.25    0.87
  14   5   7   13.94    1.35
   7  -6  -7    3.39    0.75
   6  -6  -7   35.67    1.70
   5  -6  -7    2.80    0.62
   5  -6  -7    3.52    0.68
  -5   6   7    2.25    0.58
   4  -6  -7    8.10    0.88
   4  -6  -7    9.97    0.94
  -4   6   7    8.76    0.86
   3  -6  -7   38.27    1.56
  -3   6   7   36.07    1.50
   2  -6  -7   11.05    0.81
  -2   6   7   10.29    0.79
   1  -6  -7    0.23    0.28
  -1   6   7   -0.11    0.29
   0  -6  -7   33.32    1.33
   0   6   7   34.58    1.32
  -1  -6  -7   23.92    1.12
   1   6   7   24.65    1.08
  -2  -6  -7   23.70    1.11
   2   6   7   24.21    1.08
  -3  -6  -7   55.84    1.83
   3   6   7   56.95    1.79
  -4  -6  -7    0.26    0.31
   4   6   7    0.69    0.34
  -5  -6  -7   35.77    1.47
   5   6   7   37.67    1.43
  -6  -6  -7   61.45    2.11
   6   6   7   60.42    1.96
   7   6   7   17.69    1.04
   8   6   7    0.66    0.33
   8   6   7    1.14    0.47
   9   6   7   23.81    1.17
   9   6   7   24.86    1.31
  10   6   7    0.02    0.39
  10   6   7    0.84    0.43
  11   6   7    6.10    0.81
  11   6   7    5.54    0.81
  12   6   7    1.65    0.59
  13   6   7   10.61    1.17
  14   6   7    3.95    0.85
  15   6   7    1.28    0.65
  -6   7   7   11.06    1.09
   5  -7  -7   17.39    1.29
  -5   7   7   18.24    1.20
   4  -7  -7    3.05    0.69
  -4   7   7    2.58    0.55
   3  -7  -7    6.21    0.81
  -3   7   7    5.60    0.73
   2  -7  -7   29.48    1.38
  -2   7   7   29.35    1.33
   1  -7  -7   42.05    1.67
  -1   7   7   44.26    1.59
   0  -7  -7    8.84    0.84
   0   7   7    9.05    0.79
  -1  -7  -7  227.82    5.28
   1   7   7  227.39    4.98
  -2  -7  -7    0.02    0.28
   2   7   7   -0.14    0.30
  -3  -7  -7    1.33    0.40
   3   7   7    1.79    0.44
  -4  -7  -7   53.94    1.89
   4   7   7   51.31    1.75
  -5  -7  -7    1.16    0.46
   5   7   7    1.67    0.45
  -6  -7  -7   23.96    1.29
   6   7   7   22.59    1.15
  -7  -7  -7   25.68    1.40
   7   7   7   25.61    1.30
  -8  -7  -7    2.18    0.66
   8   7   7    1.96    0.52
   9   7   7    1.97    0.51
  10   7   7   39.15    1.72
  11   7   7    0.25    0.44
  12   7   7   11.84    1.17
  13   7   7    4.77    0.86
  14   7   7   -0.88    0.45
  15   7   7    1.87    0.69
   5  -8  -7   15.48    1.40
   4  -8  -7   11.56    1.18
  -4   8   7   12.23    1.09
   3  -8  -7    2.67    0.62
  -3   8   7    3.60    0.63
   2  -8  -7    9.45    0.96
  -2   8   7    9.24    0.86
   1  -8  -7   15.87    1.07
  -1   8   7   14.96    0.94
   0  -8  -7   55.86    2.04
   0   8   7   57.80    1.87
  -1  -8  -7    0.34    0.35
   1   8   7   -0.01    0.32
  -2  -8  -7   22.89    1.24
   2   8   7   22.00    1.10
  -3  -8  -7    3.79    0.60
   3   8   7    5.01    0.64
  -4  -8  -7    0.02    0.33
   4   8   7    0.18    0.34
  -5  -8  -7   50.84    1.96
   5   8   7   51.37    1.80
  -6  -8  -7   39.29    1.70
   6   8   7   36.91    1.55
  -7  -8  -7    1.46    0.54
   7   8   7    1.42    0.46
  -8  -8  -7   32.76    1.63
   8   8   7   31.22    1.46
  -9  -8  -7    2.73    0.68
   9   8   7    2.19    0.57
 -10  -8  -7    0.00    0.50
  10   8   7    0.47    0.43
  11   8   7   22.31    1.39
  12   8   7    5.06    0.85
  13   8   7    1.14    0.59
  14   8   7    6.03    0.98
  15   8   7    0.15    0.57
   5  -9  -7   17.14    1.56
   4  -9  -7    7.18    1.04
   3  -9  -7   11.24    1.14
  -3   9   7   13.79    1.01
   2  -9  -7    0.62    0.44
  -2   9   7    0.66    0.44
   1  -9  -7   22.48    1.33
  -1   9   7   23.78    1.21
   0  -9  -7   10.30    1.04
   0   9   7   10.92    0.85
  -1  -9  -7    3.19    0.62
   1   9   7    3.76    0.58
  -2  -9  -7    7.08    0.82
   2   9   7    6.76    0.74
  -3  -9  -7   27.70    1.43
   3   9   7   30.14    1.34
  -4  -9  -7   12.07    0.95
   4   9   7   12.82    0.90
  -5  -9  -7   30.31    1.54
   5   9   7   30.76    1.39
  -6  -9  -7   28.84    1.51
   6   9   7   30.98    1.42
  -7  -9  -7   18.85    1.23
   7   9   7   19.36    1.18
  -8  -9  -7    1.59    0.54
   8   9   7    1.27    0.50
  -9  -9  -7   79.80    2.83
   9   9   7   78.43    2.63
 -10  -9  -7    0.82    0.55
  10   9   7    1.49    0.55
 -11  -9  -7   11.53    1.30
  11   9   7   10.26    1.10
 -12  -9  -7   28.04    1.80
  12   9   7   27.50    1.61
 -13  -9  -7   -0.91    0.58
  13   9   7    0.67    0.56
 -14  -9  -7    0.73    0.88
  14   9   7    1.37    0.64
   4 -10  -7    7.48    1.10
   3 -10  -7   12.01    1.27
   2 -10  -7    0.34    0.44
   1 -10  -7   -0.04    0.38
  -1  10   7   -0.59    0.35
   0 -10  -7   38.08    1.83
   0  10   7   39.88    1.60
  -1 -10  -7   -0.42    0.29
   1  10   7    0.65    0.37
  -2 -10  -7   11.74    1.12
   2  10   7   12.59    0.91
  -3 -10  -7   12.11    1.14
   3  10   7   12.44    0.90
  -4 -10  -7    7.91    0.92
   4  10   7    8.67    0.86
  -5 -10  -7    0.86    0.45
   5  10   7    1.02    0.44
  -6 -10  -7   45.16    1.99
   6  10   7   45.40    1.81
  -7 -10  -7    8.40    0.99
   7  10   7    8.93    0.95
  -8 -10  -7   38.01    1.90
   8  10   7   42.35    1.79
  -9 -10  -7    0.69    0.52
   9  10   7    1.10    0.53
 -10 -10  -7   16.32    1.31
  10  10   7   15.11    1.17
 -11 -10  -7    2.59    0.76
  11  10   7    4.65    0.81
 -12 -10  -7    4.95    0.96
  12  10   7    6.09    0.94
 -13 -10  -7   40.44    2.28
  13  10   7   42.96    2.12
 -14 -10  -7    0.17    0.70
  14  10   7    0.30    0.57
   4 -11  -7   13.38    1.47
   3 -11  -7   -0.11    0.48
   2 -11  -7    5.58    0.89
   1 -11  -7   12.13    1.23
   0 -11  -7    2.37    0.67
  -1 -11  -7   15.67    1.23
   1  11   7   17.10    1.07
  -2 -11  -7    5.65    0.83
   2  11   7    5.50    0.73
  -3 -11  -7   27.69    1.59
   3  11   7   31.48    1.44
  -4 -11  -7    3.44    0.70
   4  11   7    4.04    0.63
  -5 -11  -7   -0.01    0.40
   5  11   7    0.15    0.40
  -6 -11  -7    9.91    1.08
   6  11   7    9.73    0.96
  -7 -11  -7   34.05    1.82
   7  11   7   34.66    1.62
  -8 -11  -7    4.85    0.84
   8  11   7    5.68    0.83
  -9 -11  -7   45.54    2.18
   9  11   7   44.46    1.96
 -10 -11  -7    2.18    0.69
  10  11   7    0.32    0.49
 -11 -11  -7    5.06    0.95
  11  11   7    6.02    0.91
 -12 -11  -7    6.74    1.09
  12  11   7    9.17    1.15
 -13 -11  -7    3.32    0.94
  13  11   7    5.64    0.99
 -14 -11  -7    9.38    1.36
  14  11   7   12.18    1.38
   2 -12  -7   -0.07    0.53
   1 -12  -7    1.15    0.63
   0 -12  -7   17.85    1.39
  -1 -12  -7    1.48    0.57
  -2 -12  -7   24.56    1.59
  -3 -12  -7   10.01    1.13
   3  12   7    9.26    0.92
  -4 -12  -7   12.55    1.27
   4  12   7   11.14    1.01
  -5 -12  -7   19.57    1.42
   5  12   7   19.80    1.19
  -6 -12  -7   13.61    1.34
   6  12   7   15.57    1.12
  -7 -12  -7   15.38    1.45
   7  12   7   17.54    1.18
  -8 -12  -7   25.87    1.65
   8  12   7   28.14    1.52
  -9 -12  -7   -0.86    0.43
   9  12   7   -0.29    0.42
 -10 -12  -7   15.16    1.49
  10  12   7   16.33    1.26
 -11 -12  -7   15.85    1.55
  11  12   7   17.62    1.34
 -12 -12  -7    0.40    0.63
  12  12   7    0.12    0.50
 -13 -12  -7    7.05    1.20
  13  12   7    4.60    0.97
   1 -13  -7    0.64    0.56
   0 -13  -7    3.76    0.86
  -1 -13  -7   32.32    1.92
  -2 -13  -7    0.38    0.49
  -3 -13  -7   10.77    1.25
  -4 -13  -7   11.49    1.27
  -5 -13  -7    7.06    1.04
   5  13   7    7.94    0.92
  -6 -13  -7    8.35    1.13
   6  13   7    8.89    0.97
  -7 -13  -7   22.13    1.59
   7  13   7   23.45    1.40
  -8 -13  -7    6.83    1.05
   8  13   7    6.43    0.89
  -9 -13  -7    8.34    1.15
   9  13   7   10.83    1.13
 -10 -13  -7   15.23    1.55
  10  13   7   13.63    1.32
 -11 -13  -7    0.61    0.61
  11  13   7    0.77    0.61
 -12 -13  -7    7.26    1.21
  12  13   7    6.00    1.01
 -13 -13  -7    2.45    0.88
  13  13   7    2.50    0.84
   0 -14  -7    4.42    0.95
  -1 -14  -7    0.84    0.63
  -2 -14  -7   12.82    1.42
  -3 -14  -7   -0.04    0.46
  -4 -14  -7    3.29    0.79
  -5 -14  -7   22.97    1.68
  -6 -14  -7    0.31    0.54
  -7 -14  -7    2.70    0.76
   7  14   7    2.56    0.70
  -8 -14  -7   19.61    1.59
   8  14   7   24.47    1.50
  -9 -14  -7    2.58    0.79
   9  14   7    3.30    0.78
 -10 -14  -7    7.74    1.17
  10  14   7   10.22    1.17
 -11 -14  -7   12.57    1.51
  11  14   7   13.64    1.38
 -12 -14  -7    3.98    1.00
  12  14   7    2.08    0.74
  -2 -15  -7   -0.09    0.52
  -3 -15  -7    1.35    0.70
  -4 -15  -7    1.42    0.63
  -5 -15  -7   -0.30    0.42
  -6 -15  -7   24.57    1.81
  -7 -15  -7    1.41    0.73
  -8 -15  -7    1.68    0.71
  -9 -15  -7   20.19    1.64
   9  15   7   22.49    1.51
 -10 -15  -7    0.58    0.64
  10  15   7    0.45    0.63
 -11 -15  -7    0.35    0.59
  11  15   7   -0.12    0.63
  -6 -16  -7    1.19    0.72
  -7 -16  -7    0.03    0.58
  -8 -16  -7    0.20    0.56
  -5 -15   8   -0.26    0.50
  -4 -15   8    0.26    0.55
  -8 -14   8    0.26    0.65
  -7 -14   8   12.66    1.51
  -6 -14   8    6.76    1.11
  -5 -14   8    1.61    0.70
  -4 -14   8   -0.03    0.45
  -3 -14   8    1.06    0.58
  -2 -14   8    6.85    1.10
  -2 -14   8    8.87    1.21
  -1 -14   8    3.70    0.88
  -1 -14   8    3.52    0.93
   0 -14   8    0.55    0.55
   0 -14   8    1.05    0.75
  -9 -13   8   -0.47    0.49
  -8 -13   8    9.07    1.26
  -7 -13   8    9.80    1.30
  -6 -13   8    2.42    0.76
  -5 -13   8    0.87    0.57
  -4 -13   8    1.72    0.69
  -3 -13   8    1.53    0.60
  -3 -13   8    0.77    0.56
  -2 -13   8    0.18    0.50
  -2 -13   8    0.12    0.48
  -1 -13   8    9.86    1.25
  -1 -13   8   10.27    1.24
   0 -13   8    3.67    0.83
   0 -13   8    2.86    0.86
   1 -13   8    1.42    0.63
   1 -13   8    0.96    0.72
   2 -13   8   13.75    1.52
 -10 -12   8    0.22    0.59
  -9 -12   8    1.32    0.70
  -8 -12   8    0.06    0.54
  -7 -12   8    8.14    1.16
  -6 -12   8   11.36    1.33
  -5 -12   8    1.65    0.64
  -4 -12   8    3.17    0.75
  -3 -12   8    3.71    0.72
  -3 -12   8    3.45    0.79
  -2 -12   8   14.11    1.18
  -2 -12   8   13.95    1.39
  -1 -12   8   13.16    1.39
  -1 -12   8   13.33    1.31
   0 -12   8   21.54    1.56
   0 -12   8   20.58    1.52
   1 -12   8    6.83    1.08
   1 -12   8    5.49    0.94
   2 -12   8   -0.30    0.58
   2 -12   8    1.81    0.68
   3 -12   8   11.43    1.39
   4 -12   8    4.61    0.96
  11  11  -8   -0.44    0.55
 -11 -11   8   -0.36    0.59
  10  11  -8   -0.13    0.50
 -10 -11   8    0.22    0.60
   9  11  -8   -0.35    0.47
  -9 -11   8    0.35    0.56
  -8 -11   8    0.07    0.50
  -7 -11   8    6.08    1.01
  -6 -11   8   32.74    1.88
  -5 -11   8    6.38    0.97
  -4 -11   8    0.61    0.51
  -3 -11   8   19.75    1.43
  -3 -11   8   19.11    1.20
  -2 -11   8    3.22    0.68
  -2 -11   8    2.48    0.68
  -1 -11   8   11.15    1.23
  -1 -11   8   11.73    1.15
   0 -11   8   15.82    1.31
   0 -11   8   15.97    1.27
   1 -11   8   16.35    1.33
   1 -11   8   16.95    1.33
   2 -11   8    1.75    0.59
   2 -11   8    1.04    0.66
   3 -11   8    2.59    0.70
   4 -11   8    2.51    0.73
   5 -11   8    1.42    0.67
  11  10  -8   13.92    1.39
 -11 -10   8   14.41    1.63
  10  10  -8    2.90    0.74
 -10 -10   8    3.45    0.94
   9  10  -8    1.61    0.62
  -9 -10   8    0.83    0.63
   8  10  -8   15.39    1.12
  -8 -10   8   14.39    1.47
   7  10  -8   18.46    1.11
  -7 -10   8   17.98    1.44
  -6 -10   8    8.55    1.10
  -5 -10   8   34.70    1.86
  -4 -10   8   -0.26    0.38
  -3 -10   8    3.14    0.58
  -3 -10   8    3.34    0.71
  -2 -10   8   46.90    2.11
  -2 -10   8   42.69    1.79
  -1 -10   8    1.02    0.46
  -1 -10   8    0.16    0.36
   0 -10   8    8.95    1.07
   0 -10   8    6.62    0.90
   1 -10   8   16.47    1.23
   1 -10   8   16.94    1.27
   2 -10   8    2.09    0.61
   2 -10   8    1.46    0.66
   3 -10   8    4.54    0.85
   4 -10   8    6.38    1.01
   5 -10   8    6.31    1.03
   6 -10   8    2.06    0.75
  11   9  -8    4.29    0.90
 -11  -9   8    3.29    0.91
  10   9  -8    6.56    0.96
 -10  -9   8    6.28    1.12
   9   9  -8    4.23    0.74
  -9  -9   8    3.86    0.90
   8   9  -8   -0.38    0.41
  -8  -9   8   -0.42    0.39
   7   9  -8   31.38    1.44
  -7  -9   8   29.99    1.78
   6   9  -8   20.70    1.10
  -6  -9   8   20.66    1.46
   5   9  -8    5.71    0.63
  -5  -9   8    4.15    0.74
  -4  -9   8   17.60    1.25
  -3  -9   8    0.07    0.34
  -3  -9   8   -0.04    0.30
  -2  -9   8    0.22    0.35
  -2  -9   8   -0.28    0.31
  -1  -9   8   51.93    2.19
  -1  -9   8   55.04    1.97
   0  -9   8    0.50    0.46
   0  -9   8    0.71    0.42
   1  -9   8    5.43    0.82
   1  -9   8    4.88    0.73
   2  -9   8   27.71    1.57
   2  -9   8   33.03    1.73
   3  -9   8   -0.63    0.29
   5  -9   8   17.29    1.41
   6  -9   8    1.04    0.54
   7  -9   8    2.02    0.72
  12   8  -8    0.02    0.59
  11   8  -8   14.09    1.38
 -11  -8   8   14.88    1.64
  10   8  -8    8.73    1.07
 -10  -8   8    9.89    1.31
   9   8  -8    6.70    0.90
  -9  -8   8    8.39    1.18
   8   8  -8   14.93    1.12
  -8  -8   8   19.25    1.48
   7   8  -8    1.18    0.47
  -7  -8   8    1.66    0.66
   6   8  -8    9.62    0.85
  -6  -8   8    9.00    1.10
   5   8  -8   21.92    1.06
  -5  -8   8   21.35    1.40
   4   8  -8    1.92    0.42
  -4  -8   8    0.99    0.51
   3   8  -8   45.70    1.38
  -3  -8   8   44.73    1.97
  -3  -8   8   44.85    1.54
  -2  -8   8   18.61    1.22
  -2  -8   8   19.51    1.04
  -1  -8   8   11.92    0.90
  -1  -8   8   10.47    1.06
   0  -8   8   52.20    1.91
   0  -8   8   52.66    2.11
   1  -8   8    6.81    0.84
   1  -8   8    6.28    0.83
   2  -8   8    2.36    0.59
   2  -8   8    2.11    0.56
   3  -8   8   25.02    1.47
   4  -8   8    3.46    0.74
   5  -8   8    4.31    0.81
   6  -8   8   16.52    1.35
   7  -8   8    0.85    0.54
   8  -8   8   12.75    1.49
  12   7  -8    3.64    0.87
 -12  -7   8    4.41    1.02
  11   7  -8    0.70    0.59
 -11  -7   8    0.10    0.57
  10   7  -8   13.65    1.29
 -10  -7   8   14.14    1.51
   9   7  -8    0.63    0.47
  -9  -7   8    0.29    0.57
   8   7  -8    2.00    0.56
  -8  -7   8    3.01    0.81
   7   7  -8   45.03    1.77
  -7  -7   8   43.47    2.12
   6   7  -8    0.06    0.34
  -6  -7   8   -0.36    0.43
   5   7  -8   -0.08    0.30
  -5  -7   8    0.23    0.43
   4   7  -8   35.75    1.32
  -4  -7   8   37.01    1.75
   3   7  -8    0.76    0.30
  -3  -7   8    0.36    0.38
  -3  -7   8    0.67    0.28
   2   7  -8   39.41    1.20
  -2  -7   8   39.99    1.39
  -2  -7   8   37.84    1.71
  -1  -7   8   63.07    1.91
  -1  -7   8   58.97    2.23
   0  -7   8    5.44    0.66
   0  -7   8    3.63    0.67
   1  -7   8   12.27    0.93
   1  -7   8   12.23    0.97
   2  -7   8    9.75    1.04
   3  -7   8    4.25    0.73
   4  -7   8   47.31    2.08
   5  -7   8    4.84    0.84
   6  -7   8    3.78    0.76
   7  -7   8   12.59    1.39
   8  -7   8    2.80    0.77
   9  -7   8    3.32    0.88
  12   6  -8    6.87    1.07
 -12  -6   8    3.70    1.03
  11   6  -8   17.92    1.39
 -11  -6   8   15.80    1.67
  10   6  -8    6.00    0.89
 -10  -6   8    3.75    0.89
   9   6  -8   12.92    1.19
  -9  -6   8   13.46    1.39
   8   6  -8    6.52    0.83
  -8  -6   8    6.80    1.02
   7   6  -8    1.75    0.52
  -7  -6   8    1.94    0.65
   6   6  -8   46.58    1.71
  -6  -6   8   47.25    2.07
   5   6  -8   -0.01    0.29
  -5  -6   8   -0.02    0.40
   4   6  -8   -0.13    0.27
  -4  -6   8   -0.17    0.40
   3   6  -8   75.03    1.99
  -3  -6   8   74.72    1.88
  -3  -6   8   75.07    2.51
   2   6  -8   17.76    0.79
  -2  -6   8   18.07    0.81
  -2  -6   8   18.53    1.16
   1   6  -8    5.08    0.43
  -1  -6   8    4.76    0.44
  -1  -6   8    3.73    0.61
  -1  -6   8    5.41    0.56
   0  -6   8   63.58    2.20
   0  -6   8   64.00    1.48
   0  -6   8   60.18    1.86
   1  -6   8   -0.03    0.29
   1  -6   8   -0.03    0.33
   2  -6   8   31.46    1.51
   3  -6   8   92.72    2.95
   4  -6   8    0.18    0.32
   5  -6   8   22.95    1.41
   6  -6   8   12.73    1.27
   7  -6   8    7.55    1.06
   8  -6   8    5.37    0.93
   9  -6   8    3.71    0.88
  10  -6   8    0.31    0.55
  12   5  -8   11.45    1.32
 -12  -5   8   11.15    1.46
  11   5  -8    1.75    0.68
 -11  -5   8    0.88    0.69
  10   5  -8   12.82    1.26
 -10  -5   8   11.74    1.39
   9   5  -8   12.66    1.18
  -9  -5   8   11.64    1.30
   8   5  -8   13.56    1.04
  -8  -5   8   12.57    1.30
   7   5  -8   17.39    1.09
  -7  -5   8   16.38    1.27
   6   5  -8    0.29    0.38
  -6  -5   8    0.74    0.52
   5   5  -8   50.55    1.72
  -5  -5   8   50.24    2.05
   4   5  -8    2.88    0.48
  -4  -5   8    2.56    0.60
   3   5  -8   28.23    1.09
  -3  -5   8   26.70    0.83
  -3  -5   8   28.69    1.40
   2   5  -8  108.26    2.55
  -2  -5   8  108.34    3.10
  -2  -5   8  109.58    2.46
   1   5  -8    4.60    0.43
  -1  -5   8    3.91    0.44
  -1  -5   8    3.06    0.54
   0  -5   8    1.46    0.40
   0  -5   8    1.20    0.27
   1  -5   8   61.71    2.14
   1  -5   8   62.11    1.46
   2  -5   8   21.59    1.21
   3  -5   8   12.59    0.98
   4  -5   8   45.63    1.90
   5  -5   8    0.41    0.37
   6  -5   8    0.51    0.39
   7  -5   8   30.88    1.75
   8  -5   8    0.80    0.49
   9  -5   8    4.01    0.86
  10  -5   8    7.89    1.21
  11   4  -8   16.18    1.50
  10   4  -8   -0.41    0.41
   9   4  -8    7.92    0.99
   8   4  -8   11.92    1.11
  -8  -4   8   10.56    1.20
   7   4  -8    6.40    0.79
  -7  -4   8    5.90    0.90
   6   4  -8   76.46    2.36
  -6  -4   8   75.19    2.70
   5   4  -8   53.22    1.81
  -5  -4   8   54.14    2.12
   4   4  -8   23.98    1.07
  -4  -4   8   21.28    1.25
   3   4  -8   27.36    1.09
  -3  -4   8   29.24    1.41
   2   4  -8   14.77    0.76
  -2  -4   8   14.25    0.96
   1   4  -8   67.04    1.73
  -1  -4   8   68.42    2.17
   0  -4   8   23.53    1.18
   0  -4   8   25.18    0.87
   1  -4   8    7.28    0.75
   1  -4   8    7.38    0.47
   2  -4   8   14.20    0.59
   2  -4   8   14.60    0.96
   3  -4   8    4.61    0.64
   3  -4   8    4.56    0.37
   4  -4   8    5.26    0.70
   4  -4   8    6.08    0.47
   5  -4   8   38.41    1.73
   6  -4   8   11.30    1.14
   7  -4   8    0.46    0.42
   8  -4   8   18.13    1.39
   9  -4   8    1.04    0.57
  10  -4   8   -0.04    0.46
  11  -4   8   14.83    1.62
  11   3  -8    1.14    0.64
  10   3  -8    5.08    0.85
   9   3  -8    3.28    0.71
   8   3  -8   12.25    1.11
   7   3  -8   12.48    0.97
   6   3  -8   39.78    1.61
  -6  -3   8   38.66    1.81
   5   3  -8    2.73    0.52
  -5  -3   8    3.25    0.68
   4   3  -8   12.02    0.79
  -4  -3   8   13.25    0.99
   3   3  -8   12.54    0.74
  -3  -3   8   11.68    0.88
   2   3  -8   24.86    1.01
  -2  -3   8   25.82    1.24
   1   3  -8   51.89    1.46
  -1  -3   8   52.33    1.77
   0  -3   8    0.99    0.27
   0  -3   8    0.93    0.32
   1  -3   8   73.24    1.75
   1  -3   8   69.91    2.16
   2  -3   8   42.56    1.56
   2  -3   8   41.43    1.18
   3  -3   8   29.84    1.32
   3  -3   8   31.23    0.96
   4  -3   8   27.92    1.34
   4  -3   8   28.11    0.94
   5  -3   8   23.03    0.91
   5  -3   8   23.99    1.27
   6  -3   8    5.03    0.73
   6  -3   8    5.09    0.52
   7  -3   8    9.75    1.05
   8  -3   8    1.75    0.58
   9  -3   8   19.27    1.45
  10  -3   8    0.48    0.55
  11  -3   8    3.75    0.89
  12  -3   8   14.53    1.64
  11   2  -8   11.09    1.29
  10   2  -8   -0.13    0.47
   9   2  -8    2.50    0.64
   8   2  -8    5.45    0.81
   7   2  -8   -0.15    0.36
   6   2  -8    0.75    0.41
   5   2  -8    0.14    0.32
   4   2  -8   23.57    1.09
  -4  -2   8   20.27    1.20
   3   2  -8   26.53    1.11
  -3  -2   8   27.13    1.29
   2   2  -8   17.91    0.86
  -2  -2   8   19.97    1.05
   1   2  -8    7.88    0.55
  -1  -2   8    8.32    0.74
   0  -2   8   96.00    2.59
   0  -2   8   99.16    2.31
   1  -2   8    2.48    0.41
   1  -2   8    1.82    0.31
   2  -2   8   56.12    1.48
   2  -2   8   54.49    1.79
   3  -2   8   27.95    1.23
   3  -2   8   31.30    1.00
   4  -2   8   17.34    0.98
   4  -2   8   17.19    0.75
   5  -2   8   29.34    1.37
   5  -2   8   28.59    1.04
   6  -2   8    6.94    0.83
   6  -2   8    6.33    0.61
   7  -2   8   -0.15    0.27
   7  -2   8   -0.09    0.30
   8  -2   8   37.77    1.83
   8  -2   8   37.13    1.40
   9  -2   8    6.04    0.91
  10  -2   8    8.87    1.16
  11  -2   8    1.96    0.73
  12  -2   8    2.95    0.88
  11   1  -8    0.10    0.56
  10   1  -8   16.60    1.48
   9   1  -8    0.57    0.49
   8   1  -8    3.80    0.73
   7   1  -8   32.02    1.54
   6   1  -8    1.05    0.43
   5   1  -8   17.97    1.01
   4   1  -8   53.62    1.78
   3   1  -8    0.54    0.32
  -3  -1   8    0.70    0.41
   2   1  -8   -0.06    0.20
  -2  -1   8    0.44    0.30
   1   1  -8   29.88    1.09
  -1  -1   8   30.89    1.22
   0  -1   8   21.02    0.96
   0  -1   8   21.84    0.88
   1  -1   8   21.97    0.96
   1  -1   8   21.64    0.84
   2  -1   8   37.15    1.17
   2  -1   8   37.15    1.33
   3  -1   8   91.64    2.50
   3  -1   8   94.66    2.23
   4  -1   8   48.36    1.40
   4  -1   8   46.84    1.64
   5  -1   8    4.60    0.61
   5  -1   8    5.60    0.53
   6  -1   8   10.42    0.71
   6  -1   8    9.81    0.93
   7  -1   8   28.13    1.45
   7  -1   8   27.27    1.15
   8  -1   8    2.45    0.60
   8  -1   8    2.41    0.48
   9  -1   8   54.99    1.83
   9  -1   8   46.95    2.11
  10  -1   8    6.62    0.98
  10  -1   8    6.90    0.81
  11  -1   8    0.47    0.52
  12  -1   8    6.68    1.11
  13  -1   8    9.40    1.38
  11   0  -8    1.32    0.67
  10   0  -8    1.45    0.66
   9   0  -8    5.83    0.90
   8   0  -8    5.23    0.81
   7   0  -8    3.10    0.61
   6   0  -8   85.73    2.63
   5   0  -8    1.53    0.42
   4   0  -8    0.13    0.31
   3   0  -8   41.62    1.49
   2   0  -8   19.46    0.94
  -2   0   8   20.08    1.02
   1   0  -8   43.46    1.39
  -1   0   8   42.62    1.45
   0   0  -8   12.11    0.48
   0   0   8   13.54    0.71
   0   0   8   14.15    0.74
   1   0   8    2.79    0.39
   1   0   8    2.04    0.34
   2   0   8   31.24    1.08
   2   0   8   31.23    1.13
   3   0   8  109.13    2.76
   3   0   8  112.84    2.60
   4   0   8   64.04    1.90
   4   0   8   62.52    1.73
   5   0   8    4.30    0.49
   5   0   8    3.62    0.50
   6   0   8   26.01    1.24
   6   0   8   26.86    1.08
   7   0   8    0.80    0.39
   7   0   8    0.44    0.33
   8   0   8   26.37    1.41
   8   0   8   25.98    1.18
   9   0   8   11.30    1.12
   9   0   8   10.16    0.90
  10   0   8   24.19    1.26
  10   0   8   25.36    1.55
  11   0   8   -0.39    0.37
  11   0   8    0.53    0.51
  12   0   8    3.12    0.79
  13   0   8    3.69    0.97
  10  -1  -8    4.93    0.91
   9  -1  -8    0.21    0.48
   8  -1  -8    3.48    0.71
   7  -1  -8   16.43    1.16
   6  -1  -8    0.19    0.38
   5  -1  -8   57.50    2.01
   4  -1  -8    0.55    0.37
   3  -1  -8    0.40    0.31
   2  -1  -8   99.06    2.14
   2  -1  -8  103.76    2.62
   1  -1  -8    0.94    0.30
   1  -1  -8    1.47    0.19
  -1   1   8    1.58    0.35
  -1   1   8    1.74    0.35
   0  -1  -8   11.76    0.49
   0   1   8   12.41    0.70
   0   1   8   10.93    0.66
  -1  -1  -8  119.20    2.68
   1   1   8  123.32    2.82
   1   1   8  122.87    2.83
   2   1   8   60.73    1.66
   2   1   8   61.45    1.70
   3   1   8   52.24    1.53
   3   1   8   52.56    1.55
   4   1   8  147.48    3.35
   4   1   8  150.99    3.47
   5   1   8    1.27    0.33
   5   1   8    1.77    0.37
   6   1   8    0.03    0.26
   6   1   8   -0.29    0.21
   7   1   8   53.08    1.73
   7   1   8   56.16    1.93
   8   1   8    0.54    0.39
   8   1   8    0.57    0.40
   9   1   8   34.67    1.66
   9   1   8   34.66    1.45
  10   1   8   12.03    1.21
  10   1   8   10.72    0.99
  11   1   8   17.59    1.37
  11   1   8   14.26    1.04
  12   1   8    1.05    0.62
  12   1   8    1.57    0.58
  13   1   8    0.06    0.57
  13   1   8    0.71    0.54
  10  -2  -8    4.06    0.92
   9  -2  -8   13.50    1.34
   8  -2  -8   -0.38    0.41
   7  -2  -8   16.14    1.16
   6  -2  -8    4.96    0.72
   5  -2  -8    5.31    0.73
   4  -2  -8   38.64    1.55
   3  -2  -8   19.54    1.03
   3  -2  -8   19.08    0.77
   2  -2  -8    2.14    0.45
   2  -2  -8    2.00    0.29
   1  -2  -8   72.54    2.04
   1  -2  -8   72.39    1.74
  -1   2   8   72.42    2.01
  -1   2   8   74.35    2.05
   0  -2  -8   29.27    0.90
   0   2   8   26.12    0.99
   0   2   8   28.73    1.11
  -1  -2  -8   18.00    0.74
   1   2   8   19.14    0.87
   1   2   8   17.33    0.72
   2   2   8  111.43    2.52
   2   2   8  109.09    2.64
   3   2   8   22.76    0.97
   3   2   8   22.01    0.83
   4   2   8    4.94    0.54
   4   2   8    5.19    0.48
   5   2   8   60.17    1.69
   5   2   8   53.03    1.68
   6   2   8    7.12    0.68
   6   2   8    7.65    0.64
   7   2   8    1.84    0.43
   7   2   8    1.84    0.42
   8   2   8   84.53    2.58
   8   2   8   87.74    2.48
   9   2   8    0.24    0.37
   9   2   8    0.89    0.40
  10   2   8    8.19    0.86
  10   2   8    9.53    1.03
  11   2   8   12.36    1.25
  11   2   8   12.39    1.10
  12   2   8   12.92    1.18
  12   2   8   12.10    1.31
  13   2   8    1.40    0.69
  13   2   8    3.63    0.74
  14   2   8    3.33    0.90
  14   2   8    2.69    0.77
   9  -3  -8    0.49    0.57
   8  -3  -8   19.91    1.39
   7  -3  -8    0.51    0.47
   6  -3  -8    2.73    0.62
   5  -3  -8   20.02    1.19
   4  -3  -8   17.45    1.06
   3  -3  -8   20.13    1.08
   3  -3  -8   19.04    0.87
   2  -3  -8   36.20    1.17
   2  -3  -8   35.12    1.39
   1  -3  -8    0.24    0.21
  -1   3   8    0.25    0.31
   0  -3  -8   69.66    1.80
   0   3   8   69.44    1.97
   0   3   8   68.66    1.81
  -1  -3  -8   36.20    1.15
   1   3   8   32.84    1.02
   1   3   8   35.23    1.24
  -2  -3  -8   10.99    0.65
   2   3   8   12.54    0.75
   2   3   8   10.83    0.51
   3   3   8  147.82    3.41
   3   3   8  148.26    3.15
   4   3   8   34.62    1.29
   4   3   8   33.52    1.03
   5   3   8   25.38    0.95
   5   3   8   26.95    1.13
   6   3   8  133.79    3.27
   6   3   8  148.27    3.43
   7   3   8    0.25    0.27
   7   3   8    0.23    0.35
   8   3   8    3.91    0.63
   8   3   8    3.75    0.60
   9   3   8   65.66    2.22
   9   3   8   60.91    2.08
  10   3   8    2.78    0.58
  10   3   8    3.02    0.63
  11   3   8    1.12    0.56
  11   3   8    0.92    0.50
  12   3   8   16.96    1.53
  12   3   8   18.59    1.24
  13   3   8    4.18    0.76
  13   3   8    4.41    0.90
  14   3   8   -0.01    0.49
  14   3   8   -0.03    0.56
   9  -4  -8    5.95    1.02
   8  -4  -8    1.23    0.60
   7  -4  -8   15.31    1.19
   6  -4  -8    2.25    0.59
   5  -4  -8    2.28    0.58
   4  -4  -8   14.12    1.00
   4  -4  -8   16.45    0.97
   3  -4  -8    4.74    0.55
   3  -4  -8    4.83    0.66
   2  -4  -8    0.13    0.33
   2  -4  -8    0.03    0.24
  -2   4   8   -0.22    0.29
   1  -4  -8   87.95    2.27
  -1   4   8   86.26    2.39
   0  -4  -8    4.76    0.50
   0   4   8    4.75    0.46
   0   4   8    5.50    0.59
  -1  -4  -8   17.36    0.83
   1   4   8   17.92    0.67
   1   4   8   18.89    0.92
  -2  -4  -8   66.77    1.92
   2   4   8   68.92    1.56
   2   4   8   70.49    1.99
  -3  -4  -8    0.41    0.29
   3   4   8    0.02    0.25
   3   4   8    0.47    0.14
  -4  -4  -8  112.54    2.93
   4   4   8  117.58    2.88
   4   4   8  109.65    2.40
   5   4   8  213.61    4.63
   5   4   8  202.37    4.29
   6   4   8   34.93    1.37
   6   4   8   33.71    1.15
   7   4   8    2.34    0.49
   7   4   8    1.25    0.37
   8   4   8    0.09    0.30
   8   4   8    0.17    0.36
   9   4   8    7.24    0.81
   9   4   8    7.12    0.79
  10   4   8   29.88    1.45
  10   4   8   29.97    1.50
  11   4   8    3.26    0.63
  11   4   8    2.01    0.60
  12   4   8    3.95    0.73
  12   4   8    4.35    0.82
  13   4   8    7.29    1.05
  13   4   8    6.77    0.95
  14   4   8    1.08    0.72
  14   4   8    0.20    0.55
   8  -5  -8    9.14    1.16
   7  -5  -8   14.89    1.36
   6  -5  -8   26.30    1.49
   5  -5  -8    1.37    0.50
   4  -5  -8    8.18    0.89
   4  -5  -8    7.39    0.79
   3  -5  -8   16.69    1.05
   3  -5  -8   19.13    1.03
  -3   5   8   16.69    1.03
   2  -5  -8   32.87    1.30
  -2   5   8   32.24    1.39
   1  -5  -8    0.98    0.33
  -1   5   8    1.78    0.45
   0  -5  -8  217.10    4.84
   0   5   8  218.10    4.79
  -1  -5  -8   32.06    1.24
   1   5   8   32.14    1.27
   1   5   8   31.86    0.93
  -2  -5  -8    6.67    0.64
   2   5   8    7.91    0.71
   2   5   8    7.13    0.31
  -3  -5  -8  143.37    3.49
   3   5   8  141.82    3.42
  -4  -5  -8   10.71    0.81
   4   5   8    9.06    0.71
  -5  -5  -8   23.40    1.18
   5   5   8   23.62    1.14
   5   5   8   22.79    0.71
   6   5   8   46.43    1.32
   6   5   8   45.52    1.66
   7   5   8   49.89    1.55
   7   5   8   51.36    1.81
   8   5   8   12.67    0.94
   8   5   8    8.37    0.75
   9   5   8   97.89    2.88
   9   5   8   96.81    2.74
  10   5   8    3.05    0.64
  10   5   8    2.38    0.55
  11   5   8    7.26    0.90
  11   5   8    5.72    0.82
  12   5   8    4.29    0.78
  12   5   8    3.62    0.71
  13   5   8    5.10    0.85
  13   5   8    4.21    0.90
  14   5   8    8.77    1.10
  14   5   8   10.40    1.29
   8  -6  -8    2.29    0.75
  -8   6   8    0.45    0.57
   7  -6  -8    5.72    0.93
  -7   6   8    7.71    1.02
   6  -6  -8   17.54    1.29
  -6   6   8   17.17    1.25
   5  -6  -8   24.75    1.39
  -5   6   8   25.00    1.38
   4  -6  -8   10.51    1.00
  -4   6   8    9.72    0.96
   3  -6  -8   24.70    1.27
  -3   6   8   25.39    1.28
   2  -6  -8   11.82    0.84
  -2   6   8   10.01    0.91
   1  -6  -8  111.58    3.02
  -1   6   8  116.49    3.03
   0  -6  -8   56.30    1.81
   0   6   8   51.38    1.77
  -1  -6  -8   60.70    1.94
   1   6   8   62.12    1.92
  -2  -6  -8    2.78    0.48
   2   6   8    2.16    0.46
  -3  -6  -8   19.67    1.04
   3   6   8   19.12    1.02
  -4  -6  -8   77.86    2.36
   4   6   8   78.94    2.30
  -5  -6  -8   34.03    1.46
   5   6   8   30.31    1.33
  -6  -6  -8   12.65    1.02
   6   6   8   13.03    0.89
   7   6   8   21.31    1.18
   8   6   8   17.91    0.90
   8   6   8   22.40    1.22
   9   6   8    6.59    0.68
   9   6   8    7.44    0.84
  10   6   8   22.01    1.19
  10   6   8   21.33    1.29
  11   6   8    2.03    0.58
  11   6   8    1.43    0.52
  12   6   8    7.59    0.97
  12   6   8    8.85    0.99
  13   6   8   13.97    1.33
  14   6   8    0.78    0.61
  -6   7   8   17.58    1.30
  -5   7   8    9.00    0.98
   4  -7  -8    1.94    0.60
  -4   7   8    1.35    0.52
   3  -7  -8    5.02    0.71
  -3   7   8    3.93    0.65
   2  -7  -8   20.02    1.14
  -2   7   8   17.28    1.08
   1  -7  -8   57.93    2.04
  -1   7   8   63.02    2.04
   0  -7  -8  101.61    2.87
   0   7   8   97.41    2.71
  -1  -7  -8    6.38    0.73
   1   7   8    6.22    0.70
  -2  -7  -8   10.38    0.91
   2   7   8    8.63    0.80
  -3  -7  -8   13.22    0.92
   3   7   8   14.43    0.93
  -4  -7  -8   20.07    1.14
   4   7   8   22.00    1.13
  -5  -7  -8   71.57    2.35
   5   7   8   68.72    2.20
  -6  -7  -8   15.65    1.11
   6   7   8   15.39    1.02
  -7  -7  -8    4.10    0.69
   7   7   8    4.36    0.64
  -8  -7  -8    9.17    1.01
   8   7   8   10.03    0.96
   9   7   8    1.14    0.46
  10   7   8    9.95    1.04
  11   7   8   17.40    1.22
  12   7   8   13.67    1.29
  13   7   8    5.50    0.92
  14   7   8   10.33    1.21
  -5   8   8    5.13    0.85
   4  -8  -8    9.64    1.12
  -4   8   8    8.53    0.95
   3  -8  -8    0.09    0.39
  -3   8   8   -0.23    0.38
   2  -8  -8    3.24    0.62
  -2   8   8    3.27    0.63
   1  -8  -8   59.65    2.14
  -1   8   8   56.25    1.96
   0  -8  -8   -0.07    0.32
   0   8   8   -0.06    0.32
  -1  -8  -8    2.70    0.54
   1   8   8    3.29    0.56
  -2  -8  -8   17.75    1.06
   2   8   8   15.63    1.00
  -3  -8  -8    9.25    0.88
   3   8   8    8.55    0.82
  -4  -8  -8   23.31    1.30
   4   8   8   24.65    1.24
  -5  -8  -8  114.79    3.29
   5   8   8  112.87    3.10
  -6  -8  -8   23.08    1.31
   6   8   8   21.48    1.20
  -7  -8  -8   18.75    1.23
   7   8   8   19.47    1.18
  -8  -8  -8   11.92    1.16
   8   8   8   10.51    1.02
  -9  -8  -8   15.98    1.27
   9   8   8   14.37    1.06
 -10  -8  -8    9.31    1.12
  10   8   8   10.78    1.09
  11   8   8   19.61    1.32
  12   8   8   28.27    1.63
  13   8   8    0.86    0.56
  14   8   8   -0.41    0.45
   4  -9  -8    3.34    0.79
   3  -9  -8    2.86    0.70
  -3   9   8    2.00    0.57
   2  -9  -8    1.02    0.49
  -2   9   8    1.22    0.47
   1  -9  -8    0.66    0.43
  -1   9   8    0.09    0.38
   0  -9  -8    7.33    0.91
   0   9   8    7.90    0.84
  -1  -9  -8    1.22    0.43
   1   9   8    2.14    0.51
  -2  -9  -8   21.90    1.28
   2   9   8   22.38    1.18
  -3  -9  -8    3.92    0.67
   3   9   8    5.36    0.70
  -4  -9  -8   18.82    1.18
   4   9   8   20.54    1.15
  -5  -9  -8    9.68    1.01
   5   9   8    8.88    0.90
  -6  -9  -8  101.17    3.15
   6   9   8   99.42    2.91
  -7  -9  -8   11.76    1.14
   7   9   8   12.77    1.01
  -8  -9  -8   10.97    1.11
   8   9   8   12.55    1.14
  -9  -9  -8   15.16    1.22
   9   9   8   12.63    1.17
 -10  -9  -8    2.00    0.64
  10   9   8    1.83    0.58
 -11  -9  -8   14.38    1.46
  11   9   8   14.90    1.33
 -12  -9  -8    4.34    0.91
  12   9   8    3.38    0.77
 -13  -9  -8   18.09    1.75
  13   9   8   19.16    1.42
 -14  -9  -8    0.44    0.81
  14   9   8    0.03    0.57
   4 -10  -8   14.95    1.47
   3 -10  -8    0.69    0.55
   2 -10  -8   -0.08    0.43
   1 -10  -8   20.13    1.34
  -1  10   8   21.24    1.25
   0 -10  -8    1.73    0.54
   0  10   8    1.66    0.53
  -1 -10  -8   13.01    1.21
   1  10   8   12.89    0.98
  -2 -10  -8   20.16    1.29
   2  10   8   23.75    1.24
  -3 -10  -8    2.97    0.64
   3  10   8    2.39    0.56
  -4 -10  -8   10.42    1.04
   4  10   8   11.70    0.92
  -5 -10  -8   28.93    1.55
   5  10   8   29.45    1.42
  -6 -10  -8   18.10    1.26
   6  10   8   20.39    1.21
  -7 -10  -8    9.60    1.06
   7  10   8    8.01    0.90
  -8 -10  -8    0.77    0.51
   8  10   8    2.24    0.58
  -9 -10  -8   20.69    1.44
   9  10   8   20.85    1.35
 -10 -10  -8   14.66    1.40
  10  10   8   17.16    1.25
 -11 -10  -8   -0.57    0.43
  11  10   8   -0.54    0.40
 -12 -10  -8   12.34    1.39
  12  10   8   12.41    1.29
 -13 -10  -8    4.04    0.96
  13  10   8    3.87    0.85
 -14 -10  -8    1.27    0.76
  14  10   8    1.48    0.67
   3 -11  -8    3.77    0.84
   2 -11  -8    5.25    0.92
   1 -11  -8   -0.46    0.39
   0 -11  -8   63.84    2.53
  -1 -11  -8    0.14    0.42
   1  11   8   -0.01    0.41
  -2 -11  -8   -0.02    0.36
   2  11   8    0.04    0.40
  -3 -11  -8   28.77    1.63
   3  11   8   30.00    1.44
  -4 -11  -8    4.42    0.76
   4  11   8    4.68    0.70
  -5 -11  -8   18.00    1.31
   5  11   8   19.11    1.18
  -6 -11  -8    9.10    1.04
   6  11   8    8.40    0.92
  -7 -11  -8    4.83    0.84
   7  11   8    4.45    0.75
  -8 -11  -8    4.29    0.79
   8  11   8    5.10    0.80
  -9 -11  -8   26.98    1.70
   9  11   8   27.38    1.55
 -10 -11  -8   12.06    1.31
  10  11   8   15.62    1.23
 -11 -11  -8    6.45    1.09
  11  11   8    9.47    1.13
 -12 -11  -8    1.07    0.71
  12  11   8    0.46    0.57
 -13 -11  -8    2.60    0.89
  13  11   8    1.28    0.67
 -14 -11  -8    8.41    1.32
  14  11   8    8.92    1.23
   2 -12  -8    2.02    0.75
   1 -12  -8    7.97    1.10
   0 -12  -8    0.97    0.53
  -1 -12  -8   23.48    1.58
  -2 -12  -8    1.05    0.54
  -3 -12  -8    2.11    0.61
   3  12   8    2.73    0.61
  -4 -12  -8   53.05    2.35
   4  12   8   57.07    2.09
  -5 -12  -8   -0.21    0.40
   5  12   8   -0.18    0.40
  -6 -12  -8    1.71    0.62
   6  12   8    1.49    0.55
  -7 -12  -8   26.70    1.65
   7  12   8   27.33    1.50
  -8 -12  -8    4.02    0.83
   8  12   8    3.89    0.75
  -9 -12  -8   12.91    1.37
   9  12   8   15.43    1.20
 -10 -12  -8   17.98    1.46
  10  12   8   18.57    1.35
 -11 -12  -8    0.14    0.61
  11  12   8    1.99    0.69
 -12 -12  -8    2.49    0.81
  12  12   8    0.36    0.58
 -13 -12  -8   12.67    1.54
  13  12   8   13.95    1.45
   1 -13  -8    6.47    1.06
   0 -13  -8    7.10    1.07
  -1 -13  -8    1.73    0.63
  -2 -13  -8   16.26    1.36
  -3 -13  -8    8.65    1.15
  -4 -13  -8   -0.34    0.41
  -5 -13  -8   32.72    1.92
   5  13   8   35.26    1.67
  -6 -13  -8    2.32    0.70
   6  13   8    2.23    0.63
  -7 -13  -8    0.29    0.53
   7  13   8    2.04    0.64
  -8 -13  -8   32.43    1.93
   8  13   8   38.49    1.81
  -9 -13  -8    3.27    0.80
   9  13   8    1.22    0.61
 -10 -13  -8    0.01    0.58
  10  13   8    0.33    0.51
 -11 -13  -8   10.60    1.33
  11  13   8   10.46    1.22
 -12 -13  -8   -0.25    0.56
  12  13   8   -0.90    0.45
 -13 -13  -8    0.26    0.70
  13  13   8   -0.70    0.52
  -1 -14  -8   15.20    1.55
  -2 -14  -8    1.83    0.71
  -3 -14  -8   14.14    1.51
  -4 -14  -8    6.26    1.03
  -5 -14  -8    3.25    0.83
  -6 -14  -8   16.04    1.60
  -7 -14  -8    8.90    1.19
   7  14   8    7.43    0.96
  -8 -14  -8    0.34    0.52
   8  14   8   -0.35    0.53
  -9 -14  -8    5.68    1.02
   9  14   8    6.24    0.99
 -10 -14  -8    2.12    0.81
  10  14   8    1.14    0.62
 -11 -14  -8    0.17    0.61
  11  14   8    0.83    0.64
 -12 -14  -8   14.70    1.60
  12  14   8   17.11    1.60
  -3 -15  -8   -0.12    0.54
  -4 -15  -8    1.19    0.62
  -5 -15  -8    3.93    0.90
  -6 -15  -8    3.73    0.89
  -7 -15  -8    6.62    1.09
  -8 -15  -8    8.85    1.28
  -9 -15  -8    0.53    0.62
   9  15   8    0.89    0.61
 -10 -15  -8   10.47    1.37
  10  15   8    9.72    1.19
  -7 -14   9    4.06    0.99
  -6 -14   9    0.32    0.62
  -5 -14   9    5.33    1.06
  -4 -14   9   11.67    1.43
  -3 -14   9   11.94    1.44
  -2 -14   9    2.09    0.73
  -1 -14   9    6.19    1.10
  -1 -14   9    5.51    1.05
  -8 -13   9    0.69    0.63
  -7 -13   9    6.91    1.18
  -6 -13   9    2.72    0.81
  -5 -13   9    2.04    0.76
  -4 -13   9   26.71    1.83
  -3 -13   9    4.19    0.90
  -2 -13   9    7.81    1.16
  -1 -13   9    1.47    0.74
  -1 -13   9    1.14    0.64
   0 -13   9    9.27    1.27
   0 -13   9   12.63    1.41
   1 -13   9   -0.39    0.68
   1 -13   9    0.63    0.57
   2 -13   9    4.73    0.99
  -9 -12   9    0.64    0.64
  -8 -12   9   -0.49    0.51
  -7 -12   9    0.60    0.59
  -6 -12   9   20.06    1.60
  -5 -12   9   -0.18    0.44
  -4 -12   9    2.84    0.77
  -3 -12   9   13.49    1.45
  -2 -12   9    0.15    0.48
  -2 -12   9    0.34    0.51
  -1 -12   9   22.17    1.56
  -1 -12   9   21.69    1.53
   0 -12   9    8.02    1.10
   0 -12   9    6.88    1.07
   1 -12   9   -0.41    0.62
   1 -12   9    0.47    0.50
   2 -12   9    2.60    0.76
   3 -12   9   12.60    1.44
  10  11  -9    3.65    0.82
 -10 -11   9    2.91    0.93
  -9 -11   9    1.56    0.71
  -8 -11   9   11.61    1.41
  -7 -11   9    6.03    1.05
  -6 -11   9    3.64    0.84
  -5 -11   9   23.27    1.62
  -4 -11   9   -0.38    0.39
  -3 -11   9    2.23    0.62
  -2 -11   9   30.48    1.80
  -2 -11   9   31.89    1.59
  -1 -11   9   -0.34    0.44
  -1 -11   9   -0.18    0.35
   0 -11   9    2.10    0.63
   0 -11   9    2.62    0.72
   1 -11   9    2.08    0.66
   2 -11   9   -0.21    0.39
   3 -11   9    2.83    0.78
   4 -11   9    6.25    1.05
   5 -11   9    3.17    0.84
  10  10  -9    4.60    0.86
 -10 -10   9    5.81    1.14
   9  10  -9   16.02    1.26
  -9 -10   9   18.43    1.79
   8  10  -9   10.07    1.03
  -8 -10   9    9.90    1.31
  -7 -10   9    8.24    1.15
  -6 -10   9   26.83    1.73
  -5 -10   9    0.68    0.49
  -4 -10   9    9.46    1.14
  -3 -10   9   10.13    1.19
  -2 -10   9   -0.19    0.39
  -2 -10   9    0.65    0.43
  -1 -10   9   34.49    1.85
  -1 -10   9   34.71    1.67
   0 -10   9    3.08    0.70
   0 -10   9    3.08    0.67
   1 -10   9   -0.21    0.46
   1 -10   9    0.25    0.43
   2 -10   9    3.35    0.73
   3 -10   9    2.62    0.69
   4 -10   9    3.81    0.84
   5 -10   9    6.06    1.04
   6 -10   9    2.88    0.82
  11   9  -9    8.44    1.14
 -11  -9   9    5.56    1.11
  10   9  -9    2.71    0.73
 -10  -9   9    3.41    0.98
   9   9  -9    5.52    0.87
  -9  -9   9    6.62    1.14
   8   9  -9   24.11    1.39
  -8  -9   9   29.52    1.84
   7   9  -9   -0.09    0.40
  -7  -9   9   -0.36    0.44
   6   9  -9    0.22    0.39
  -6  -9   9   -0.26    0.43
  -5  -9   9   32.03    1.81
  -4  -9   9    1.51    0.57
  -3  -9   9    4.09    0.76
  -2  -9   9   13.73    0.96
  -2  -9   9   11.91    1.21
  -1  -9   9    2.27    0.65
  -1  -9   9    2.83    0.60
   0  -9   9    1.59    0.53
   0  -9   9    1.97    0.60
   1  -9   9   16.79    1.25
   1  -9   9   18.70    1.26
   2  -9   9    0.78    0.46
   3  -9   9    5.16    0.86
   4  -9   9    7.27    1.02
   5  -9   9    0.61    0.47
   6  -9   9   17.37    1.70
   7  -9   9    2.95    0.85
  11   8  -9    4.67    0.95
 -11  -8   9    4.06    1.02
  10   8  -9    2.84    0.73
 -10  -8   9    1.45    0.78
   9   8  -9    6.43    0.91
  -9  -8   9    5.84    1.05
   8   8  -9    0.54    0.50
  -8  -8   9    0.19    0.57
   7   8  -9   40.55    1.71
  -7  -8   9   42.98    2.15
   6   8  -9    2.41    0.53
  -6  -8   9    3.27    0.76
   5   8  -9   -0.09    0.33
  -5  -8   9    0.02    0.46
   4   8  -9   37.15    1.37
  -4  -8   9   39.34    1.91
  -3  -8   9    2.21    0.58
  -2  -8   9    0.32    0.31
  -2  -8   9   -0.38    0.36
  -1  -8   9   69.63    2.56
  -1  -8   9   67.50    2.16
   0  -8   9    8.39    0.87
   0  -8   9    8.26    0.97
   1  -8   9    2.26    0.58
   1  -8   9    1.91    0.56
   2  -8   9   27.80    1.58
   3  -8   9    0.39    0.42
   4  -8   9    1.38    0.54
   5  -8   9   32.62    1.87
   6  -8   9    0.29    0.45
   7  -8   9    1.92    0.72
   8  -8   9    7.62    1.20
  11   7  -9    0.62    0.58
 -11  -7   9    0.82    0.74
  10   7  -9    6.94    1.01
 -10  -7   9    5.85    1.08
   9   7  -9    9.02    1.04
  -9  -7   9    8.77    1.22
   8   7  -9    2.35    0.61
  -8  -7   9    1.23    0.63
   7   7  -9   15.15    1.06
  -7  -7   9   12.94    1.34
   6   7  -9   20.16    1.13
  -6  -7   9   21.89    1.49
   5   7  -9    9.61    0.83
  -5  -7   9   11.17    1.20
   4   7  -9    9.01    0.72
  -4  -7   9    8.75    1.02
   3   7  -9   16.63    0.87
  -3  -7   9   19.49    1.29
   2   7  -9   21.86    0.89
  -2  -7   9   21.09    1.00
  -2  -7   9   21.02    1.30
  -1  -7   9   19.79    1.27
  -1  -7   9   20.15    1.02
   0  -7   9   95.44    2.64
   0  -7   9   92.15    3.00
   1  -7   9    0.44    0.41
   2  -7   9   -0.20    0.29
   3  -7   9   39.39    1.85
   4  -7   9    6.59    0.93
   5  -7   9    0.07    0.41
   6  -7   9   27.72    1.73
   7  -7   9   -0.28    0.37
   8  -7   9    3.45    0.82
   9  -7   9   26.40    1.90
  11   6  -9   -0.51    0.48
 -11  -6   9    0.17    0.57
  10   6  -9   12.05    1.25
 -10  -6   9    8.73    1.24
   9   6  -9   14.73    1.18
  -9  -6   9   18.84    1.54
   8   6  -9   -0.38    0.35
  -8  -6   9    0.06    0.50
   7   6  -9    6.76    0.84
  -7  -6   9    6.99    0.99
   6   6  -9   16.80    1.06
  -6  -6   9   18.10    1.31
   5   6  -9   18.02    1.01
  -5  -6   9   20.09    1.37
   4   6  -9    9.40    0.71
  -4  -6   9   11.43    1.15
   3   6  -9   17.24    0.88
  -3  -6   9   16.94    1.17
   2   6  -9    1.35    0.32
  -2  -6   9    0.72    0.44
  -2  -6   9    1.38    0.34
  -1  -6   9   66.44    2.37
  -1  -6   9   68.95    1.76
  -1  -6   9   66.77    1.89
   0  -6   9    3.25    0.61
   1  -6   9   35.84    1.64
   2  -6   9   19.67    1.23
   3  -6   9   19.39    1.27
   4  -6   9   56.03    2.24
   5  -6   9    7.00    0.93
   6  -6   9   -0.41    0.33
   7  -6   9   30.83    1.81
   8  -6   9    1.37    0.61
   9  -6   9    0.51    0.53
  10  -6   9    8.28    1.27
  11   5  -9   12.16    1.34
 -11  -5   9    9.89    1.40
  10   5  -9   11.09    1.21
 -10  -5   9   11.18    1.41
   9   5  -9    2.74    0.70
  -9  -5   9    2.83    0.79
   8   5  -9    7.37    0.92
  -8  -5   9    6.73    1.06
   7   5  -9    4.80    0.72
  -7  -5   9    3.54    0.78
   6   5  -9   46.96    1.79
  -6  -5   9   46.41    2.12
   5   5  -9   22.46    1.15
  -5  -5   9   26.48    1.51
   4   5  -9    0.31    0.31
  -4  -5   9    0.14    0.36
   3   5  -9   -0.35    0.25
  -3  -5   9    0.05    0.36
   2   5  -9   51.94    1.55
  -2  -5   9   49.92    1.95
   1   5  -9   -0.23    0.23
  -1  -5   9    0.25    0.24
  -1  -5   9    0.20    0.32
   0  -5   9   81.87    1.95
   0  -5   9   77.65    2.53
   1  -5   9   51.58    1.97
   1  -5   9   49.41    1.33
   2  -5   9    6.05    0.77
   3  -5   9   16.32    1.10
   4  -5   9   33.95    1.65
   5  -5   9   23.82    1.41
   6  -5   9    6.51    0.92
   7  -5   9    3.63    0.74
   9  -5   9    5.50    0.96
  10  -5   9    0.53    0.60
  11   4  -9    1.00    0.62
 -11  -4   9    0.27    0.66
  10   4  -9    4.90    0.89
 -10  -4   9    4.44    0.93
   9   4  -9    8.09    0.99
  -9  -4   9    5.68    1.00
   8   4  -9    4.17    0.74
  -8  -4   9    4.59    0.88
   7   4  -9   23.19    1.30
  -7  -4   9   22.89    1.55
   6   4  -9    9.57    0.93
  -6  -4   9    9.07    1.04
   5   4  -9    6.58    0.74
  -5  -4   9    6.48    0.88
   4   4  -9   58.96    1.89
  -4  -4   9   59.58    2.24
   3   4  -9   14.00    0.82
  -3  -4   9   13.89    1.01
   2   4  -9   32.90    1.21
  -2  -4   9   33.25    1.49
   1   4  -9   82.78    2.09
  -1  -4   9   83.76    2.57
   0  -4   9   28.46    1.33
   0  -4   9   25.87    0.96
   1  -4   9    6.94    0.50
   1  -4   9    6.11    0.72
   2  -4   9    1.58    0.45
   2  -4   9    1.45    0.29
   3  -4   9    4.13    0.39
   3  -4   9    3.44    0.58
   4  -4   9   15.44    1.08
   5  -4   9   13.75    1.04
   6  -4   9    0.19    0.36
   7  -4   9   23.08    1.45
   8  -4   9    4.29    0.81
   9  -4   9   15.40    1.53
  10  -4   9    4.17    0.88
  11  -4   9    1.35    0.72
  11   3  -9    2.43    0.77
  10   3  -9   -0.08    0.48
   9   3  -9    0.08    0.43
   8   3  -9   26.06    1.44
   7   3  -9    0.76    0.45
  -7  -3   9    0.04    0.43
   6   3  -9    1.95    0.51
  -6  -3   9   -0.08    0.41
   5   3  -9   64.75    2.12
  -5  -3   9   70.26    2.51
   4   3  -9    7.20    0.73
  -4  -3   9    8.16    0.93
   3   3  -9   47.88    1.61
  -3  -3   9   51.08    1.92
   2   3  -9   42.58    1.42
  -2  -3   9   42.11    1.68
   1   3  -9   31.31    1.11
  -1  -3   9   27.81    1.32
   0  -3   9   39.53    1.25
   0  -3   9   38.27    1.51
   1  -3   9   22.78    0.88
   1  -3   9   20.65    1.09
   2  -3   9   69.19    2.22
   2  -3   9   73.13    1.81
   3  -3   9   61.07    1.61
   3  -3   9   62.32    2.11
   4  -3   9    3.73    0.59
   4  -3   9    2.93    0.39
   5  -3   9   13.64    0.72
   5  -3   9   14.71    1.06
   6  -3   9   19.75    1.28
   6  -3   9   22.41    0.94
   7  -3   9    0.47    0.42
   8  -3   9   10.17    1.14
   9  -3   9    5.32    0.93
  10  -3   9    4.42    0.88
  11  -3   9    7.27    1.17
  12  -3   9    6.29    1.16
  11   2  -9    0.35    0.57
  10   2  -9   21.28    1.49
   9   2  -9    3.06    0.71
   8   2  -9   -0.30    0.39
   7   2  -9    6.75    0.85
   6   2  -9    4.12    0.63
  -6  -2   9    3.04    0.70
   5   2  -9   -0.02    0.33
  -5  -2   9    0.43    0.46
   4   2  -9   49.24    1.74
  -4  -2   9   50.82    1.99
   3   2  -9    9.89    0.72
  -3  -2   9   10.70    0.88
   2   2  -9   24.86    1.06
  -2  -2   9   23.60    1.23
   1   2  -9   57.94    1.70
  -1  -2   9   60.93    1.96
   0  -2   9    2.58    0.47
   0  -2   9    3.86    0.45
   1  -2   9   20.67    0.86
   1  -2   9   20.99    1.03
   2  -2   9   66.42    2.10
   2  -2   9   68.53    1.78
   3  -2   9   32.41    1.11
   3  -2   9   33.67    1.40
   4  -2   9   12.69    0.87
   4  -2   9   13.03    0.70
   5  -2   9   20.28    1.16
   5  -2   9   17.90    0.85
   6  -2   9   30.14    1.14
   6  -2   9   29.40    1.46
   7  -2   9    3.99    0.55
   7  -2   9    3.16    0.62
   8  -2   9    0.00    0.37
   8  -2   9    0.48    0.44
   9  -2   9   14.44    1.37
  10  -2   9    9.01    1.16
  11  -2   9    1.61    0.70
  12  -2   9   10.33    1.36
  10   1  -9    7.79    1.09
   9   1  -9   16.91    1.31
   8   1  -9    1.57    0.57
   7   1  -9    3.39    0.65
   6   1  -9   43.36    1.78
   5   1  -9    4.69    0.64
   4   1  -9    1.66    0.47
  -4  -1   9    1.38    0.53
   3   1  -9   80.21    2.30
  -3  -1   9   81.30    2.52
   2   1  -9    8.25    0.65
  -2  -1   9    6.25    0.70
   1   1  -9    4.39    0.51
  -1  -1   9    4.58    0.57
   0  -1   9   89.14    2.47
   0  -1   9   91.65    2.29
   1  -1   9    9.64    0.69
   1  -1   9   10.55    0.63
   2  -1   9   -0.05    0.22
   2  -1   9   -0.08    0.19
   3  -1   9   92.39    2.55
   3  -1   9   91.35    2.26
   4  -1   9   31.35    1.33
   4  -1   9   31.51    1.13
   5  -1   9    8.50    0.66
   5  -1   9    8.51    0.83
   6  -1   9   20.98    0.97
   6  -1   9   18.86    1.12
   7  -1   9    7.46    0.89
   7  -1   9    9.09    0.77
   8  -1   9   13.24    1.22
   8  -1   9   12.98    0.88
   9  -1   9   25.85    1.56
   9  -1   9   25.42    1.25
  10  -1   9   20.55    1.45
  11  -1   9    5.39    0.95
  12  -1   9    3.51    0.88
  13  -1   9    3.62    0.94
  10   0  -9   14.64    1.47
   9   0  -9    2.58    0.71
   8   0  -9    1.67    0.59
   7   0  -9    7.34    0.92
   6   0  -9    1.18    0.48
   5   0  -9   29.05    1.39
   4   0  -9   16.11    1.00
   3   0  -9    6.31    0.68
  -3   0   9    6.88    0.78
   2   0  -9   36.07    1.35
  -2   0   9   36.94    1.47
   1   0  -9   18.74    0.92
  -1   0   9   19.33    0.97
  -1   0   9   19.97    0.95
   0   0  -9   26.04    0.76
   0   0   9   25.17    1.07
   0   0   9   26.52    1.06
   1   0   9    9.03    0.62
   1   0   9    9.25    0.65
   2   0   9    0.75    0.27
   2   0   9    0.58    0.26
   3   0   9    7.25    0.60
   3   0   9    6.55    0.60
   4   0   9  101.30    2.50
   4   0   9   99.96    2.68
   5   0   9    0.32    0.27
   5   0   9    0.78    0.31
   6   0   9    1.43    0.41
   6   0   9    2.50    0.51
   7   0   9   13.86    1.00
   7   0   9   13.81    0.87
   8   0   9    3.40    0.64
   8   0   9    2.48    0.49
   9   0   9   14.26    0.95
   9   0   9   14.32    1.12
  10   0   9   15.28    1.06
  10   0   9   17.62    1.33
  11   0   9   11.18    1.30
  11   0   9   11.61    1.08
  12   0   9    0.60    0.53
  13   0   9    4.24    0.98
  10  -1  -9   -0.81    0.54
   9  -1  -9   14.04    1.40
   8  -1  -9    0.71    0.54
   7  -1  -9    3.09    0.69
   6  -1  -9   29.36    1.51
   5  -1  -9    6.96    0.83
   4  -1  -9   21.62    1.17
   3  -1  -9   43.92    1.62
   2  -1  -9   -0.28    0.28
   2  -1  -9    0.00    0.16
  -2   1   9   -0.19    0.29
   1  -1  -9   24.81    1.08
   1  -1  -9   23.68    0.70
  -1   1   9   24.66    1.08
  -1   1   9   23.30    1.06
   0  -1  -9   64.89    1.55
   0   1   9   65.05    1.86
   0   1   9   66.68    1.89
  -1  -1  -9    5.50    0.45
   1   1   9    5.97    0.56
   1   1   9    4.45    0.48
   2   1   9   15.79    0.78
   2   1   9   17.17    0.84
   3   1   9   50.82    1.55
   3   1   9   49.09    1.55
   4   1   9    4.44    0.53
   4   1   9    4.10    0.49
   5   1   9   77.89    2.17
   5   1   9   82.97    2.29
   6   1   9    0.85    0.34
   6   1   9    1.04    0.36
   7   1   9    3.20    0.53
   7   1   9    2.65    0.53
   8   1   9   25.59    1.20
   8   1   9   26.61    1.36
   9   1   9    1.84    0.53
   9   1   9    1.08    0.43
  10   1   9    7.73    0.99
  10   1   9    6.78    0.79
  11   1   9    4.35    0.84
  11   1   9    4.93    0.73
  12   1   9    8.53    0.99
  12   1   9    7.78    1.11
  13   1   9    2.18    0.76
   9  -2  -9    0.20    0.56
   8  -2  -9   12.27    1.26
   7  -2  -9    4.13    0.75
   6  -2  -9    1.84    0.56
   5  -2  -9   18.04    1.13
   4  -2  -9   13.91    0.95
   3  -2  -9   -0.01    0.33
   2  -2  -9   40.89    1.53
   2  -2  -9   40.45    1.14
   1  -2  -9   18.84    0.70
  -1   2   9   17.87    0.95
  -1   2   9   18.02    0.93
   0  -2  -9    1.02    0.23
   0   2   9    1.04    0.36
   0   2   9    1.04    0.29
  -1  -2  -9   57.00    1.53
   1   2   9   55.17    1.70
   1   2   9   57.32    1.60
  -2  -2  -9   45.54    1.42
   2   2   9   46.00    1.50
   2   2   9   47.52    1.37
   3   2   9   29.62    1.03
   3   2   9   28.92    1.17
   4   2   9   45.31    1.52
   4   2   9   45.85    1.41
   5   2   9    1.47    0.34
   5   2   9    2.07    0.43
   6   2   9    3.69    0.49
   6   2   9    3.54    0.52
   7   2   9   10.07    0.77
   7   2   9   10.74    0.81
   8   2   9    1.12    0.43
   8   2   9    1.83    0.47
   9   2   9   27.46    1.34
   9   2   9   27.35    1.41
  10   2   9    1.10    0.48
  10   2   9    1.47    0.51
  11   2   9    7.43    1.00
  11   2   9    5.61    0.81
  12   2   9   12.24    1.33
  12   2   9    9.86    1.05
  13   2   9    1.51    0.67
  13   2   9    1.30    0.57
  14   2   9   -0.13    0.63
  14   2   9    0.38    0.55
   9  -3  -9    5.54    0.96
   8  -3  -9   11.40    1.25
   7  -3  -9   10.62    1.14
   6  -3  -9    3.09    0.67
   5  -3  -9   12.30    0.96
   4  -3  -9   21.36    1.19
   3  -3  -9    4.17    0.63
   2  -3  -9    3.24    0.41
   2  -3  -9    2.14    0.50
  -2   3   9    2.34    0.49
   1  -3  -9  120.92    2.80
  -1   3   9  123.38    3.03
  -1   3   9  121.55    3.09
   0  -3  -9   11.32    0.60
   0   3   9    9.05    0.63
   0   3   9    9.77    0.73
  -1  -3  -9   10.10    0.61
   1   3   9   10.31    0.72
   1   3   9    9.16    0.55
  -2  -3  -9  154.47    3.58
   2   3   9  162.00    3.41
   2   3   9  157.36    3.64
  -3  -3  -9    5.18    0.58
   3   3   9    4.27    0.40
   3   3   9    4.03    0.55
   4   3   9   14.31    0.86
   4   3   9   13.94    0.64
   5   3   9   63.01    1.72
   5   3   9   62.12    1.93
   6   3   9    0.35    0.26
   6   3   9    0.57    0.35
   7   3   9    1.70    0.39
   7   3   9    1.56    0.46
   8   3   9   22.91    1.17
   8   3   9   21.43    1.16
   9   3   9    1.57    0.48
   9   3   9    2.68    0.56
  10   3   9    7.53    0.85
  10   3   9    8.32    0.95
  11   3   9   21.61    1.43
  11   3   9   18.18    1.18
  12   3   9    0.01    0.45
  12   3   9   -0.55    0.36
  13   3   9   -0.09    0.60
  13   3   9    0.61    0.50
  14   3   9    6.46    0.97
  14   3   9    6.23    1.07
   8  -4  -9    0.70    0.56
   7  -4  -9   12.60    1.27
   6  -4  -9    4.07    0.74
   5  -4  -9    4.87    0.77
   4  -4  -9   22.74    1.27
   3  -4  -9   23.76    1.04
   3  -4  -9   22.52    1.22
  -3   4   9   22.59    1.20
   2  -4  -9   35.68    1.26
  -2   4   9   32.46    1.40
   1  -4  -9   12.97    0.72
  -1   4   9   11.27    0.84
   0  -4  -9   31.00    1.13
   0   4   9   29.49    1.08
   0   4   9   31.44    1.29
  -1  -4  -9   14.73    0.77
   1   4   9   13.55    0.84
   1   4   9   13.15    0.62
  -2  -4  -9   11.30    0.73
   2   4   9   12.31    0.53
   2   4   9   10.73    0.74
  -3  -4  -9  124.24    3.14
   3   4   9  129.60    2.73
   3   4   9  130.16    3.19
  -4  -4  -9   14.98    0.94
   4   4   9   16.26    0.94
   4   4   9   15.33    0.59
   5   4   9   -0.33    0.17
   5   4   9    0.10    0.34
   6   4   9   43.71    1.36
   6   4   9   44.47    1.63
   7   4   9    5.80    0.71
   7   4   9    6.81    0.64
   8   4   9    0.73    0.42
   8   4   9    0.60    0.35
   9   4   9   57.48    1.97
   9   4   9   51.20    1.94
  10   4   9   -0.14    0.38
  10   4   9   -0.38    0.35
  11   4   9    0.97    0.49
  11   4   9    0.06    0.46
  12   4   9   16.94    1.34
  12   4   9   14.56    1.15
  13   4   9    0.25    0.49
  13   4   9    0.34    0.56
  14   4   9    2.88    0.74
  14   4   9    4.18    0.97
   8  -5  -9    8.12    1.13
   7  -5  -9    9.43    1.12
   6  -5  -9   15.64    1.25
   5  -5  -9    1.91    0.58
  -5   5   9    1.61    0.56
   4  -5  -9   20.95    1.24
  -4   5   9   17.73    1.15
   3  -5  -9   18.13    1.00
  -3   5   9   17.17    1.09
   2  -5  -9    1.96    0.43
  -2   5   9    1.29    0.44
   1  -5  -9   21.31    1.01
  -1   5   9   17.08    1.04
   0  -5  -9   21.85    1.01
   0   5   9   20.26    1.07
   0   5   9   19.48    0.87
  -1  -5  -9   27.49    1.16
   1   5   9   26.59    1.20
   1   5   9   28.04    0.89
  -2  -5  -9   14.74    0.85
   2   5   9   15.02    0.92
   2   5   9   14.62    0.52
  -3  -5  -9   44.23    1.55
   3   5   9   42.67    1.58
  -4  -5  -9   19.55    1.05
   4   5   9   17.27    1.00
  -5  -5  -9   18.18    1.07
   5   5   9   19.66    1.08
   6   5   9    0.18    0.37
   6   5   9    0.17    0.22
   7   5   9   11.25    0.68
   7   5   9   12.05    0.95
   8   5   9   35.14    1.52
   8   5   9   33.90    1.30
   9   5   9    0.83    0.44
   9   5   9    2.35    0.55
  10   5   9   83.02    2.57
  10   5   9   78.36    2.61
  11   5   9    5.70    0.81
  11   5   9    5.24    0.79
  12   5   9    1.71    0.58
  12   5   9    0.77    0.52
  13   5   9   12.34    1.28
  13   5   9   12.70    1.26
  14   5   9   11.23    1.22
   7  -6  -9    1.84    0.66
  -7   6   9    2.88    0.77
   6  -6  -9    6.59    0.95
  -6   6   9    6.02    0.90
  -5   6   9   36.78    1.74
  -4   6   9    4.62    0.75
   3  -6  -9    7.62    0.82
  -3   6   9    6.23    0.78
   2  -6  -9   27.97    1.28
  -2   6   9   26.61    1.33
   1  -6  -9    0.09    0.29
  -1   6   9    0.22    0.36
   0  -6  -9   33.84    1.36
   0   6   9   32.01    1.39
  -1  -6  -9   59.48    1.93
   1   6   9   60.57    1.97
  -2  -6  -9    9.38    0.74
   2   6   9    9.66    0.76
  -3  -6  -9    1.71    0.43
   3   6   9    1.22    0.42
  -4  -6  -9   58.69    1.98
   4   6   9   56.38    1.93
  -5  -6  -9    8.91    0.85
   5   6   9    7.48    0.78
  -6  -6  -9   36.60    1.61
   6   6   9   36.92    1.55
   7   6   9   63.25    2.16
   8   6   9    0.18    0.40
   9   6   9   48.25    1.91
  10   6   9    9.72    1.01
  11   6   9   49.19    2.05
  12   6   9    3.18    0.71
  13   6   9    0.36    0.52
  14   6   9   27.04    1.67
  -6   7   9   13.13    1.26
  -5   7   9    0.49    0.51
  -4   7   9    8.04    0.94
   3  -7  -9    6.49    0.82
  -3   7   9    8.22    0.93
   2  -7  -9    4.49    0.67
  -2   7   9    5.34    0.74
   1  -7  -9   49.79    1.83
  -1   7   9   47.12    1.80
   0  -7  -9   17.34    1.06
   0   7   9   17.45    1.05
  -1  -7  -9   26.35    1.27
   1   7   9   25.46    1.26
  -2  -7  -9   64.64    2.14
   2   7   9   65.49    2.12
  -3  -7  -9   13.37    0.94
   3   7   9   15.06    0.98
  -4  -7  -9    4.56    0.66
   4   7   9    5.15    0.70
  -5  -7  -9  116.97    3.30
   5   7   9  116.27    3.18
  -6  -7  -9    0.90    0.50
   6   7   9    0.74    0.44
  -7  -7  -9    0.16    0.43
   7   7   9   -0.11    0.35
  -8  -7  -9   30.63    1.65
   8   7   9   30.56    1.50
   9   7   9    6.96    0.86
  10   7   9   20.48    1.31
  11   7   9    6.23    0.87
  12   7   9   11.57    1.20
  13   7   9    1.37    0.58
  14   7   9   14.88    1.44
  -5   8   9   15.98    1.24
  -4   8   9    7.50    0.95
   3  -8  -9    2.79    0.67
  -3   8   9    2.13    0.58
   2  -8  -9   35.32    1.68
  -2   8   9   40.22    1.71
   1  -8  -9    1.29    0.47
  -1   8   9    1.48    0.48
   0  -8  -9   22.19    1.24
   0   8   9   19.97    1.15
  -1  -8  -9   82.40    2.60
   1   8   9   81.54    2.50
  -2  -8  -9    0.30    0.35
   2   8   9    0.27    0.38
  -3  -8  -9   19.61    1.14
   3   8   9   18.03    1.10
  -4  -8  -9   58.82    2.17
   4   8   9   61.41    2.09
  -5  -8  -9   40.99    1.74
   5   8   9   38.99    1.66
  -6  -8  -9   62.60    2.26
   6   8   9   58.10    2.10
  -7  -8  -9    1.66    0.53
   7   8   9    1.80    0.53
  -8  -8  -9   33.70    1.71
   8   8   9   29.35    1.49
  -9  -8  -9   10.36    1.16
   9   8   9    9.89    1.03
 -10  -8  -9    0.45    0.56
  10   8   9    0.32    0.45
  11   8   9   34.25    1.76
  12   8   9    0.86    0.52
  13   8   9    0.12    0.49
  14   8   9    7.97    1.12
   3  -9  -9    0.83    0.54
  -3   9   9    2.36    0.65
   2  -9  -9    0.91    0.48
  -2   9   9    1.05    0.51
   1  -9  -9   33.93    1.66
  -1   9   9   35.56    1.61
   0  -9  -9    2.06    0.56
   0   9   9    1.81    0.52
  -1  -9  -9   -0.09    0.32
   1   9   9    1.13    0.47
  -2  -9  -9   39.24    1.73
   2   9   9   40.58    1.68
  -3  -9  -9    2.64    0.59
   3   9   9    1.53    0.50
  -4  -9  -9   16.65    1.11
   4   9   9   16.05    1.07
  -5  -9  -9   49.07    2.01
   5   9   9   49.09    1.90
  -6  -9  -9    9.23    1.01
   6   9   9    9.99    0.97
  -7  -9  -9    8.19    0.99
   7   9   9    8.45    0.93
  -8  -9  -9   25.09    1.50
   8   9   9   25.40    1.40
  -9  -9  -9   27.00    1.63
   9   9   9   28.64    1.54
 -10  -9  -9   10.01    1.19
  10   9   9   12.76    1.20
 -11  -9  -9    4.83    0.92
  11   9   9    6.08    0.90
 -12  -9  -9   13.67    1.52
  12   9   9   14.87    1.39
 -13  -9  -9    1.31    0.78
  13   9   9    1.96    0.69
 -14  -9  -9   -0.49    0.75
  14   9   9   -0.09    0.52
   2 -10  -9   11.33    1.19
   1 -10  -9    4.56    0.80
  -1  10   9    4.47    0.76
   0 -10  -9   31.16    1.64
   0  10   9   28.35    1.47
  -1 -10  -9    0.55    0.41
   1  10   9    0.93    0.47
  -2 -10  -9    1.23    0.51
   2  10   9    1.24    0.48
  -3 -10  -9   23.90    1.42
  -4 -10  -9    1.45    0.53
   4  10   9    1.86    0.54
  -5 -10  -9   12.92    1.08
   5  10   9   13.06    1.04
  -6 -10  -9   14.92    1.19
   6  10   9   16.69    1.14
  -7 -10  -9    1.04    0.53
   7  10   9    0.37    0.47
  -8 -10  -9    1.91    0.60
   8  10   9    3.42    0.69
  -9 -10  -9   14.40    1.40
   9  10   9   18.60    1.24
 -10 -10  -9    6.34    0.97
  10  10   9    7.94    1.01
 -11 -10  -9   10.13    1.23
  11  10   9   11.53    1.24
 -12 -10  -9    6.55    1.09
  12  10   9    5.90    0.97
 -13 -10  -9    9.07    1.28
  13  10   9   11.09    1.28
 -14 -10  -9    5.24    1.15
  14  10   9    6.33    1.02
   2 -11  -9    7.02    1.03
   1 -11  -9    5.72    0.92
   0 -11  -9    0.16    0.45
   0  11   9    1.09    0.54
  -1 -11  -9   21.33    1.44
   1  11   9   22.90    1.35
  -2 -11  -9    6.84    0.93
   2  11   9    7.88    0.90
  -3 -11  -9    1.41    0.52
   3  11   9    1.79    0.54
  -4 -11  -9   16.40    1.27
   4  11   9   18.75    1.22
  -5 -11  -9    0.85    0.47
   5  11   9    0.97    0.48
  -6 -11  -9    5.21    0.85
   6  11   9    6.02    0.82
  -7 -11  -9   13.62    1.32
   7  11   9   14.86    1.16
  -8 -11  -9    0.71    0.50
   8  11   9    1.18    0.56
  -9 -11  -9    0.43    0.52
   9  11   9   -0.10    0.42
 -10 -11  -9   24.96    1.65
  10  11   9   26.69    1.59
 -11 -11  -9   -0.44    0.48
  11  11   9    0.10    0.49
 -12 -11  -9    2.92    0.86
  12  11   9    1.86    0.69
 -13 -11  -9   11.31    1.45
  13  11   9   11.31    1.33
 -14 -11  -9    0.38    0.69
  14  11   9    1.01    0.67
   1 -12  -9    2.60    0.73
   0 -12  -9    9.42    1.15
  -1 -12  -9    5.70    0.95
  -2 -12  -9    9.18    1.14
   2  12   9   11.23    1.09
  -3 -12  -9    5.77    0.92
   3  12   9    5.72    0.82
  -4 -12  -9    2.69    0.70
   4  12   9    3.50    0.69
  -5 -12  -9   23.39    1.57
   5  12   9   25.93    1.45
  -6 -12  -9   12.62    1.29
   6  12   9   13.89    1.09
  -7 -12  -9   -0.08    0.43
   7  12   9   -0.08    0.44
  -8 -12  -9   -0.20    0.42
   8  12   9   -0.21    0.45
  -9 -12  -9    5.18    0.93
   9  12   9    3.72    0.76
 -10 -12  -9    0.16    0.53
  10  12   9    0.10    0.52
 -11 -12  -9   19.66    1.62
  11  12   9   25.37    1.64
 -12 -12  -9   -0.24    0.49
  12  12   9    0.07    0.54
 -13 -12  -9   -0.76    0.59
  13  12   9   -0.41    0.55
   0 -13  -9    0.40    0.51
  -1 -13  -9   20.68    1.55
  -2 -13  -9    2.66    0.76
  -3 -13  -9   -0.29    0.46
  -4 -13  -9    4.60    0.88
   4  13   9    4.45    0.79
  -5 -13  -9   11.93    1.32
   5  13   9   14.79    1.16
  -6 -13  -9    7.96    1.13
   6  13   9    9.73    1.09
  -7 -13  -9    5.85    0.98
   7  13   9    5.59    0.89
  -8 -13  -9    0.44    0.51
   8  13   9    1.16    0.58
  -9 -13  -9   -0.25    0.47
   9  13   9   -0.41    0.46
 -10 -13  -9   12.56    1.43
  10  13   9   12.48    1.32
 -11 -13  -9    0.50    0.66
  11  13   9    1.72    0.69
 -12 -13  -9    6.35    1.13
  12  13   9    6.48    1.07
  -2 -14  -9    4.20    0.93
  -3 -14  -9    1.75    0.70
  -4 -14  -9    0.34    0.52
  -5 -14  -9   16.17    1.59
  -6 -14  -9    4.04    0.91
   6  14   9    4.08    0.80
  -7 -14  -9    0.45    0.52
   7  14   9    0.22    0.54
  -8 -14  -9    1.10    0.62
   8  14   9    2.47    0.72
  -9 -14  -9    0.22    0.56
   9  14   9   -0.78    0.46
 -10 -14  -9    0.75    0.66
  10  14   9    0.76    0.63
 -11 -14  -9    5.82    1.11
  11  14   9    5.99    1.03
  -4 -15  -9    2.01    0.78
  -5 -15  -9    1.38    0.66
  -6 -15  -9    5.88    1.07
  -7 -15  -9   -0.74    0.41
  -8 -15  -9    3.20    0.89
  -9 -15  -9   19.32    1.83
   9  15   9   18.82    1.48
 -10 -15  -9    1.61    0.73
  10  15   9    1.34    0.70
  -5 -14  10    1.86    0.79
  -4 -14  10   22.26    1.79
  -3 -14  10   -0.25    0.53
  -2 -14  10   16.23    1.71
  -7 -13  10    1.60    0.79
  -6 -13  10   12.83    1.54
  -5 -13  10   11.54    1.46
  -4 -13  10    0.63    0.61
  -3 -13  10   27.79    1.90
  -2 -13  10    0.05    0.54
  -1 -13  10    5.87    1.08
   0 -13  10    3.81    0.91
   0 -13  10    6.58    1.13
   1 -13  10   -0.60    0.44
  -8 -12  10   10.40    1.42
  -7 -12  10    0.91    0.65
  -6 -12  10    0.71    0.61
  -5 -12  10    2.18    0.76
  -4 -12  10   16.92    1.65
  -3 -12  10    2.74    0.82
  -2 -12  10   22.67    1.66
  -1 -12  10    3.30    0.82
   0 -12  10    2.24    0.78
   0 -12  10    4.03    0.91
   1 -12  10    7.83    1.17
   2 -12  10    3.16    0.81
   3 -12  10    1.22    0.63
  -9 -11  10   20.16    1.95
  -8 -11  10    0.56    0.61
  -7 -11  10    5.27    1.02
  -6 -11  10   20.32    1.60
  -5 -11  10    3.46    0.83
  -4 -11  10    1.70    0.63
  -3 -11  10   11.82    1.33
  -2 -11  10    0.38    0.50
  -1 -11  10    0.62    0.55
  -1 -11  10    0.36    0.47
   0 -11  10    5.20    0.92
   0 -11  10    6.47    1.04
   1 -11  10    0.43    0.44
   2 -11  10    1.28    0.58
   3 -11  10    4.04    0.89
   4 -11  10    0.14    0.46
  10  10 -10   16.73    1.48
 -10 -10  10   17.08    1.81
   9  10 -10    0.14    0.55
  -9 -10  10    0.41    0.67
  -8 -10  10   32.20    2.05
  -7 -10  10    6.79    1.10
  -6 -10  10    9.23    1.23
  -5 -10  10   21.30    1.54
  -4 -10  10    3.23    0.78
  -3 -10  10    0.08    0.43
  -2 -10  10   14.52    1.42
  -1 -10  10   -0.14    0.36
  -1 -10  10    0.00    0.42
   0 -10  10   -0.29    0.50
   0 -10  10    0.37    0.48
   1 -10  10   15.84    1.52
   2 -10  10    3.27    0.75
   3 -10  10    0.35    0.52
   4 -10  10   15.47    1.53
   5 -10  10    2.08    0.73
   6 -10  10   12.03    1.49
  10   9 -10    1.43    0.63
 -10  -9  10    1.37    0.76
   9   9 -10    4.46    0.85
  -9  -9  10    3.35    0.88
   8   9 -10    7.27    0.93
  -8  -9  10    8.21    1.24
   7   9 -10    4.00    0.70
  -7  -9  10    3.20    0.83
   6   9 -10    3.35    0.61
  -6  -9  10    4.83    0.90
  -5  -9  10   18.80    1.46
  -4  -9  10    8.60    1.07
  -3  -9  10    2.52    0.64
  -2  -9  10    7.04    0.99
  -1  -9  10   37.31    1.62
  -1  -9  10   38.04    1.95
   0  -9  10    0.10    0.46
   0  -9  10    0.08    0.40
   1  -9  10    4.26    0.79
   2  -9  10   17.48    1.35
   3  -9  10    1.43    0.58
   4  -9  10   -0.02    0.39
   5  -9  10   30.33    1.89
   6  -9  10    1.54    0.69
   7  -9  10    1.65    0.65
 -10  -8  10    3.04    0.93
   9   8 -10   -0.06    0.45
  -9  -8  10   -0.78    0.50
   8   8 -10    1.87    0.59
  -8  -8  10    1.38    0.69
   7   8 -10   12.49    1.00
  -7  -8  10   12.17    1.36
   6   8 -10    3.63    0.63
  -6  -8  10    5.16    0.91
   5   8 -10   14.66    0.96
  -5  -8  10   14.91    1.24
   4   8 -10    2.35    0.49
  -4  -8  10    2.38    0.64
  -3  -8  10    4.92    0.82
  -2  -8  10   19.52    1.34
  -1  -8  10    7.83    1.00
  -1  -8  10    7.73    0.80
   0  -8  10   15.93    1.21
   1  -8  10    4.85    0.82
   2  -8  10    9.49    1.12
   3  -8  10   20.06    1.41
   4  -8  10    4.39    0.79
   5  -8  10    2.90    0.68
   6  -8  10    9.32    1.22
   7  -8  10    1.19    0.61
   8  -8  10   -0.22    0.46
  11   7 -10    0.30    0.61
 -11  -7  10   -0.34    0.57
  10   7 -10    0.17    0.56
 -10  -7  10    0.80    0.63
   9   7 -10    3.77    0.76
  -9  -7  10    3.85    0.91
   8   7 -10    6.80    0.90
  -8  -7  10    5.85    1.03
   7   7 -10   10.20    1.01
  -7  -7  10   10.94    1.29
   6   7 -10    9.18    0.92
  -6  -7  10    9.20    1.15
   5   7 -10    1.42    0.44
  -5  -7  10    1.45    0.56
   4   7 -10   11.54    0.82
  -4  -7  10   11.50    1.20
   3   7 -10   28.47    1.16
  -3  -7  10   30.62    1.65
   2   7 -10    0.31    0.30
  -2  -7  10    0.16    0.40
  -1  -7  10   10.09    1.09
   0  -7  10   36.58    1.77
   1  -7  10    3.96    0.73
   2  -7  10   28.35    1.57
   3  -7  10    6.01    0.86
   4  -7  10   13.42    1.30
   5  -7  10    4.46    0.85
   6  -7  10    6.96    1.04
   7  -7  10   10.57    1.32
   8  -7  10   14.12    1.54
   9  -7  10    1.42    0.68
  11   6 -10    7.39    1.09
 -11  -6  10    4.10    1.03
  10   6 -10    2.84    0.78
 -10  -6  10    3.04    0.90
   9   6 -10   -0.25    0.45
  -9  -6  10   -0.80    0.46
   8   6 -10    3.50    0.69
  -8  -6  10    3.80    0.90
   7   6 -10    3.08    0.63
  -7  -6  10    4.79    0.92
   6   6 -10    3.17    0.61
  -6  -6  10    2.87    0.74
   5   6 -10   17.98    1.06
  -5  -6  10   15.35    1.23
   4   6 -10   24.19    1.16
  -4  -6  10   24.93    1.50
   3   6 -10    6.73    0.66
  -3  -6  10    5.82    0.82
   2   6 -10    4.18    0.50
  -2  -6  10    4.34    0.74
  -1  -6  10   20.04    0.89
  -1  -6  10   20.70    1.27
   0  -6  10    8.94    0.95
   1  -6  10   36.22    1.72
   2  -6  10    2.07    0.55
   3  -6  10   22.38    1.41
   4  -6  10    7.34    0.96
   5  -6  10    1.51    0.54
   6  -6  10   21.65    1.48
   7  -6  10    3.64    0.79
   8  -6  10    0.61    0.56
   9  -6  10    8.94    1.26
  11   5 -10    1.21    0.69
 -11  -5  10    1.24    0.75
  10   5 -10   -0.65    0.45
 -10  -5  10    0.07    0.59
   9   5 -10   18.45    1.35
  -9  -5  10   20.06    1.57
   8   5 -10    1.03    0.51
  -8  -5  10    0.56    0.61
   7   5 -10    0.44    0.43
  -7  -5  10    0.74    0.54
   6   5 -10   64.47    2.21
  -6  -5  10   64.93    2.59
   5   5 -10    5.91    0.71
  -5  -5  10    5.63    0.89
   4   5 -10   38.50    1.51
  -4  -5  10   39.89    1.87
   3   5 -10    8.00    0.74
  -3  -5  10    8.76    0.95
   2   5 -10    1.60    0.38
  -2  -5  10    1.80    0.50
  -1  -5  10    0.48    0.30
  -1  -5  10    0.08    0.35
   0  -5  10   69.88    2.46
   0  -5  10   75.04    1.90
   1  -5  10   15.47    0.72
   1  -5  10   13.86    1.03
   2  -5  10   44.56    1.90
   3  -5  10    1.62    0.48
   4  -5  10    0.11    0.33
   5  -5  10   29.08    1.60
   6  -5  10    0.45    0.39
   7  -5  10   15.89    1.32
   8  -5  10    4.38    0.89
   9  -5  10    3.34    0.83
  10  -5  10   12.70    1.47
  11   4 -10    3.97    0.89
 -11  -4  10    3.21    0.94
  10   4 -10    7.66    1.07
 -10  -4  10    8.15    1.24
   9   4 -10   -0.13    0.47
  -9  -4  10    0.10    0.52
   8   4 -10   21.47    1.37
  -8  -4  10   22.72    1.63
   7   4 -10    2.95    0.62
  -7  -4  10    4.29    0.86
   6   4 -10    3.35    0.61
  -6  -4  10    3.48    0.76
   5   4 -10   95.55    2.76
  -5  -4  10   94.78    3.16
   4   4 -10   -0.32    0.30
  -4  -4  10   -0.31    0.35
   3   4 -10   17.26    0.97
  -3  -4  10   19.00    1.22
   2   4 -10   22.88    1.02
  -2  -4  10   22.64    1.31
   1   4 -10    0.44    0.31
  -1  -4  10    0.48    0.31
  -1  -4  10    0.64    0.37
   0  -4  10    3.71    0.63
   1  -4  10   64.79    2.26
   1  -4  10   68.45    1.78
   2  -4  10    6.84    0.81
   2  -4  10    8.02    0.58
   3  -4  10   -0.27    0.20
   3  -4  10   -0.32    0.26
   4  -4  10    0.39    0.34
   5  -4  10    9.55    1.01
   6  -4  10    6.23    0.88
   7  -4  10    9.75    1.12
   8  -4  10    6.46    0.98
   9  -4  10   10.46    1.30
  10  -4  10    1.96    0.72
  11  -4  10    8.84    1.29
  10   3 -10   17.27    1.54
 -10  -3  10   14.85    1.59
   9   3 -10    6.74    0.94
  -9  -3  10    5.37    0.97
   8   3 -10    0.44    0.46
  -8  -3  10    0.47    0.55
   7   3 -10   15.36    1.11
  -7  -3  10   14.80    1.40
   6   3 -10   15.47    1.05
  -6  -3  10   12.00    1.21
   5   3 -10    4.01    0.66
  -5  -3  10    5.28    0.83
   4   3 -10  109.48    3.01
  -4  -3  10  119.05    3.47
   3   3 -10    0.10    0.30
  -3  -3  10   -0.13    0.33
   2   3 -10    0.36    0.30
  -2  -3  10    0.53    0.41
   1   3 -10  126.14    3.01
  -1  -3  10  126.03    3.04
  -1  -3  10  132.43    3.51
   0  -3  10    7.83    0.80
   0  -3  10    9.27    0.66
   1  -3  10    4.42    0.64
   1  -3  10    5.66    0.53
   2  -3  10   69.87    1.82
   2  -3  10   63.83    2.20
   3  -3  10   41.48    1.29
   3  -3  10   39.73    1.68
   4  -3  10   20.47    1.22
   4  -3  10   21.21    0.88
   5  -3  10   36.72    1.22
   5  -3  10   36.39    1.67
   6  -3  10    3.80    0.67
   7  -3  10    0.02    0.38
   9  -3  10   10.86    1.27
  10  -3  10    8.80    1.16
  11  -3  10    7.18    1.16
  10   2 -10    3.85    0.86
   9   2 -10    5.71    0.95
   8   2 -10   15.66    1.21
   7   2 -10    1.08    0.50
  -7  -2  10    1.03    0.60
   6   2 -10    3.78    0.66
  -6  -2  10    4.13    0.82
   5   2 -10    4.06    0.62
  -5  -2  10    4.84    0.80
   4   2 -10    0.05    0.31
  -4  -2  10    1.06    0.52
   3   2 -10   56.23    1.88
  -3  -2  10   60.38    2.16
   2   2 -10   16.77    0.91
  -2  -2  10   16.22    1.03
   1   2 -10   11.60    0.76
  -1  -2  10   11.93    0.76
  -1  -2  10   11.97    0.85
   0  -2  10   17.83    0.88
   0  -2  10   14.94    0.93
   1  -2  10    5.19    0.54
   1  -2  10    6.26    0.69
   2  -2  10   -0.18    0.24
   2  -2  10    0.43    0.28
   3  -2  10  102.08    2.47
   3  -2  10  101.80    2.90
   4  -2  10    0.28    0.28
   4  -2  10    0.29    0.30
   5  -2  10    7.84    0.86
   5  -2  10    9.13    0.67
   6  -2  10   26.97    1.12
   6  -2  10   27.77    1.45
   7  -2  10    1.44    0.49
   7  -2  10    1.39    0.39
   8  -2  10   19.09    1.35
   9  -2  10   33.87    1.86
  10  -2  10    3.04    0.77
  11  -2  10    0.29    0.54
  12  -2  10   15.73    1.69
  10   1 -10   12.32    1.37
   9   1 -10    5.54    0.95
   8   1 -10    2.73    0.70
   7   1 -10   63.46    2.38
   6   1 -10   12.23    1.09
  -6  -1  10    9.45    1.07
   5   1 -10   14.26    1.03
  -5  -1  10   16.85    1.23
   4   1 -10   63.96    2.13
  -4  -1  10   64.47    2.33
   3   1 -10    9.55    0.86
  -3  -1  10    7.48    0.86
   2   1 -10   23.73    1.11
  -2  -1  10   24.00    1.23
   1   1 -10    1.52    0.38
  -1  -1  10    1.31    0.41
  -1  -1  10    1.33    0.38
   0  -1  10   17.79    0.99
   0  -1  10   19.47    0.93
   1  -1  10    0.22    0.26
   1  -1  10    0.04    0.24
   2  -1  10   37.76    1.46
   2  -1  10   42.04    1.36
   3  -1  10    0.35    0.30
   3  -1  10   -0.31    0.25
   4  -1  10   82.12    2.17
   4  -1  10   83.06    2.49
   5  -1  10    4.32    0.53
   5  -1  10    6.85    0.75
   6  -1  10    8.27    0.87
   6  -1  10    7.64    0.70
   7  -1  10   35.87    1.37
   7  -1  10   36.39    1.68
   8  -1  10    4.32    0.60
   8  -1  10    2.67    0.63
   9  -1  10   10.99    1.20
   9  -1  10   13.04    0.94
  10  -1  10   27.96    1.67
  11  -1  10   -0.41    0.45
  12  -1  10    1.87    0.72
  10   0 -10    1.98    0.77
   9   0 -10   23.22    1.62
   8   0 -10   21.29    1.45
   7   0 -10    6.01    0.89
   6   0 -10   12.10    1.14
   5   0 -10   12.85    1.00
   4   0 -10   10.85    0.96
  -4   0  10   11.24    1.05
   3   0 -10   46.59    1.70
  -3   0  10   48.32    1.86
   2   0 -10    0.23    0.30
  -2   0  10    0.98    0.41
   1   0 -10   30.58    1.25
  -1   0  10   30.14    1.25
  -1   0  10   33.19    1.36
   0   0 -10   29.23    0.84
   0   0  10   29.50    1.19
   0   0  10   32.93    1.27
   1   0  10   23.35    1.05
   1   0  10   24.35    1.04
   2   0  10    6.16    0.60
   2   0  10    5.04    0.57
   3   0  10   24.20    1.11
   3   0  10   24.04    1.05
   4   0  10    0.75    0.31
   4   0  10    0.55    0.32
   5   0  10   23.78    1.05
   5   0  10   26.11    1.20
   6   0  10   47.68    1.61
   6   0  10   50.16    1.83
   7   0  10   11.17    0.93
   7   0  10   12.26    0.84
   8   0  10   13.75    0.91
   8   0  10   14.71    1.10
   9   0  10    5.75    0.74
   9   0  10    6.75    0.93
  10   0  10    0.75    0.41
  10   0  10    1.37    0.57
  11   0  10   26.78    1.72
  11   0  10   29.12    1.46
  12   0  10    0.26    0.56
  13   0  10    2.90    0.86
   9  -1 -10   13.81    1.44
   8  -1 -10   28.08    1.68
   7  -1 -10    0.14    0.45
   6  -1 -10    0.33    0.45
   5  -1 -10    1.94    0.55
   4  -1 -10   26.92    1.35
   3  -1 -10   13.53    0.93
  -3   1  10   14.61    1.04
   2  -1 -10  109.63    2.93
  -2   1  10  110.38    3.02
  -1   1  10   23.14    1.11
  -1   1  10   24.19    1.13
   0  -1 -10    4.13    0.35
   0   1  10    4.66    0.54
   0   1  10    3.85    0.53
  -1  -1 -10   64.04    1.65
   1   1  10   65.59    1.89
   1   1  10   65.87    1.92
   2   1  10    6.48    0.61
   2   1  10    7.03    0.65
   3   1  10    0.47    0.32
   3   1  10    0.47    0.27
   4   1  10   25.49    1.09
   4   1  10   24.68    1.11
   5   1  10    9.75    0.73
   5   1  10    7.05    0.70
   6   1  10   32.78    1.36
   6   1  10   27.08    1.21
   7   1  10   21.38    1.09
   7   1  10   23.15    1.20
   8   1  10   12.96    0.99
   8   1  10   11.31    0.86
   9   1  10    5.03    0.76
   9   1  10    4.07    0.64
  10   1  10   15.31    1.21
  10   1  10   13.99    1.01
  11   1  10    3.53    0.67
  11   1  10    3.14    0.75
  12   1  10   14.48    1.48
  12   1  10   12.84    1.17
  13   1  10    0.62    0.66
   9  -2 -10    8.16    1.17
   8  -2 -10   14.33    1.40
   7  -2 -10   13.76    1.31
   6  -2 -10    0.55    0.45
   5  -2 -10   33.85    1.61
   4  -2 -10   16.49    1.05
   3  -2 -10   28.25    1.35
   2  -2 -10   53.50    1.86
  -2   2  10   53.20    1.85
  -2   2  10   54.68    1.88
   1  -2 -10   20.51    0.73
  -1   2  10   19.31    1.05
  -1   2  10   19.64    1.02
   0  -2 -10   34.75    1.06
   0   2  10   35.62    1.29
   0   2  10   34.76    1.36
  -1  -2 -10   12.75    0.65
   1   2  10   13.21    0.72
   1   2  10   12.32    0.81
  -2  -2 -10   33.68    1.18
   2   2  10   35.43    1.32
   2   2  10   32.31    1.15
   3   2  10    0.39    0.23
   3   2  10    0.48    0.35
   4   2  10    7.24    0.56
   4   2  10    6.75    0.67
   5   2  10  140.50    3.43
   5   2  10  148.36    3.51
   6   2  10    4.01    0.55
   6   2  10    3.05    0.53
   7   2  10    3.28    0.53
   7   2  10    3.59    0.58
   8   2  10   20.29    1.16
   8   2  10   17.26    1.04
   9   2  10    0.29    0.38
   9   2  10    0.08    0.37
  10   2  10   -0.27    0.35
  10   2  10   -0.05    0.36
  11   2  10   52.73    2.26
  11   2  10   53.10    2.04
  12   2  10    0.87    0.51
  12   2  10    0.85    0.57
  13   2  10    2.45    0.80
  13   2  10    1.37    0.59
   8  -3 -10   11.30    1.29
   7  -3 -10   15.75    1.25
   6  -3 -10    1.22    0.53
   5  -3 -10    4.46    0.72
   4  -3 -10   42.90    1.77
   3  -3 -10    0.03    0.37
  -3   3  10    0.33    0.38
  -2   3  10    7.07    0.76
  -2   3  10    6.06    0.73
   1  -3 -10   26.06    0.95
  -1   3  10   25.27    1.22
  -1   3  10   25.96    1.15
   0  -3 -10   36.32    1.18
   0   3  10   37.13    1.44
   0   3  10   36.28    1.27
  -1  -3 -10   18.29    0.82
   1   3  10   17.24    0.94
   1   3  10   18.65    0.80
  -2  -3 -10   10.47    0.70
   2   3  10   12.19    0.63
   2   3  10   12.24    0.82
  -3  -3 -10   44.25    1.53
   3   3  10   46.08    1.62
   3   3  10   45.40    1.34
   4   3  10   23.89    0.92
   4   3  10   23.74    1.14
   5   3  10    2.58    0.51
   5   3  10    2.47    0.38
   6   3  10   40.49    1.39
   6   3  10   41.84    1.58
   7   3  10    1.63    0.38
   7   3  10    1.09    0.43
   8   3  10    2.89    0.57
   8   3  10    3.89    0.57
   9   3  10   42.58    1.72
   9   3  10   42.42    1.74
  10   3  10    6.81    0.86
  10   3  10    7.11    0.85
  11   3  10    1.52    0.55
  11   3  10    2.77    0.66
  12   3  10   17.17    1.24
  12   3  10   16.80    1.51
  13   3  10    9.49    1.08
  13   3  10   10.70    1.30
  14   3  10    2.79    0.88
  14   3  10    1.37    0.65
   8  -4 -10   19.01    1.47
   7  -4 -10    2.98    0.76
   6  -4 -10   10.81    1.13
   5  -4 -10    0.64    0.48
   4  -4 -10    2.08    0.58
  -4   4  10    2.47    0.60
  -3   4  10   32.00    1.49
  -2   4  10    4.51    0.64
   1  -4 -10   48.62    1.54
  -1   4  10   48.57    1.78
  -1   4  10   49.73    1.66
   0  -4 -10   22.68    0.95
   0   4  10   20.00    1.09
   0   4  10   20.78    0.94
  -1  -4 -10    2.29    0.39
   1   4  10    2.91    0.51
   1   4  10    2.78    0.37
  -2  -4 -10   14.48    0.82
   2   4  10   14.84    0.64
   2   4  10   15.01    0.90
  -3  -4 -10   47.43    1.62
   3   4  10   46.85    1.69
   3   4  10   48.50    1.29
  -4  -4 -10   15.26    0.95
   4   4  10   12.94    0.59
   4   4  10   12.93    0.87
   5   4  10   62.81    1.64
   5   4  10   62.78    2.04
   6   4  10   10.60    0.66
   6   4  10   11.82    0.89
   7   4  10    1.96    0.52
   7   4  10    2.95    0.47
   8   4  10   55.09    1.82
   8   4  10   55.30    2.00
   9   4  10    8.48    0.90
   9   4  10    7.27    0.81
  10   4  10   53.57    2.02
  10   4  10   52.78    2.03
  11   4  10    4.14    0.77
  11   4  10    2.71    0.64
  12   4  10    6.00    0.93
  12   4  10    5.81    0.85
  13   4  10    8.29    1.06
  13   4  10   12.71    1.33
  14   4  10   12.71    1.29
  14   4  10   10.73    1.28
   7  -5 -10   18.43    1.43
  -7   5  10   20.06    1.44
   6  -5 -10    1.09    0.60
  -6   5  10    2.40    0.69
   5  -5 -10    9.50    1.06
  -5   5  10   12.12    1.16
  -4   5  10   16.39    1.16
  -3   5  10    1.38    0.50
   2  -5 -10   17.23    0.94
  -2   5  10   14.57    1.01
   1  -5 -10    0.39    0.30
  -1   5  10    0.73    0.39
   0  -5 -10    3.12    0.48
   0   5  10    3.59    0.58
   0   5  10    2.75    0.43
  -1  -5 -10   30.15    1.22
   1   5  10   30.77    1.35
  -2  -5 -10   28.11    1.20
   2   5  10   26.87    1.26
  -3  -5 -10    5.14    0.61
   3   5  10    3.32    0.56
  -4  -5 -10   34.09    1.43
   4   5  10   35.55    1.47
  -5  -5 -10    0.66    0.42
   5   5  10    0.14    0.33
   6   5  10    5.38    0.71
   7   5  10   70.57    2.31
   8   5  10   18.29    1.17
   9   5  10   44.24    1.82
  10   5  10   32.22    1.59
  11   5  10   13.56    1.21
  12   5  10    3.30    0.71
  13   5  10   11.09    1.19
  14   5  10    6.98    1.04
  -7   6  10    1.19    0.69
  -6   6  10   17.48    1.37
  -5   6  10    0.64    0.54
  -4   6  10    6.40    0.88
  -3   6  10   44.42    1.85
   2  -6 -10    0.13    0.33
  -2   6  10    0.17    0.41
   1  -6 -10    5.84    0.68
  -1   6  10    4.84    0.69
   0  -6 -10   47.24    1.66
   0   6  10   45.39    1.74
  -1  -6 -10    5.55    0.65
   1   6  10    7.16    0.77
  -2  -6 -10   30.11    1.30
   2   6  10   29.91    1.37
  -3  -6 -10   19.87    1.08
   3   6  10   19.20    1.12
  -4  -6 -10   27.26    1.29
   4   6  10   24.70    1.27
  -5  -6 -10    6.83    0.78
   5   6  10    6.37    0.76
  -6  -6 -10   26.45    1.37
   6   6  10   28.07    1.38
  -7  -6 -10   25.67    1.47
   7   6  10   24.43    1.32
   8   6  10   42.93    1.78
   9   6  10    8.72    0.96
  10   6  10   15.91    1.17
  11   6  10   12.66    1.19
  12   6  10    2.75    0.68
  13   6  10    6.69    0.97
  14   6  10    6.02    0.98
  -6   7  10    0.71    0.58
  -5   7  10   23.29    1.49
  -4   7  10    5.24    0.86
  -3   7  10    0.87    0.46
   2  -7 -10   28.10    1.40
  -2   7  10   28.43    1.45
   1  -7 -10    5.02    0.68
  -1   7  10    3.25    0.63
   0  -7 -10   -0.01    0.31
   0   7  10   -0.27    0.37
  -1  -7 -10  155.58    3.96
   1   7  10  153.59    3.91
  -2  -7 -10    1.12    0.41
   2   7  10    1.03    0.44
  -3  -7 -10    9.22    0.87
   3   7  10    7.31    0.81
  -4  -7 -10   38.59    1.62
   4   7  10   38.39    1.62
  -5  -7 -10    2.81    0.58
   5   7  10    3.53    0.61
  -6  -7 -10    6.47    0.82
   6   7  10    4.79    0.70
  -7  -7 -10   40.26    1.79
   7   7  10   38.72    1.69
  -8  -7 -10    3.51    0.72
   9   7  10    0.45    0.42
  10   7  10   13.25    1.21
  11   7  10   29.11    1.61
  12   7  10    4.07    0.79
  13   7  10    2.40    0.71
  14   7  10   -0.12    0.53
  -5   8  10    3.76    0.81
  -4   8  10   20.59    1.36
  -3   8  10    8.01    0.95
   2  -8 -10    0.54    0.41
  -2   8  10    0.47    0.46
   1  -8 -10   14.33    1.04
  -1   8  10   13.56    1.02
   0  -8 -10   29.60    1.43
   0   8  10   27.44    1.41
  -1  -8 -10    1.38    0.47
   1   8  10    1.11    0.48
  -2  -8 -10   55.11    2.03
   2   8  10   53.39    1.99
  -3  -8 -10    1.62    0.49
   3   8  10    2.35    0.55
  -4  -8 -10    3.73    0.65
   4   8  10    4.19    0.68
  -5  -8 -10   49.86    1.98
   5   8  10   48.43    1.91
  -6  -8 -10   -0.39    0.37
   6   8  10   -0.07    0.39
  -7  -8 -10    2.81    0.65
   7   8  10    2.65    0.61
  -8  -8 -10   17.91    1.30
   8   8  10   18.01    1.18
  -9  -8 -10   16.73    1.32
   9   8  10   14.45    1.13
 -10  -8 -10   17.63    1.39
  10   8  10   18.71    1.31
 -11  -8 -10   15.46    1.53
  11   8  10   16.99    1.28
  12   8  10    1.82    0.65
  13   8  10   -0.42    0.45
  14   8  10   13.65    1.40
  -3   9  10    5.31    0.86
   2  -9 -10    8.67    0.98
  -2   9  10    6.71    0.89
   1  -9 -10    0.30    0.43
  -1   9  10    0.01    0.40
   0  -9 -10    3.51    0.65
   0   9  10    3.98    0.70
  -1  -9 -10    3.03    0.62
   1   9  10    2.94    0.61
  -2  -9 -10    1.31    0.46
   2   9  10    1.99    0.53
  -3  -9 -10   25.37    1.41
   3   9  10   26.41    1.37
  -4  -9 -10    9.21    0.95
   4   9  10    7.55    0.87
  -5  -9 -10    1.77    0.54
   5   9  10    1.69    0.52
  -6  -9 -10   23.63    1.41
   6   9  10   21.78    1.30
  -7  -9 -10    0.93    0.49
   7   9  10    0.68    0.45
  -8  -9 -10   -0.04    0.42
   8   9  10   -0.13    0.39
  -9  -9 -10   77.60    2.90
   9   9  10   76.68    2.69
 -10  -9 -10   -0.38    0.51
  10   9  10    1.06    0.54
 -11  -9 -10    7.45    1.08
  11   9  10    5.71    0.91
 -12  -9 -10    9.00    1.27
  12   9  10    8.12    1.09
 -13  -9 -10    0.90    0.78
  13   9  10    0.52    0.56
 -14  -9 -10    3.84    1.04
  14   9  10    3.65    0.85
  -2  10  10    1.19    0.54
   1 -10 -10   12.13    1.21
  -1  10  10   10.79    1.09
   0 -10 -10    0.08    0.38
   0  10  10    0.01    0.43
  -1 -10 -10   14.12    1.14
   1  10  10   15.06    1.11
  -2 -10 -10   13.44    1.09
   2  10  10   12.14    1.09
  -3 -10 -10    0.43    0.42
   3  10  10    0.58    0.43
  -4 -10 -10   10.18    1.07
   4  10  10    8.96    0.95
  -5 -10 -10    0.63    0.44
   5  10  10    0.64    0.45
  -6 -10 -10   -0.14    0.40
   6  10  10    0.12    0.41
  -7 -10 -10   11.41    1.19
   7  10  10   10.44    1.07
  -8 -10 -10    9.93    1.15
   8  10  10   11.02    1.11
  -9 -10 -10    0.27    0.51
   9  10  10    0.39    0.46
 -10 -10 -10   29.46    1.78
  10  10  10   26.77    1.62
 -11 -10 -10    2.16    0.77
  11  10  10    2.51    0.72
 -12 -10 -10    2.88    0.87
  12  10  10    2.72    0.76
 -13 -10 -10   24.04    1.85
  13  10  10   24.20    1.65
 -14 -10 -10    1.49    0.88
  14  10  10    1.35    0.69
   1 -11 -10   -0.16    0.48
   0 -11 -10   21.79    1.46
   0  11  10   21.81    1.37
  -1 -11 -10    5.35    0.86
   1  11  10    6.57    0.88
  -2 -11 -10    1.06    0.52
   2  11  10    1.36    0.51
  -3 -11 -10    9.20    1.07
   3  11  10    9.53    1.02
  -4 -11 -10    0.67    0.46
   4  11  10    0.49    0.45
  -5 -11 -10    6.13    0.93
   5  11  10    6.83    0.89
  -6 -11 -10   13.03    1.27
   6  11  10   11.60    1.12
  -7 -11 -10    2.10    0.65
   7  11  10    3.35    0.69
  -8 -11 -10   12.41    1.29
   8  11  10   12.21    1.19
  -9 -11 -10    3.28    0.80
   9  11  10    3.12    0.73
 -10 -11 -10    0.53    0.53
  10  11  10    0.42    0.54
 -11 -11 -10   19.65    1.62
  11  11  10   22.22    1.53
 -12 -11 -10    6.38    1.11
  12  11  10    6.96    1.09
 -13 -11 -10    0.05    0.69
  13  11  10   -0.13    0.56
   1 -12 -10    4.74    0.90
   0 -12 -10    3.52    0.79
  -1 -12 -10    7.44    1.04
  -2 -12 -10    1.03    0.58
   2  12  10    1.79    0.60
  -3 -12 -10    1.04    0.56
   3  12  10    1.49    0.59
  -4 -12 -10   16.43    1.29
   4  12  10   15.75    1.21
  -5 -12 -10   13.48    1.35
   5  12  10   12.44    1.17
  -6 -12 -10   -0.03    0.41
   6  12  10    0.24    0.47
  -7 -12 -10   26.65    1.68
   7  12  10   29.25    1.65
  -8 -12 -10    0.38    0.56
   8  12  10   -0.32    0.46
  -9 -12 -10   -0.65    0.36
   9  12  10   -0.23    0.45
 -10 -12 -10    3.67    0.88
  10  12  10    4.06    0.83
 -11 -12 -10    4.75    0.97
  11  12  10    3.80    0.87
 -12 -12 -10    5.95    1.08
  12  12  10    6.62    1.06
 -13 -12 -10    5.47    1.12
  13  12  10    5.11    1.01
  -1 -13 -10    9.97    1.25
  -2 -13 -10   14.19    1.47
  -3 -13 -10    1.85    0.67
  -4 -13 -10   10.51    1.26
   4  13  10   13.85    1.25
  -5 -13 -10    3.12    0.83
   5  13  10    3.63    0.75
  -6 -13 -10    8.53    1.14
   6  13  10    5.45    0.89
  -7 -13 -10    1.72    0.67
   7  13  10    1.67    0.63
  -8 -13 -10   16.78    1.59
   8  13  10   18.07    1.40
  -9 -13 -10    0.17    0.49
   9  13  10   -0.17    0.48
 -10 -13 -10    1.83    0.73
  10  13  10    3.03    0.77
 -11 -13 -10   12.51    1.47
  11  13  10   14.17    1.42
 -12 -13 -10    5.07    1.06
  12  13  10    4.57    0.95
  -3 -14 -10    1.69    0.64
  -4 -14 -10   -0.28    0.40
  -5 -14 -10    8.20    1.19
  -6 -14 -10    4.52    0.94
   6  14  10    3.46    0.82
  -7 -14 -10    5.51    1.03
   7  14  10    7.36    1.04
  -8 -14 -10    3.14    0.88
   8  14  10    3.29    0.80
  -9 -14 -10   12.84    1.45
   9  14  10   11.68    1.32
 -10 -14 -10    0.58    0.66
  10  14  10   -0.14    0.59
 -11 -14 -10    1.87    0.78
  11  14  10    0.55    0.61
  -6 -15 -10    9.91    1.34
  -7 -15 -10    5.14    1.06
  -8 -15 -10    9.43    1.33
   8  15  10   10.95    1.27
  -9 -15 -10    1.61    0.74
   9  15  10    3.11    0.87
  -6 -13  11    0.34    0.65
  -5 -13  11    0.32    0.62
  -4 -13  11   21.63    1.78
  -3 -13  11    5.97    1.14
  -2 -13  11    0.76    0.66
  -1 -13  11    7.21    1.20
   0 -13  11   -0.52    0.47
  -8 -12  11    8.57    1.35
  -7 -12  11    0.14    0.54
  -6 -12  11    9.98    1.37
  -5 -12  11   -0.60    0.45
  -4 -12  11    9.90    1.30
  -3 -12  11    6.30    1.12
  -2 -12  11    0.28    0.53
  -1 -12  11    3.21    0.85
   0 -12  11   25.86    1.84
   1 -12  11    1.83    0.71
   2 -12  11    0.70    0.61
  -8 -11  11    3.04    0.91
  -7 -11  11    3.78    0.93
  -6 -11  11    6.01    1.09
  -5 -11  11    5.87    1.04
  -4 -11  11    2.04    0.73
  -3 -11  11    4.69    0.93
  -2 -11  11   18.09    1.53
  -1 -11  11    3.47    0.82
   0 -11  11    4.14    0.89
   1 -11  11   14.32    1.52
   2 -11  11    0.15    0.50
   3 -11  11    0.31    0.51
   4 -11  11   11.00    1.40
  -9 -10  11    9.71    1.40
  -8 -10  11   24.55    1.84
  -7 -10  11   -0.39    0.49
  -6 -10  11    1.76    0.73
  -5 -10  11   14.46    1.51
  -4 -10  11    1.61    0.66
  -3 -10  11    8.26    1.12
  -2 -10  11    2.11    0.66
  -1 -10  11    4.71    0.88
   0 -10  11    5.03    0.91
   1 -10  11    3.42    0.83
   2 -10  11   14.71    1.50
   3 -10  11    0.03    0.47
   4 -10  11    1.50    0.67
   5 -10  11   18.08    1.76
   9   9 -11   18.84    1.35
  -9  -9  11   20.78    1.97
   8   9 -11    2.38    0.66
  -8  -9  11    1.43    0.73
   7   9 -11    6.04    0.84
  -7  -9  11    6.25    1.06
  -6  -9  11   -0.55    0.44
  -5  -9  11    2.23    0.70
  -4  -9  11   30.04    1.83
  -3  -9  11    0.32    0.45
  -2  -9  11    5.36    0.90
  -1  -9  11   22.13    1.52
   0  -9  11    8.05    1.08
   1  -9  11   22.80    1.56
   2  -9  11    2.29    0.71
   3  -9  11    6.56    1.00
   4  -9  11   15.29    1.54
   5  -9  11    9.04    1.22
   6  -9  11   13.58    1.55
  10   8 -11    0.81    0.61
 -10  -8  11    0.37    0.68
   9   8 -11    4.05    0.80
  -9  -8  11    4.04    1.02
   8   8 -11    4.85    0.82
  -8  -8  11    2.83    0.81
   7   8 -11    7.62    0.92
  -7  -8  11    5.93    1.05
   6   8 -11    4.67    0.72
  -6  -8  11    5.39    0.96
   5   8 -11    7.07    0.81
  -5  -8  11    7.44    1.08
  -4  -8  11    8.01    1.07
  -3  -8  11   12.33    1.31
  -2  -8  11    1.38    0.58
  -1  -8  11   16.45    1.27
   0  -8  11   20.13    1.40
   1  -8  11    0.48    0.43
   2  -8  11   16.48    1.33
   3  -8  11    5.38    0.91
   4  -8  11    1.38    0.55
   5  -8  11   16.12    1.34
   6  -8  11   11.87    1.37
   7  -8  11   -0.24    0.44
  10   7 -11   11.79    1.30
 -10  -7  11    8.97    1.37
   9   7 -11    0.21    0.48
  -9  -7  11   -0.45    0.55
   8   7 -11    0.64    0.49
  -8  -7  11    0.75    0.63
   7   7 -11   38.12    1.72
  -7  -7  11   33.88    2.00
   6   7 -11    4.34    0.73
  -6  -7  11    3.32    0.82
   5   7 -11   12.20    0.94
  -5  -7  11    9.49    1.17
   4   7 -11   18.62    1.05
  -4  -7  11   20.41    1.45
   3   7 -11    2.11    0.44
  -3  -7  11    1.52    0.57
  -2  -7  11   15.31    1.22
  -1  -7  11    7.85    0.99
   0  -7  11   20.57    1.40
   1  -7  11   28.85    1.65
   2  -7  11    2.24    0.59
   3  -7  11   15.41    1.25
   4  -7  11   18.61    1.34
   5  -7  11   -0.55    0.33
   6  -7  11    7.70    1.10
   7  -7  11    1.67    0.70
   8  -7  11   -0.25    0.48
  10   6 -11    3.17    0.77
 -10  -6  11    2.75    0.93
   9   6 -11    9.94    1.12
  -9  -6  11    7.89    1.23
   8   6 -11    1.89    0.62
  -8  -6  11    2.44    0.76
   7   6 -11    3.64    0.70
  -7  -6  11    3.72    0.86
   6   6 -11   22.46    1.28
  -6  -6  11   24.16    1.60
   5   6 -11    0.42    0.43
  -5  -6  11    0.72    0.56
   4   6 -11    3.83    0.61
  -4  -6  11    2.40    0.64
   3   6 -11    9.03    0.72
  -3  -6  11    7.64    0.97
   2   6 -11    0.71    0.36
  -2  -6  11    0.03    0.34
  -1  -6  11    2.08    0.42
  -1  -6  11    3.07    0.67
   0  -6  11   32.20    1.67
   1  -6  11    5.05    0.82
   2  -6  11   14.07    1.11
   3  -6  11    4.52    0.77
   4  -6  11   14.44    1.17
   5  -6  11    5.62    0.91
   6  -6  11    4.57    0.82
   7  -6  11   14.41    1.47
   8  -6  11    1.43    0.66
   9  -6  11    3.23    0.87
  10   5 -11    6.59    1.04
 -10  -5  11    3.75    0.96
   9   5 -11    1.47    0.63
  -9  -5  11    0.50    0.58
   8   5 -11    9.99    1.08
  -8  -5  11   11.01    1.35
   7   5 -11    0.96    0.48
  -7  -5  11    0.24    0.54
   6   5 -11    1.05    0.54
  -6  -5  11    2.38    0.71
   5   5 -11   66.36    2.24
  -5  -5  11   70.91    2.73
   4   5 -11    2.86    0.54
  -4  -5  11    1.80    0.61
   3   5 -11   -0.02    0.31
  -3  -5  11    0.62    0.44
   2   5 -11   19.51    0.98
  -2  -5  11   20.42    1.32
  -1  -5  11   14.14    1.07
  -1  -5  11   15.35    0.86
   0  -5  11    0.28    0.28
   0  -5  11    0.19    0.33
   1  -5  11   60.66    2.30
   1  -5  11   60.30    1.68
   2  -5  11    9.99    1.05
   3  -5  11    2.19    0.54
   4  -5  11    5.13    0.80
   5  -5  11    4.29    0.76
   6  -5  11    1.14    0.55
   7  -5  11   28.57    1.76
   8  -5  11   12.06    1.35
   9  -5  11   -0.57    0.37
  10  -5  11    1.20    0.70
  10   4 -11    2.67    0.76
 -10  -4  11    1.10    0.74
   9   4 -11    4.01    0.83
  -9  -4  11    6.49    1.14
   8   4 -11    3.58    0.75
  -8  -4  11    2.74    0.78
   7   4 -11    3.36    0.68
  -7  -4  11    3.72    0.84
   6   4 -11   18.37    1.19
  -6  -4  11   18.37    1.43
   5   4 -11   10.19    0.98
  -5  -4  11    8.74    1.04
   4   4 -11   42.31    1.65
  -4  -4  11   40.53    1.94
   3   4 -11    2.51    0.50
  -3  -4  11    4.12    0.72
   2   4 -11    9.63    0.74
  -2  -4  11   12.18    1.02
  -1  -4  11    2.57    0.58
  -1  -4  11    2.65    0.47
   0  -4  11    7.77    0.66
   0  -4  11    7.08    0.83
   1  -4  11    4.37    0.68
   1  -4  11    5.20    0.55
   2  -4  11   16.50    1.13
   2  -4  11   16.38    0.82
   3  -4  11   17.52    1.18
   4  -4  11    0.03    0.35
   5  -4  11   19.57    1.27
   6  -4  11    2.09    0.58
   7  -4  11    0.14    0.40
   8  -4  11   24.51    1.60
   9  -4  11    3.35    0.82
  10  -4  11    0.71    0.64
  11  -4  11   27.04    1.96
  10   3 -11    1.16    0.65
 -10  -3  11    0.72    0.68
   9   3 -11    0.67    0.57
  -9  -3  11    0.70    0.66
   8   3 -11   28.71    1.64
  -8  -3  11   26.76    1.80
   7   3 -11   -0.45    0.38
  -7  -3  11   -0.02    0.47
   6   3 -11    0.47    0.44
  -6  -3  11    0.57    0.51
   5   3 -11   30.57    1.48
  -5  -3  11   32.83    1.76
   4   3 -11    6.70    0.78
  -4  -3  11    5.70    0.86
   3   3 -11   23.12    1.16
  -3  -3  11   25.70    1.45
   2   3 -11    0.56    0.34
  -2  -3  11    0.76    0.43
  -1  -3  11    2.36    0.52
  -1  -3  11    1.43    0.40
   0  -3  11    0.28    0.34
   0  -3  11    0.85    0.35
   1  -3  11   60.55    2.15
   1  -3  11   59.33    1.74
   2  -3  11   26.60    1.39
   2  -3  11   27.19    1.10
   3  -3  11   68.11    2.36
   3  -3  11   71.57    1.91
   4  -3  11    3.88    0.67
   4  -3  11    2.84    0.43
   5  -3  11    0.86    0.39
   5  -3  11    1.08    0.34
   6  -3  11   14.32    1.13
   7  -3  11    5.80    0.86
   8  -3  11    2.31    0.68
   9  -3  11   12.86    1.37
  10  -3  11    1.95    0.72
  11  -3  11    0.68    0.61
  10   2 -11   18.72    1.69
 -10  -2  11   18.28    1.78
   9   2 -11   11.92    1.30
  -9  -2  11   10.79    1.36
   8   2 -11    1.13    0.59
  -8  -2  11    1.89    0.74
   7   2 -11    3.72    0.74
  -7  -2  11    3.62    0.81
   6   2 -11    0.75    0.48
  -6  -2  11    0.57    0.54
   5   2 -11    0.36    0.39
  -5  -2  11    0.44    0.48
   4   2 -11   19.29    1.13
  -4  -2  11   18.32    1.28
   3   2 -11    1.29    0.43
  -3  -2  11    1.18    0.51
   2   2 -11    1.37    0.41
  -2  -2  11    1.79    0.51
  -1  -2  11   10.14    0.95
  -1  -2  11   10.80    0.78
   0  -2  11   16.43    1.01
   0  -2  11   15.46    0.88
   1  -2  11   -0.05    0.27
   1  -2  11    0.72    0.33
   2  -2  11  194.90    4.74
   2  -2  11  192.97    4.23
   3  -2  11    2.92    0.55
   3  -2  11    2.99    0.48
   4  -2  11    6.55    0.62
   4  -2  11    6.89    0.81
   5  -2  11   36.95    1.33
   5  -2  11   37.96    1.68
   6  -2  11    0.34    0.32
   6  -2  11    0.11    0.29
   7  -2  11   18.23    1.24
   7  -2  11   18.98    0.98
   8  -2  11   36.62    1.87
   9  -2  11    0.46    0.51
  10  -2  11   15.10    1.48
  11  -2  11    0.46    0.56
  12  -2  11    0.03    0.56
   9   1 -11    7.72    1.12
   8   1 -11   -0.04    0.49
  -8  -1  11    0.53    0.59
   7   1 -11    0.37    0.44
  -7  -1  11    0.64    0.56
   6   1 -11   15.56    1.16
  -6  -1  11   16.70    1.33
   5   1 -11   29.56    1.47
  -5  -1  11   27.08    1.54
   4   1 -11    2.75    0.57
  -4  -1  11    2.60    0.61
   3   1 -11   27.32    1.29
  -3  -1  11   26.83    1.41
   2   1 -11    4.15    0.60
  -2  -1  11    2.62    0.57
  -1  -1  11    1.03    0.41
  -1  -1  11    1.79    0.44
   0  -1  11   19.92    1.01
   0  -1  11   20.56    1.11
   1  -1  11   51.17    1.66
   1  -1  11   51.86    1.80
   2  -1  11   -0.24    0.23
   2  -1  11   -0.11    0.28
   3  -1  11   35.94    1.50
   3  -1  11   38.82    1.38
   4  -1  11    5.06    0.68
   4  -1  11    5.45    0.60
   5  -1  11   13.90    0.95
   5  -1  11   15.02    0.87
   6  -1  11   72.88    2.10
   6  -1  11   73.40    2.46
   7  -1  11   12.39    1.02
   7  -1  11   11.37    0.84
   8  -1  11   20.22    1.08
   8  -1  11   19.25    1.32
   9  -1  11   17.92    1.30
  10  -1  11    0.92    0.55
  11  -1  11    5.87    1.03
  12  -1  11    2.11    0.79
   9   0 -11   17.20    1.60
   8   0 -11    0.48    0.52
   7   0 -11    5.02    0.83
   6   0 -11   49.96    2.07
  -6   0  11   48.97    2.21
   5   0 -11   -0.20    0.36
  -5   0  11   -0.15    0.42
   4   0 -11   26.72    1.36
  -4   0  11   24.35    1.41
   3   0 -11   41.25    1.64
  -3   0  11   39.56    1.74
   2   0 -11   17.04    1.01
  -2   0  11   15.29    0.96
  -2   0  11   16.76    1.07
  -1   0  11   16.82    0.96
  -1   0  11   17.52    1.03
   0   0  11   22.51    1.09
   0   0  11   19.63    1.05
   1   0  11   37.53    1.39
   1   0  11   36.16    1.43
   2   0  11   36.99    1.43
   2   0  11   39.25    1.41
   3   0  11   -0.22    0.27
   3   0  11   -0.11    0.23
   4   0  11  113.55    2.87
   4   0  11  112.64    3.05
   5   0  11    5.90    0.70
   5   0  11    4.02    0.57
   6   0  11    3.76    0.56
   6   0  11    2.81    0.55
   7   0  11   66.84    2.36
   7   0  11   70.28    2.11
   8   0  11    3.66    0.60
   8   0  11    4.26    0.71
   9   0  11    4.18    0.77
   9   0  11    2.49    0.54
  10   0  11   20.32    1.42
  10   0  11   18.09    1.13
  11   0  11    0.70    0.57
  12   0  11    0.96    0.60
  13   0  11   14.54    1.60
   9  -1 -11    0.90    0.67
   8  -1 -11   27.10    1.69
   7  -1 -11    2.27    0.64
   6  -1 -11   -0.16    0.36
   5  -1 -11   37.47    1.73
  -5   1  11   40.87    1.89
   4  -1 -11    1.06    0.47
  -4   1  11    1.91    0.56
   3  -1 -11    4.74    0.67
  -3   1  11    6.85    0.82
   2  -1 -11   96.11    2.72
  -2   1  11   95.41    2.72
  -2   1  11   94.96    2.80
  -1   1  11   15.33    0.99
  -1   1  11   16.73    1.00
   0   1  11   21.60    1.10
   0   1  11   21.06    1.04
  -1  -1 -11   76.43    1.93
   1   1  11   81.34    2.26
   1   1  11   79.59    2.26
   2   1  11   70.55    2.06
   2   1  11   71.44    2.09
   3   1  11   21.57    1.02
   3   1  11   19.51    1.03
   4   1  11   12.68    0.84
   4   1  11   11.60    0.77
   5   1  11   51.72    1.75
   5   1  11   53.30    1.79
   6   1  11    0.89    0.37
   6   1  11    0.19    0.32
   7   1  11   15.97    1.06
   7   1  11   16.86    1.00
   8   1  11   49.43    1.80
   8   1  11   50.58    1.97
   9   1  11    0.19    0.38
   9   1  11    0.66    0.44
  10   1  11   -0.14    0.41
  10   1  11   -0.02    0.39
  11   1  11   27.85    1.68
  11   1  11   23.06    1.32
  12   1  11    5.79    1.00
  12   1  11    4.34    0.79
  13   1  11    1.19    0.69
   8  -2 -11    1.57    0.71
   7  -2 -11   18.19    1.37
   6  -2 -11    1.82    0.58
   5  -2 -11    0.14    0.42
   4  -2 -11   42.68    1.78
   3  -2 -11   33.48    1.51
  -3   2  11   32.19    1.55
  -3   2  11   33.66    1.51
  -2   2  11   44.66    1.74
  -2   2  11   46.58    1.77
  -1   2  11   23.84    1.20
  -1   2  11   23.19    1.13
   0  -2 -11    1.29    0.27
   0   2  11    1.99    0.47
   0   2  11    0.93    0.36
  -1  -2 -11   26.29    0.96
   1   2  11   27.09    1.22
   1   2  11   27.25    1.10
  -2  -2 -11   65.15    1.82
   2   2  11   63.75    1.99
   2   2  11   64.87    1.86
   3   2  11   21.77    0.95
   3   2  11   20.44    1.08
   4   2  11   18.68    1.04
   4   2  11   20.19    0.96
   5   2  11   13.28    0.91
   5   2  11   12.93    0.80
   6   2  11    6.53    0.68
   6   2  11    6.17    0.72
   7   2  11   59.06    1.97
   7   2  11   55.33    1.94
   8   2  11    8.26    0.87
   8   2  11    8.54    0.87
   9   2  11   39.31    1.76
   9   2  11   39.32    1.66
  10   2  11    5.71    0.85
  10   2  11    4.91    0.73
  11   2  11   10.82    1.09
  11   2  11   13.43    1.30
  12   2  11   18.05    1.26
  12   2  11   18.85    1.47
  13   2  11   13.33    1.29
  13   2  11   13.12    1.48
   8  -3 -11   53.38    2.43
   7  -3 -11    0.38    0.53
   6  -3 -11   10.06    1.12
   5  -3 -11   10.49    1.09
   4  -3 -11   -0.41    0.38
   3  -3 -11   26.87    1.41
  -3   3  11   28.29    1.42
  -3   3  11   28.98    1.45
  -2   3  11   13.64    0.94
  -2   3  11   14.54    0.98
  -1   3  11   52.63    1.77
  -1   3  11   51.69    1.87
   0  -3 -11    1.21    0.30
   0   3  11    0.91    0.33
   0   3  11    1.19    0.44
  -1  -3 -11   15.80    0.77
   1   3  11   16.11    0.95
   1   3  11   16.12    0.80
  -2  -3 -11   22.76    1.00
   2   3  11   25.78    0.98
   2   3  11   25.95    1.21
  -3  -3 -11   64.77    1.95
   3   3  11   63.62    1.78
   3   3  11   67.82    2.11
   4   3  11    3.49    0.44
   4   3  11    3.22    0.57
   5   3  11   22.88    1.17
   5   3  11   25.89    1.03
   6   3  11   60.86    2.05
   6   3  11   65.22    1.92
   7   3  11   -0.40    0.30
   7   3  11   -0.42    0.24
   8   3  11   33.77    1.43
   8   3  11   31.75    1.48
   9   3  11   20.54    1.22
   9   3  11   19.14    1.21
  10   3  11    2.22    0.54
  10   3  11    2.90    0.62
  11   3  11   11.10    1.08
  11   3  11   11.59    1.17
  12   3  11   23.64    1.57
  12   3  11   25.13    1.47
  13   3  11    1.51    0.72
  13   3  11    1.14    0.62
  14   3  11    9.75    1.35
   7  -4 -11   10.81    1.24
   6  -4 -11    0.01    0.45
   5  -4 -11    4.81    0.83
  -5   4  11    4.99    0.83
   4  -4 -11   20.37    1.29
  -4   4  11   20.28    1.29
  -3   4  11   -0.22    0.35
  -2   4  11   21.27    1.23
  -2   4  11   24.55    1.21
  -1   4  11   16.17    1.03
  -1   4  11   17.33    0.97
   0  -4 -11    6.88    0.62
   0   4  11    5.29    0.68
   0   4  11    6.77    0.62
  -1  -4 -11   21.68    0.98
   1   4  11   21.47    0.89
   1   4  11   23.69    1.18
  -2  -4 -11   39.16    1.39
   2   4  11   39.13    1.20
   2   4  11   37.48    1.53
  -3  -4 -11   45.66    1.59
   3   4  11   43.34    1.67
   3   4  11   42.98    1.27
  -4  -4 -11   39.16    1.54
   4   4  11   38.35    1.16
   4   4  11   37.62    1.56
   5   4  11   21.76    1.18
   5   4  11   19.89    0.84
   6   4  11   45.11    1.74
   6   4  11   43.55    1.40
   7   4  11   63.42    2.14
   7   4  11   58.80    1.82
   8   4  11    2.35    0.56
   8   4  11    3.39    0.53
   9   4  11   13.75    1.05
  10   4  11   23.20    1.34
  10   4  11   25.55    1.42
  11   4  11    0.00    0.42
  11   4  11    0.56    0.45
  12   4  11    7.31    0.97
  12   4  11    5.77    0.92
  13   4  11    2.75    0.69
  14   4  11   -0.17    0.50
   7  -5 -11    1.15    0.66
  -7   5  11   -0.07    0.51
  -6   5  11    8.80    1.12
  -5   5  11    2.98    0.69
  -4   5  11    0.69    0.50
  -3   5  11   36.54    1.69
  -2   5  11    1.07    0.47
  -1   5  11    0.35    0.37
   0  -5 -11   28.04    1.16
   0   5  11   25.30    1.30
  -1  -5 -11    6.95    0.67
   1   5  11    6.03    0.72
  -2  -5 -11    5.95    0.64
   2   5  11    4.16    0.63
  -3  -5 -11   66.95    2.10
   3   5  11   70.05    2.25
  -4  -5 -11    2.31    0.49
   4   5  11    1.66    0.49
  -5  -5 -11    9.51    0.91
   5   5  11    9.23    0.91
   6   5  11   39.48    1.67
   7   5  11    5.08    0.72
   8   5  11   25.14    1.37
   9   5  11   16.73    1.16
  10   5  11   16.79    1.20
  11   5  11   14.77    1.16
  12   5  11    0.86    0.52
  13   5  11    5.21    0.89
  14   5  11    5.03    0.92
  -6   6  11    2.64    0.73
  -5   6  11    8.24    1.04
  -4   6  11    7.90    0.98
  -3   6  11    2.20    0.60
  -2   6  11   21.20    1.27
  -1   6  11    3.01    0.60
   0  -6 -11    2.60    0.49
   0   6  11    1.47    0.49
  -1  -6 -11   31.20    1.33
   1   6  11   28.96    1.39
  -2  -6 -11    1.43    0.40
   2   6  11    1.21    0.44
  -3  -6 -11    4.79    0.64
   3   6  11    5.51    0.73
  -4  -6 -11   33.67    1.47
   4   6  11   34.98    1.53
  -5  -6 -11   10.13    0.97
   5   6  11    9.00    0.91
  -6  -6 -11   14.78    1.09
   6   6  11   15.76    1.09
  -7  -6 -11   29.88    1.54
   7   6  11   25.34    1.37
   8   6  11   -0.26    0.39
   9   6  11    1.14    0.50
  10   6  11   27.25    1.53
  11   6  11    7.80    0.97
  12   6  11    2.82    0.71
  13   6  11    9.50    1.13
  14   6  11    2.65    0.74
  -5   7  11    4.13    0.85
  -4   7  11    0.88    0.56
  -3   7  11   12.11    1.16
  -2   7  11    5.02    0.77
  -1   7  11   12.12    1.10
   0  -7 -11    4.85    0.66
   0   7  11    2.59    0.58
  -1  -7 -11   13.60    0.94
   1   7  11   12.93    0.99
  -2  -7 -11   25.81    1.29
   2   7  11   24.73    1.30
  -3  -7 -11    8.91    0.87
   3   7  11    9.08    0.92
  -4  -7 -11    2.20    0.53
   4   7  11    1.58    0.48
  -5  -7 -11   37.36    1.66
   5   7  11   39.59    1.70
  -6  -7 -11   -0.53    0.33
   6   7  11    0.55    0.38
  -7  -7 -11    4.70    0.78
   7   7  11    4.50    0.72
[truncated: 112,323 more chars]
